# Supplementary material for: Transposable elements as drivers of genome evolution in Drosophila virilis
Source: Nucleic Acids Res. 2026 Feb 17;54(4):gkag139. doi: 10.1093/nar/gkag139 (PMC12910113; doi:10.1093/nar/gkag139)
Supplement: gkag139_Supplemental_Files [file gkag139_supplemental_files.zip]

Archive with 6 entries (6 files):
- Supplementary_File_1_Dvir_TE_library.fasta
- Supplementary_File_2_TE_names.txt
- Supplementary_materials.docx
- Supplementary_Table_S1.xlsx
- Supplementary_Table_S2.xlsx
- Supplementary_Table_S3.xlsx
