# Supplementary material for: Transposable elements as drivers of genome evolution in Drosophila virilis
Source: Nucleic Acids Res. 2026 Feb 17;54(4):gkag139. doi: 10.1093/nar/gkag139 (PMC12910113; doi:10.1093/nar/gkag139)
Supplement: gkag139_Supplemental_Files [file gkag139_supplemental_files.zip › Supplementary_File_1_Dvir_TE_library.fasta]

>Roach#LINE/I-Jockey
CTCTTGTTAATTACCTCTAATAGTAAGGGAAGTATACAGTTTTCATGACTCACTCTGTCA
AATGAGCCTATCAATTCGTCACATTAGCTTCGAGGAACTTGCAACAGAGATTTAACACAC
AAACAATAAAAAAGCAGCAGGATATAAAAAAATCGATGGCTTAACCATACAAATCTTCCT
CCAAAATGCATTCGTTTCCTAACTTATATATTCAACACAATACTCAGACTAGATCACTTC
CCGAGACAATGGATAAGCGTAGAGATAATCAATATTCTAAAGACAAACAAACTTGAAAAT
AAGCTCTCGTCGTACTGTCCTATTAGCCTAATGACAACATTTTCTAAAGTATTTGAAACA
ATACTTTTAAAGAGAATGTTGCCAACTTTGGACGAACCTGCCATCATTCCTGAACATCAC
TTTGGAAGAAGAGGCCACGGAACTCCTGAGCAGTGCCACAGAGTAATAAATAAAATCATA
GCTTTTGAAAACAAAACAATCCATTACTGCTGCAAAAATGTGAATCGTTGCCACTGTTTC
TCATAAATGCCTGGTTCCTCCATTAAAAAATGAAAGTAAGCTCCCCAAAATCTGTTCAAA
TAACAAGTATCTTGGCTTCCATCTAGGATCGGAGACTTACATAGAAAAATCATTAATAAA
TAAAGACAACGAGTGTTCTGGATAAGAGACCAAAAGTCTTAAACTAGCTTAGCAAACAAT
GTTCGCCTCTATAAATCCATACTAAAGCCTGTGTGGATATATGATTTACAACTGTGGGGT
TCTGCTAGCAACTCTAATATTGAAATTATATTATATTATAAATAATTTTTAGCGCTCAAG
AAATTATTCAGCAGTCAAAAAAAAAAATGCGATCCATAGTAAATGCTCCTTTTTAACGTT
CTAATGCAAACATACGCAAAGACCTAAAAATTGGTTATGTAAAAGAAGAATTAAAGAAAA
ATAGTACAAAATACATTGATAAACTTCACAACCACCAAAATAACATAGCCGTAAATCTAC
TAGATAAGGATAGAAGACTTAAAAGAGTGCATATTTCTCCCGGATAAATAAATTAAATAA
GTACGACTTCAGCCTAACATACGAAATAAGTCAAATATAATAGTAGATTTCACTGGAAAC
TTGCTATTCCTGTTGAATTTAATTATAGTTAACAATATTAACTTATTGTCTTAAAGCAGA
ATGTAAATAAATAAAATGTAAAAATGAAAATCTTACAAATAAATAGGAGTGGTATGCATA
ACCGTAGTAAGATCGGTATTCTACATACCAGACGTAAAATTGGCGAATTCTAGCAAGCAG
TTTGCCCAAGAAACACCAATCATGTCAATCTGTATTGAGAAAACACTACATGCAAGTGCA
ATATGTCGGAATCATCAGATAAGCAAAACTATCTGGATTAAACAGATGATCAGTTGTGAC
ATTATTTAAAAGTATGAAAGCTCCCGCAAGCATGACAGCAGACTTCATTATCATTGAGTT
TTTTTGACAGCCAAATGTAGTCTTAGGTTCCTAACAGGAAAGAGGAGTCAAATGTTGAAG
ATTATATAAACGTAGTTATAAGTCAGCCAGATACTAATTAATACAATTTTTCAATAAATG
TACTTGTCACGAAGCCAGCACAATTATACATTCCCGCTGCGACATGCCGCCTAAGAAAGA
TAGCTTAATGCTGCATTGCGGCTGCTACCCGTCTATTACATTGCCACCACGCCAGTATTG
TGATCTGCCATTAACAATAGTTAACAATATGGCTATCACAGTTTTCATTATAATAAAATA
AAACTTTATGATTTATATTGTCTGCATTTGAGTTGTATCGACAGTCTATTAAACTTCAGA
AAA
>Bishop#LINE/R1
AAACACACACACACACAGCCGTGTGGCAAGCGGCCCACAGAATACTACCACAGCTTGTCA
TTGCTTGTCGTACGAGGCGACTGAAATGATACGGGGATGTAATTGCTCGGAGAGGTCCCT
CTAGTAGGCGAAAAGATTCTGACTGCCATTAACCTGGCAATGGCCAGATCGATTCCGTTC
CTGGGCAATTAAAGCAACTCGTGACCTCCGGCAGTGGCCAGGTATCCCCTGGGTAGGCGC
TGCACACCCGTGACGCGCCTAGCTAATACGAGAAGGCGACTAAGACTGAGACCAGTAACG
TCTTAGGTTGCAAACTCTGGACAACCCTACACGACAAGACGACCCCTGGGCTGACGGCTG
ACAGTATTCTAGCATCTCAGTAAGCGGAGTGAAATCTGGCCGAAATGACTGCTAGGTTAA
TGCTGTTACCGCCCCCGTCCCGTTAAAACATGGCAAATCTCCTAGCACGCTCCTCGAATC
GTCGCCATTTAGTTGGCAGTATAGGTTCAGATGTGATATTCCTGATTAACGCGGATCTGG
CTCTGAACACTCGACCCCATGAAGGCGGGTGTCAACCCTCGCATGGCCTCACTGCTTGCA
AAGACAACCATGAGATCTAAACGCGACTGTACAACGACCAAGGACAACGGCTTAGGAGTT
GGGACCCAATAAAATGAGTACCAATGAAACCCCACAAATGAAGGAGAGCTGCGATGCTTT
TGCAAAGAGCAGCAGAATGGCGAGATCACCACTAGGTGTTCCAACAGCCGCCCCGACAGA
GACGAACTCAGGACGGGAGCCAACGACGGCAAACCAGAGCAGCTCAGCACTACGAGAACT
CGGGCAGGAGATCTCAAAGCTGGTAGTCATGCTCGAAGATGGCAAGCGACGCTCCATCCA
CCAGCCAATGCGAGACTCGATAGAGAGCATCAGAGTGCTCTACGAGCTGGCGGCAATCCA
GCTGCACGACGAAGGAGCCAAGGAGATCATCAGGACGCACCAGTCGTCCCAAACATCGCC
ATTGTTCAGGACGACGATAGACGTCAAGCGGAAGCAAGCCACAGCACGGACACCACAAAC
AAAACGAATCCGAGGACCAGCCGGTAGCCAGGCTACCGTATCAACGGCGCAGGAGACACC
GAGCCCCAAAGCGGATGGCGACAAGTGGAAGGAGGTCACNTACAAGAAAAGGAAGGAGGT
CACCAGGAAAAACAGCAAGGGATTGCTCAAGGAAAAGGCGCGACCGGATGCTATAGTCAT
CTCGGCAAAAGGCGAAGCGAGCTACTCAGAGATACTGAGGAAAGTTAAAGCGGACGAAAA
ACTGGGCGAGCTCGGAAAAGCGGTGACAAGGATAAGGAGGACACAAAAAGGAGACCTACT
NCTCCAGCTTAACCACTCGGGAGAGAATACCATAGCATTTGGAAACCTGGTAGGCGAAAC
GTTAGGCGAAAATGCAGAGGTCCGGACGCTGTCCCACCGAGTGACCGTTGAGTGCAAGGA
CCTGGACGAGATCACGACCAGGGAGGATATCTGTGAGGCGCTGAGGGGTCAAATCCAAAT
ACTGGACATAGCCCCTGAGAATATCAGCCTCCGAAAGGCGTACGGCCAAACACAGACGGC
GACGATAAGACTGCCAGCGGGAAGCGCGAAAAAGGCCCTTTCAGTAGGTTTCCTGAAAGT
AGGCTGGGTTAACTCGAGAATCCGCGAACGGATNAACATCACCAGATGTTTCAGATGCCT
CGAGTTTGGACATCTAGCAAGACACTGCAAAAGTGATCTAGACAGATCGAATCTGTGCCG
ACGATGCGGAGGAAAGGACCATCTGGCTAAGGACTGCAAACAAGAGCCACAGTGCATGCT
CTGTAAGGAAAGGAATGCCGACTGCAAACACATTGCCGGCAGCGGCAGATGCCCCGTGTT
TAGGAGCGCCCTGGCCAACAGAAAATGAAGTGGACACAGCTGAACCTCAACCACTGCGAG
GCTGCTCAGGCCCTGCTGACACAATCAATACGGGAGAGAAATACGGACGTCGCAATAATC
TGCGAGCCATACAAGCCTATCGCTGGAAGTGGCTGGGTGGCAAGTAAATGTGGAAAAGCG
GCCATTTGGTCTCTCAAATCACCGGTCCAGGAGGTCAGAGCAGCAAACGACGGATTCGTG
AGAGCAAAAATTAATGGAATCACCGTTTACAGTTGCTACGCACCCCCAAGCTGGGAACTG
CGGCAATTTCAGACCATGCTGGAAGAAATATCAGAAGACGCTCGCAATAGAGCTCCTCTC
GTCATAGCCGGAGACTTTAACGCCTGGGCCGTGGAATGGGGAAGCAAGGAAACTAACGCG
AGAGGGACCACCCTGCTAGAAGAGTTCGCGGCGCTCGACTTGGGCCTTGCAAACGACGGG
CAGGAGCTCACGTACTGCAAGGCCGGTAGAGGCTCTATTATAGACCTTACCCTGCTCAGC
AGCTCACTTTATAGGCTAACTACATGGAAAGTCAGTAATGAATTCACATTCAGCGACCAC
CGAGCAGTGCATTTCGAGATCCACGGGAGAGGACGGAGAAAACAGCAGCCCAAAACAACA
GGCCCCAAATGGAAGGACAACGGCCTAGACGAGGAAACCTACACGGACTCCTTACGTCAT
GCTCAATGGACTTGGGCCACGGAGTTAGCAGACGACATGGCGCGGCAGCTCATGGGAAAC
ATCTCGGACGCGTGCGACTTATCCATGCCCAGGAGGATGCCAAACAGAAGAGGAGCACCT
TGCTACTGGTGGAATGAGCAAATCAGCGACCTAAGGAAGGCCTGCCTGCGTGCTAGAAGG
CGCTCTCAGCGTGCCCGAGGCCACCCAGACTTTGCATCTAGGCTGGAACTCCTGCGGGCA
GCCAAGCGAGACCTCAAGAGAAGCATTAAACGAAGCAAATCCAGCTGCTTCCAGAAAATA
TGCGATGAGGCCGATGTTAACCCGTGGGGCACGGCATACAAGGTCGTCACGAAGAAGATC
CGCAGCCAGGGAACAACCCAGGTGACCTGCCCTACCGCACTTGCCACTATAGTTGAGACA
CTGTTCCCCCAACACCCACGACTGGAAGTAGCCAACCGCTCACTGAGCACGGAGCTAGTG
CAGCAGGTGTCGGCAGACGACGTGTTAGCGGCAAGCAAAAAACTAGGCGACAAAAAGGCT
CCAGGACCAGATGGGGTGCCAAACAAGGCGCTAAAGTTAGCAATGCTAACGAAACCCGAC
GCCTTCGCCGAGACATATACTAGATGTCTACAGGACGGTGTATTCCCTAAGAGATGGAAG
CGACAGAAACTAATCCTTCTACCGAAAGGGGAACAAGCCAATAGAGGAACCCTCGGGATA
CAGGCCAATCTGCCTACTGGACACGGCGGGAAAGGTACTGGAAAGGATTGTGTATGACCG
ACTACTTAGTGTCGTCGAAGAGAAAGAGGCCCTGTCCAAACAGCAATACGGATTTCGCAA
GGCAAGGTCTACGGTCGATGCAATTAAGGCGGTGGTAGATATTGCCGCTAAAGCAATAGA
GGGAACCAGATGGAGGTGGGGAGACAAGGAGTATTGCGCGGTGATTACGTTGGACATCCG
CAATGCCTTTAACTCAGCAAGCTGGTCTCGTATACTGGAAGCCTTAGACCGAATAGGGAT
ACCGTCCTCCCTTTTCCGTATAATATCCAACTACCTGTCCGATCGGGTATTGAGTTATGA
TACGGATGACGGTGCTAGGAGTTACACGGTCTCAGCAGGGGTCCCACAGGGGTCGGTCCT
GGGACCACTCCTGTGGAACATAATGTACGACGAGGTGCTCAGAGTGCAATTGCCCCAGGG
ATGCAGAATCATAGGATTCGCGGATGACCTAGCTCTAGTAGTGGTGGGCAAAGAAATAGA
AGACGTGGAAGCGGCTGCGAATGCAGCCATAAGGATCGTGGCCAGCTGGATGCGTGGCGC
TAGCCTGGAGCTGGCAGGCCATAAAACAGAGGCGGTGCTCATCACAAGCCGCAAAATAGT
CGAGTTTGCTAGATTTCAGGTAGACAGCGTTAGTATCGAGTCAAAGGCTTCCATTAAGTA
TCTGGGGGTCATGTTAGACAACAGGCTTAGCTTTCGACCGCACGTAGATTACGTTAGCCA
GAAAGCAGCCAAAATGCAGGCGGCCCTTTCGAGGATGCTACCCAACATAGGAGGACCTAA
AGCAGGTAGACGCCTGCTCCTCGCGAGAGTTGTAGCCTCCGTGCTGCTCTATGCTGCACC
GATATGGGCTTCAGCGGTTGCAAGCCAGAAAGGCCTCCGAAGGAAGATGTCAATCCCCTA
TAGGCTCAGTGCTCTGCGCACCATTTCTGGATTCCGGACGGTGTCGGACGAGGCAGCCAC
AGTATTGGCAGGAATGCTGCCAGTAGATATACTGGCCAAGGAAATGGAGAAAATTTACAT
GGCCCGAATAGCCACGGGAGACGCCGTCTCAATGGACGTCATCCGGTCGGAGAGAGCAAC
ATCAATGGCAACTTGGCAGGAGAGATGGAACACGGCGAACAAGGGGAGATGGACACATAA
ACTGATCCCCAATCTGGAGCAATGGATTAGGAGACGGAATGGCGAAATGAACTTCCACCT
AACACAGTTTTTCACTGGACACGGCGGGTATAGGAAGTATCTCCATAGGTTCAGGCATGA
GGACTCTCCAGAGTGCCCGAACTGCCCAAATCTGGACGAAGACCCGGAACACGTGCTGTA
CCAATGCTCGAGGTACAGAGAGGTAGTGGGCTCTGTACCTCCACCGGAGGGACTGGTAGC
GTTCATGCTGGAAGGAGAGGACAAGTGGAGAAATATAAGCCAGCTCATAATAGGCATCCA
GAGGGATCTGAGACGATGCGAAAAGGAGCGACGACTAATGGATACTGCCTAAAATAGGCA
ACCCATCCCCGCGAAGTAATACTTTGCGGTGATCCCGCGGGGAATGTGGTGTGTGAGTGG
GGGGTGAGTTTAGTACGTAGGTGCTGACGGAGTCAGCAAATCGTGCATACGGTTGGCCCG
GGCCATCAGTATCTTACGAAGATTTTCACCTCCGTGCCGTAAGCAAAAAAANACACACAC
ACACACG
>Rachael#LINE/CR1
AGCTGAGTATGATTGACGTGTTTTACTTGTGCTCCAAGATTTTTATATATTTTTGCGCTT
TTATCTTGCTTTATATTTCAAAATTTTGCATTTTTCGGTGCTTTATTTAAAAAGCTTTTA
TAAACTGTGCAAAGTGTCATCTGTTGTGCAGCGTGTCTGTTAATTATTACATTTTATAAA
ACGCGGCGTCAGTTCCGTGTTTGTTGTTATTGGCTGTTTTAAGTCTTTTGCCTTTGTGCT
CCCCTGTGCATACACTTGTTTGTGCGTGTGTTCGCTGCATACTTTCTGCTTGTGCATCGC
GCTCTGACAAATTTCTTTCTATTGCTTTTCGCACCAAACAATTTGTTTGTGTACGAATAA
TTGTTTTTTGAGTGTTTACTTGTGCACCGTTTTCGTTTCGTTTTGCTCTGCGCTCTCGCA
AGTTGCTTGTGCATTTAATAATTATGTCGTGCTGTAAGAAACCGTGCACGTTCAAGCAGG
CTGACGATTCTGCACTGCCGCAATTTGTTAATTGCTGGCTGTGTGAGAATATGATGCATG
CTAAATGTGCAGGTCTCACTGGGCGTGATTGCGACAAGATCGCTGCTATTGCCAAGAAGG
GCTGCGGTGGCTTGCGTTGGTCGTGCCCAGAATGCATCGACAAGCAAATTGATTTCTCCA
GAATGTATAATTCTGTGAGAAGTCAATTCTTAAAATTAAATAATGTGGCTAAGCAGCTCT
CGAGTAATTTTGACTCGAGTTTCGATTTGCTAGGCAAATATAAATTTGAGTCTCCAACCA
ATCGCCGGTTGGAGCCTCAACTTTTGCAATTGCCCTCTACGTCTGTTCAGACTCCTACGA
CTTTCTTGTCTTTTCCTAGCAACTTGGAGGTATCTCCAATGTTGTCTTTATCGCCTTCTC
CAAGCGACTGTCCAATTACCCCGGCTTCAAGCCCTGAACTAGGCCCAGTAGAGCCCGTAC
CTGATTCCGTCCCAATTAATCAAATTGCCTCAGCCCCGTCAGCTCCTGGCCGCAAAGGTA
GACCTGCGCGCAATCTTGCGCAGATTGTTAAAAGCAATCATTGTGCCTCGTTAGCTCCTC
CAACTCCTGTATTACCTACAGCCCCATCAGCGCCCACTTTAACGGTAGTTGCCCCTCGTA
GGCAAGTTTTTGTGTCTCGACTTTCGTCGGACACCACTTCTGAGTCATTGGCAGCCTATA
TTGCTAGCAAATCTTCTGCTAGCGTGTCAATAACTAAATTTAATTTCTCCACCCCTCGTG
AAATATCATCATTCAAAATAAATGTTTCACATGATATGTTCCCAATCATTTGTGATCCCA
AATTTTGGCCACCACACATGATTGTTCATGAGTTCAAGCCTAAAAAGCGTAACCAGCCTG
TCACCCTTCCAGTCCCTTCAATACAGGGTACCATTTCTGCCCCAAAAAACTAGCTTCATC
TTCTGACCAAATCTTTATTCATTATCAGAATGTCAGAGGTCTTACTTCAAAGCTAAAAAA
TCTTTTTATTGCCAGCACTTCCTTCGATTCGGACATAATAGCATTTTCAGAAACATGGTT
AAACTCAACCATATCTGATTTTGAGATATTACCGAATAACTTTATTTTGTTTAGAAATGA
TCGGCCGACTCGAGGTGGTGGGGTGTTAATTGCCGTTAAAGCCACTCTCCAGTCTGAACT
ATTCTGTTTTAGTACGCCTACTGACGCTGAGATTGTCTCAGTTAAGGTGTCTTTTCCTAC
ACGGAATATCTATGTAACATGCTCTTATGTCCCACCTTCTTATGATATTCAAGTTTATAT
GAATCATATTACTTGTATTAAAGAAGTTTCTTCACACGTGCGGGATAATGACCTATTATT
GGTGTTGGGTGATTTTAATTTGCCGAACATCTCTTGGTCATTATTCACTGCTGAAAATTA
TCTAGTGCCCTCAGCACAGCACGATTTTTTAGACTGCATGCTTGATCTTTCGTTGTTTCA
AATCAATTCAATTTCTAATCATATGAATAGAACACTTGACCTTGTATTTGTTAACGACTA
CCTTATTTCTAATGTGTCTAGGTCACCTCCTTTATCTCTTCCTGAGGATGTCTATCATCC
AACTTTAGAGATTGCAATGCTAAATTGTAATCCTTCCATTTCGTGCTCATCAGCCAATAA
GCCCCGCTATTGCTTTCGCAAAGGAAATTATTCCTTGCTGAATCAGCTTATTTATTCAAC
CGATTGGTCTTTCTTATATGACTCAGTTGATATGAATACAGCCATTAATTCTTTTTATAT
CACCCTAAACTCCCTCTTAGATGTGTGTATTCCTAAGTCAATTCCTTCGACTACTTTTTC
AAAGCCACCCTGGTTTACTCCCAGATTATCACATCTAAAAAATGTAAAATCCAAATATTT
TAAAAAGTTTAAAAAGTCTGGTTCGTGTACAGACTTGGCTAAATATTCCATAGCCAAGTC
GAACTTTTTTCTTCTTAATTCTCAATGCTATGAGAATTATCTAATTCGTTGTAAAAGGCA
ATTCGCCCGAAATCCGAGACAGTTTTATAATTTTGTAAACTTGAAGCGTAAGTCTTCAAC
TTTGCCATCTTCTTTTTTTCTTGGGATGGATAAAGCTAGCAATGACACTGATTCTGCTAA
CCTCTTTGCTAATTTTTTCCAATCAACTTACTCTTCAGTCTGTCCTAATACTAATTCTTA
CCCTTATACTATTTCCTCCGCTAGTTCTATACCTCCCCCCATTATTTCACACTCCTCTCT
CCTATTAGCTATAAACTCTCTAAAATCTTCTTACTCTCCTGGGCCGGACAATATTCCTAG
TTGTCTACTCAAGGAGTGCAGTTCTTCCCTTTTCTATCCATTGCTAAAGCTTTTTAATCT
ATCCCTTGAAACTTCTGTCTTTCCATCTCTTTGGAAAGAATCTTATATCATTCCTCTTCA
CAAGAAAGGTGGGAAGTCTGATATACAAAATTACAGGGGCATTGCAAAACTGTCTGCTAT
TCCTAAATTATTTGAAAAAATAATCACTTCGAATTTGCAGCATTTCTGCAAATCAGTTGT
TTCCCCTGTTCAACATGGATTCGTAAAGAATCGGTCAACTACGACCAATCTGCTTGAGTT
TACTTCCTTGGTAAATGATGCTTTCCTTTCGAAAATGCAAACTGATGTCATTTACACTGA
CTTCAGCAAGGCGTTTGACTCTGTGCACCATGACATTTTACTTTTTAAACTTGACCGAAT
AGGTTTCCCTCTGTCCCTTTTACTTTGGATTAATTCTTATTTAAAAGGTAGGACCCAAAG
AGTAATACTGAGGTTGACTACCTCTAAAAGGGTTCACGTTACTTCTGGTGTTCCTCAAGG
TAGTCATCTTGGACCTTTACTCTTTACACTTTTTATAAATGATCTTCCTTCTGTTATATC
ACATGCCCGTGTACTCATGTATGCGGACGATGTCAAACTTTTTCTATCATACACTAACCC
CCTACATCATTCTCGTCTACAAGACGATTTGAACGCTATGCAACTTTGGTGTTCGGCCAA
TCAATTGCATCTAAATTGTTCAAAGTGTATGTTTATGACTTTTAATCGTACTACACCTTA
TCTTGTTAGTTATACAATCGACAATATCCCTTTGCAACGTATACTAACAGTTAAGGATCT
AGGCGTTATTTTTGATTCTAAACTCTGTTTCAATCTTCATATAGATACCATTGTTAATGA
GGCAAAAGGTGTACTTGGATTCATTAAACGATGGTCTAAAGAGTTTAACGATCCTTTTAT
AACAAAACTTCTGTACATCTCTCTTGTTCGCCCTATCCTTGAATACTGCTCTTGCATCTG
GTCTCCACAGTATATCAACAGCCAGGATCGTATTGAATCTGTTCAGAAGCAATTTCTGCT
TTTTGCCTTACGAGGTTTAAATTGGGACCCTAATCTTCGGTTGCCGTCCTACTCCAGCAG
ACTGCTTCTTCTCAACCTTCCGTCGTTAATCAACCGTAGGACAATTCTCGGTGTTGTCCT
TCTACATAAGTTGATTATTGGCGACATTGATTCTCCTTTTCTGCTAGGGCGTCTTCAATT
CTCTGTTCCGGCTAGACCAACCAGAAATTATCGCCCCTTATTACTATCTACGTGCACAAC
TGATTACGCTATGCACAATTCTTTTCGCGTGCTATGTAAAAATTATAATAGTTTGCATCA
CGTTTTCTCTACCGAACTGTCTCTACCCCTAATAAAATCGTTGCTTTCAGGATACCTTCG
GGAAGTCGCTGACCATTCCCAGCTATGAGCAGGGGCATAGCTAGCCGGACAGGCTGAAAA
ATTTTCCCCCACCGTGTCGGTGATTTCCCAATACTTTTCTCTTTGTCCTATCCACTTAAC
ACTCTTTATCTAACTTACATTGCTTTACTTTATTAACAATTTTCTTACTTTCTTTTTCCT
ATTTATTGTATTTTCTTTATTAATTTAGCAAATTAAAATTATTTTTAATTTCACTTGAGA
TCACTTTTTTCCTACTTACAACCTTCTGCTTAGATGTAGGCTCTAATAGCGTCACTGACA
AAATTAGCTGTGAAAAGGGGCACAGCTGGCCGGACTGGCAAATAAAACACCTCCATCGGT
CGGTGATGCTATTTAGAAAATTGTATCCTTTAACTAGGCTTTTAGAATATACTTATATTG
TACAACCTTTTGAATAATGAGGAAGACACTCGTTTTGTCGACCATTAATAAATAAATATA
AATATAAAAAATATAAAATA
>Marvin#LINE/R1
GCTGTGTCGGCTTCGACCACAAGGTGTCCGAGTGCCGCCTTAAGCAGGACGTATGCCGAT
AGTGTGGACAGATGGGGCATATAGCAGCCAAGTGCGCAAATCCGGTGGACTGCCGGAATT
GCCGCTTCAAGGGGATACCCTCTGGACATTATATGCTTTCGGGGTCTTGCCCGATTTATG
GCGCAGTGTTGGCGAGGGTGCAAGCTAAACATTAATGTTTAGTTTCATCCAAGCCAACTG
TGGCCGGGGCCGCGCTGCGTGCATCGATATCGGTGTACGTATGCGTGACCACGGCCACTC
CTTTGCGCTGCTGCAGGAGCCATACTCGGATGTCGTTGGAAGGATTACGGGCTTCCCATC
CGGGATGCGCGTTTTCGGAAGCCACGCTGTCGAGGACCGGAAAAGGAGCGCTGCTGTCAT
CATCGAAGACCCAGATGCCATCTGCCTACCAGTGGAGTCGCTGGCCACCGAGGCTGGAGT
ATGTGTGAGGGTCACAGGTAAACATGTCACTGTTTACCTTACATCCATATACTGCCATGC
TCATGCTGACTTGACAAGGATATTGAGCTATATGGATACCATACTTCTACTGGCGAGCAG
TACACCGGTAATTCTCAGCCTGGACGCAAACGCTGTGTCTCCCTTGTGGTTCAGCAAACG
GCACGAATTCTTTCGTGGCCAGCTGAACTACAGAAGAGGCGAACAGCTAGATGAGTGGAT
CAAATCAAATCAAGTCAGCGAGGTGTACACGTTCGATAATGGAAGAGGACAGAGCGATAT
GGACGTAACAATCGTGAACGAAGCAACGTCTGCGTGGGCCGCGTATGACTGGAGTGTGGA
CGAGTGGGATTTGAGCGACCACAACATGATTACTGTAGTGACTTCGCCATCCCCAGCAAA
TGCAGTTGAGAGCTATACTCCTGTGCCGTCCTGGAAGCTCGCGAATGCTAATTGGCGATT
GTTCGACTCGGAGCTGGTAGAGGAAATCGAGGAGCACCTTTCCCAGGAGGATATTAGGAT
GTTGGCGTTGGATACCGCGGTGTCTGCCCTACGCCTTGCCGTACAGTCTGTGTGCGACAG
AGTGTTAGGCCGCAGACCGTCGAGAGCCCAGGGAAAAGTTAAATGGTGGACTGCCGAACT
GAGTACCAAAAGCCGGGAGGTCAGGAGACTGAGGCGGAGGCTCCAGGATGCACGGCGCAG
AGGTCATGAATCTGCACCGTATCTTGCAGCTCATCTGCGGACAACTGTCCGCGAGTTCAA
GACGCTCATCCTGAAGACGAAGGAGGAAAACTGGCGACGCATCGTTGGAGAACACAGAGA
CGATCCGTGGGGGCACGTCTACCGGATATGCCGAGAACGAAAGCGGTCTACCTATTTGAG
GTGGCTTCGTTCGGATGACGGGCTGGTCGTAACATGGCACGACTGCGCGAATCTCCTCCT
CCACAATTTTTTTCCAGTTGCGGAGTCCAGTGAAGACATCGTCATTCCGGACAAAGCTGC
TCCAGCGCTCGAAGCTTTCGAGGTTGGACTATGCGTCGCTCGGTTGAAGAGCAGGCGCTC
TCCCGGGCTTGACGGCATTACAGGTGGGATCTGCAAGGCGGTATGGCGTGCCATCACCGA
GCACCTAACAGCGTTGTATTCCCGCTGTCTGGCAGAAGGATACTTTCCCCTTGATTGGAA
GTGCCCGCGTGTGGTTGCGCTTCTTAAGGGGTCCGACAAGGATAGGAACGATCCAGCTTC
CTATCGGGGCATCTGCCTGTTGCCAGTGTTTGGCAAAGTGCTTGAGGGGATCATAGTGGA
TCGAATGAAGGAGGTGTTTCCGGATGGAAATAGATGGCAATTTGGCTTTCGACCTGGACG
CTGTGTCGAGGACGCCTGGAAGCACGTGATGACCAGCGTTGCCGCTAGCCAGGCGGTATA
CGTACTTGGTCTCTTCGTGGACTTTAAAGGCGCCTTTGACAACATTGAGTGGAGCGCCGC
GATGCCCCGCTTGATCGATGCGGGATGCAAGGAAGCTAGTTTGTGGAGAAGCTTCTTCTG
TGGCAGGAAAGCCAGGATGACCAGCAGATGTGGCGAAGTCGAGGTGGAGGTCACGCGAGG
ATGTCCCCAGGGATCCATCAGTGGGCCGTTCATCTGGAACACCATGATGGATGTCCTGCT
CCAACGCCTGGAGCCCTTGTGCACATTTAGTGCATATGCCGATGACCTGCTGGTTCTTGT
CGAGGGAAGGTCGAGAGCTGAACTGGAGCGTCGAGCAGCTGAGCTGATGTCCGTCGTGGG
AACTTGGGGAGCCGAGGTCGGAGTGTCGATCTCAACCAGCAAGGCGGCAATGATGATATT
GAAGGGGCGTTTTGCCGTTTCCAGGCCGCCCGTGGTACGGTTTGGAGGAGCAAGCCTTCC
CTATGTCGACAAGTACCGGTACCTAGGCATCACAGTCGGTGAACGGTTGAATTTTCAGCC
GCATATCGCAGGATTGCGGGATAAACTGACTGGAGTCGTCGGAGCATTGGGCCGCGTGCT
ACGGGTTGAATGGGGCCTAAGTCCCCGAGCCAGACGCACAGTATATGCCGGACTCATGGT
GCCTTGCGCACTGTTTGGTGCCTCGGTATGGTATTCCGCGGTCAGGGGAGAGTCGGGGGC
CAGGAGGCGCCTCATCTCCTGCCAAAGAGTCATGCTCTTAGGATGCCTACCGGTATGCCG
TACAGTGTCCACCGTGGCACTGCAGGTGCTTGCTGGAGCTCCGCCGTTGGATTTGGTTGC
CAAGCAATTGGCAATCAGATTCAAGGTCAAGCGTGCCCACCCGCTGGAGGATAGTGACTG
GCTGTTCGGTCTAGATGTGGCAAGTCTAGACCAGAGGCGGATGAAGGCTTTGCTGCACGA
AGTCATGTGCTTCGAGTGGCAACGGAGATGGGATAGTGATGAGCACGGTCGACCGACTCA
TCAGTTTATCCCGGACGCATGCTTCGTCTACAGCCGGCGAGACTTTGGATTCGGTCTTCA
CGCTGGATTCTTGCTGACGGGCCACGGGTCGCTAAATGCATTTCTGCATCAGAGAAGTTT
GAGGGCAATGCCCGCATGTCAATGCGTTGCGGAGCATGAAGACTGGCAGCACGTGCTAGT
TGCTTCCCCACTCTATGCAGATCTGCGAGAACTCGACGGACTTGGTGTCAGAGAGGAGGT
ACCCGTTGGGACTTTTCCCGGGTCCTGGAGACACCAGAGCGGCTGCTACTCCTGAAGACA
CCAGAGCGGCTGCTACTTCTGGAGATGTTTGCGCGAGCGGTGTTTGCTAGACGGCGGCGA
GGGATGGAGTGAAGTGCAACCACACAGGGCCGACCAGTGTAGGGCTGACGTTAGTCAAAA
CTGGGAGTGGCATGGACCGTGTCACGAAGCCGAACAGAGCTTATTCTGGTAGACAAAACC
CAATTTGGGGTAAGTCGAACATTGGATGACCCATTCCGTGTTTGTCGTCAACAAAACTGG
GAAGTGGCAATTGCTACGAACTGCCGACCAAAGCTGTAATTTGGTACCACGGGAAACCAG
GAGCCCACGGAACTCGTTCCGTCCTGGTAAGTTGGTGCGGCCCTTCGGGGAATATCGTGG
TGGCTGTG
>Pot-8-Os#LINE/I-Jockey
GACAACAATGCCTCCACTGGAGGCAAGAAGTAACCCCATCGTCATTAATGACATTGGCAT
CATCAACGACGTGTGGCTTATACTATCCGAAGTTGTGGAATTTGATAAATTGACCATCAA
ATACAGCCTAGGTGGGACTATGCGACTCCTAGCCAATGAAAGAACAAAAATTCAGTTATA
TTCATACCTGCTGCAGAAGGAGAAGCCCTACTACATAGTCGTCAAAGGCCTCCACCACTC
CACACTCAACCGTGAGCTCATCGACGTCCTGCGAAGCCAGGGCCATACCGCTCTCTACGT
GCACAACAACAAAGTCTGCAAGGAGCTCATCAATATCCACTTCATTTACTTGAAGCCGGC
GCCCAACAAAAAGGAGGCTCTTACCCTCAGGAAGATGTGCTAGCAGGTGGTCAAGTTGGA
GACTGCTCGAAGAAGCCAGGACGGTGTGCAATGCATAAGATATCAGGAGTACGGGAACTC
AGCCACATACTGTAGAAAACGATACAAGTGCATTAAATGCGACCTCCATCAGCGCACTGC
CGATTGCACACGTCCTGACTAATTATAAAGGAGCGAGTGGTTCACCGAATACATATAGCG
TGCGGGAGCCCCAAAGCCCGCCAAAATGAAAAATCTCCCAGCGCCTCAAGCGAGTCGGAG
CCGCAGCAATAAAGCTCATTGGCCTACACCTGTTAACTTCCTCCATTCAGCACCCACTAA
ACAAGTAGAAGGGCTTTCATTAGCCGCTGCCATCAGTAGAGGACTAGATGCATTCAGCAG
AGAGAACAATGCACCCAGAGAGAAGGACCAGCGCAAGCTAGGCTACATGGATTGCTCAGG
GAACAGCCACACAGGGCAGGCTGACTGCGTAAGAACAGCAACAGCAGACATCTGGATACG
GGGAAGGACTTTCCTCTGCCATCAAAGGCATGAGCCGAGCTATCGAAAAAATGGCAGAAA
TGCAACAGCAGGTTTTGAGTATGCAACAGCAAATCCTTAACCTTCTGCCCGCGTTGTTAT
CCAAATGAACACACCACTGAATGTGATAATCTGTAATTCCAATGACATTTTCGGTAAAGT
ACTAGAGGTGGAGAGCCTAGTACAAAAACACGCCATCGGCATAATTCTGCTGTCAGAAAC
TAGAGCCAACGGCCCTACCTACCTCAGAATCTTTGGCTTCGAGACGTACCCTGTACACTA
GACTCAAAATCGCGCAGCTAGTGGCGGCTGCGCTGTCCTCGTCCGGAGTAACTTGGCACA
TTTCCCACAATTGAGCATTGCCATCGTGCTCACCAATATTTGACGGCGAAAGTCTCCACT
GATGCTGGTAGCGTGGACTTTGCAGTAGTCTATTGCAGGCCAAATAACAGCAATGCATCG
TCAAGCGAAGGTAGTGGCCACATGATCTCCCAAAGGATACCCGTAAGGCAGCAGAGGCAC
TCCGTATTGCATAGACTTCGCCATCTGCCAGGGAATTCCTGTCTAGCTCCTCTCAATCGC
GGACGGCTGGGATCTCCCAAGCGACCATTTGGCACTAATTGTTGCCCTGGACAGCAGGCC
CAGAGGGCTCATATTACTCACTCTGAAGAGCAACTAAATACCTCAAGCGCCAACCCTGGA
GAATCGCTCCCCTTCTTCGTTACAATGGGAAATACTGCCTTACAGACTAAGAGCAAGCTG
AGCAAGCCAGCCAGCTTGAGGAATGGTTCACGCCTTTCGATTTGGCCTCCCCAGAAGAGC
TCGATTAGATTCGAGCGTTGGAGACTCCGCTTCAGTTTCACCACCTGTCCCATCTGCGTG
GAGCGTGGAATATGCCACACCACTCTGAAGGCCCTGTCAATGCGCGCACTCCTTTTTATA
ACGTTGAGCTTCAATGCTATGCTAAGGACGCAACACTTCCCAGCACAGTGGAAGTTAGCG
AGGATCCATAAGTCGGCCAGGCCGGAATATGACCCTGGGTCATATCGGCCGATCAGTCTC
CTGCCTTCTATGTCCAAGGTCTGGGAAAGCCTGATTGTTGCCCGACTTGCTTATGGATCA
AATGGCCACTCTTTTTGATCACAAGATTGGGTTCAGGAGTGAGCATTGCGAACAGGTTCA
CAGAGTGAATAACCATATTCTTAAGGCTTACGACGACAAAGACTATTGCTATGGAGTCTT
TGTAGACGTTCAACAGGCCTTCGACCGA
>Aetha#LINE/I-Jockey
TAGCAGATACTCGACTCGTACGACTGGATCAGGCCTAACTAGACTATACACCAGAGACAT
TCCAACCTTCCGCAAAGTAGTTGATTCATGAAGACAACCAAACAATATGCCAAAACGACC
ACTACCAACTGCAGGAAGACAAACCTTTTCGCATTGTCATCAAACAGATGGCGTCCTCTA
CAGCCCAAGTCTATATAATCAAGGAAATGCCAGATGAAGAACACAAGGTAGTAAATATCT
ATAATCCTAAAGGCAAGGCCTCAAATGCCACGGATCAATGAGGGTACATATGTTTTTCGT
GGACCTCAAACCGACCCCAACAACAGGGAAGCGCTTAAAATAAATTTTTCATGCCGTCAA
GGAGTCTTAGTTCAGCGCCCGCCGATCTGATGACGTTGTCCAATGCCGCCGCTGCCAGAA
TTACGGAGATTTACGGAAGATGTGCAGAAGAGCACGCAACAGAATTTTCTACTTGCAAAA
CAGTCCATGAAGCCGACTTCTTCTGCGCAAACTAAGGCGGAAGCCACTCCGCTAATTACA
AAGGCTGCAAATGGTACATTGACCGAATTAAGGTACGCAAGCCTGCCCCTAAAATCTCTG
CTCCTCTCCACCAGGCGCATAATAACCACGCTCGGCAAAATATGATTACAATGTAATTTA
TCCCTCCTCCCAAGATAGCTGGTAAATTCGTGTGAATTGTGCACATGCTTAGATCGGGAA
ACCCAACCAACAGTCAGCGAAGAGACTCCGCCTAACAGATACCGAACGAAATGGCGTACG
AAAGGCAGCCCAGCTCCCGGAATCATGCCGAGCGACGATACCAACTCCAGAATTGCGGCT
CTTGAAGGTGCTATGTAAAGCCTTACCTCAAGAATGTACCAGATCCTTAATACTCTCCAT
AAAAATTTCGAAACTCAGCACATCCTTATGTCGCTGATTATCCTATCAAAATGAGCCAAT
TAAGGATCGGATTTTGAAATGTGGATGGTCTTAACAGGAAAATTATGGACTTTCCTCGCC
ACCCACAACATCGACATAATGCTCCTAACGGAAACACACATACACATGTGCACCAAAATA
TATGGATATTCTGCATATATATACCCACACCCCAGCAACTACCGTGGAGTAGGTGCCGGC
ATTTTAATACGCCGCAGCCTGAGCCACCACCCCCTGGAACACATATCCCAGCCACATCTG
CAGATGGCCGTAGTCAAGATAAGCACCAGTAGTGGAGATTTTACAATTGCTTCTATCCAC
CTTCTGGCGACTGTGCCATGGACCATAGCCAATTTTTAGTTCCTACTAATAAACCTTGGA
CAAAAGTTCATTGCGGTAGGAGACTAGAATGCGAAACACAGATTATGGGGAAACATCAGA
GCCTGTACGAGGGGGCAGAGTTTGCACGAAGCCATCATTGACCGCAGATGCGACGTCTTG
GCAACCGGAGATGCAACATATTATGCATACAACTCGCAACGCACTCCTAGCGCTATCGAC
TTCCTTATATATAGTAGCAAAATACACTCTCTCTAGCTCAAATATGACCTTTCTTCGGAC
CATCT
>R1D2#LINE/R1
CTTGCTAAGCATTTAAGCTTTGGAGAAAGAACAGGCAAAGAAGCCGATATCGGTGCTCAC
TACAGGCTCCAGGGCAAAAAAGGAGCAAAAGGTCGCGGAACAGACCAATTTCCAACCCCC
CCGCCGCGGCGGTGCCCATAAAAACGGGGCTCTGGTGACCGAGTCGGAGCGGTATAACTC
CCAGCGGTTAATAGCCAGAGGGAAACCGTTGGCCACCGAGGGACTTTCCTGTAGAGCCCT
GATAGTTAGAGCAGGTGCCCACAGTAAAAATGGAGGATGAGCTGCATGCTTTTGCGCGCC
GCTCTGCACTACAGCGATCACCGTCACACCAGGCGGTCACGCCAGTGCAGCAAAGAGTGG
CTGCGTCGTCGCCGGCAAAAGCGAGTGAGGAGCTGCCAAGAACTCTAACAGGCACGATTG
AGAAGATGGGCTTAGTCCTAAACGGCTTAACGGCGCTGTTCAACGGACAACGCCACATTA
ACGGGCTGATGCGAGAGGAACTCGCGAGAGTAGAAAGCCTGCAGAATGTGGCGCTCAAGC
TCTGTGCGCCGGAAACGAAGTGCGACGAGGCGCAAACGACGCCGTCATTAGTCAGACGTG
CGGAGCCGAACGTGCTAAAGACGCGCCCAACGAAGCTCGGGGGCCAATAAGAGGCAAGCA
CGCCCAAACGGCCGAGGGATGGCGTGCCAGAGCAGCGCAGAACCCCCTCCAAGAAGGCTA
AACGCCAACGTCAAAACCCAGCGAAGCAGGCGCTGCTCACGCATCAAAAGACAGCCCCTG
CAAACTCCAACTTAGCTGGTCATAATGGCAACCCAGAGAGCTCGACAGCAGTGAACGGAC
GTAAGCGAACGCAGAAGCGTCCCAGAGCCGACGCCATTACAGTCCACGGAGTGGGTGACT
GCACATATGCCGATATGCTCAGGCTCGTGAAGAGCGACCCGGCCCTCAAGCACCTAAGTG
GCGATGTGCATGGCATTCGCAAGACCGCGAAGGGCGATCTTCTGCTGCGCCTCAATAGGA
AGCCGGAGCACTCCGCAGATGAGCTTCAAGAAGCTGTGGGAAAGGCATTGGGTGACCGGG
CGGTAGTAAAAACGCTGACCGAAACGTCCCAGGTGGAGATCAAGGACCTGGATGAGCTGA
CGACTAAGGAGGAAGTGCTCGAAGCGATTAAAAGTGCCTTACAAGACGACTCCTTGCCGA
TTGAAACGACCAAATCGCTGCGACCAGCATTTGGCGGCCAACAAAGGGCCACAGTTACTC
TCCCAGCGCCAAAAGCCAGGCGCTTGCCGAGAAGGCCAAGGTGAGGATCGGATGGGTTGT
CTGCCGTATTCGTGCAATAGAGCAACCAAAGCGATGCTTTAAGTGCCAGGGTTTTGGGCA
CATTGCAGCGAACTGCACCAGCGGAGACGATATGAAAGGCGCATGCTTCAGATGCGGGGA
CACAGGTCACGAATAAAGAGCTGCTCCAAGCCACCAAAATGTAGCCTTTGCATACGGAAA
GGAGAAAAATCAACGGACCACGCTACAGGAAGCTTTAAATGTCCGGCGTATCGCGAGGCA
GTACGAAAAATGAAATGTTAAGGTTACTCCAAATAAACCTTAACCACTGCATAGCTGCTC
ATGCCATCTTGGAGCAGACTGTTAGGGAGATGCGCATTGATATTGCCATTATCAGTGAAC
CCCACCACCGAGAAATCAACTGCCCGAGAATATGGACCGAGGATCAGGATGGAAAAGCTG
CGCTCTGGGTATGTGGCGACCCATCGACATCGCTGACAAAAACAAAGTCCTTTACTGGGT
TTGTACGCGCACAATACGGCAGCTTGTGGATATACAGCTGCTACCTAGCCCCAAGCATGC
AGCTCTGCGAATTTACAGCTGCATTAGATGCATTAGTAGATGACTCAAGGGGGCGGAAGG
TCATTATTGCTGGTGACTTCAACGCCTGGGCAGTGGAATGGGGCAGCCAAGCAACTAACG
CAAGAGGTCGTGCCCTGTTGGAAAGCTTCGCAGCCCTAGATATAGCCCTGCTAAACTTCG
GCTCGGAAAATACCTTCACTCGAGGTGGTATCGGATCCATAATCGATCTTACCTTCACAA
GCTCGTCACTTTTTAGCGCAACAAAATGGCAACTAAGCTACTTATACACAGCAAGAGACC
ACTCCGCAATAATATGCACGATTGGTGAAGGAACTGCAGCCAGCACTAGAAGCCTAAGTC
GGAAAGATTACCGCCTGGATACTTTCGACCCCGTGGCCTTTTCGAGTGCAGTCCACTCGC
TTGCCACTGCCGGCAACGCAGAGAGAAGAGCCTCCCAAATGGCATGCCAGCTATCGCGTG
CCTGTGACGAGAACATGCAAACCCGGAAAACGTTTCGGCACCACCATGTAGCCACGTACT
GGTGGAACGAAAATATTGCCGAAGCACGGCGGAACTGCATCCAAGCCAGGAGCATATACC
AGCGAGCCCGAGGTAGACCCAACTATGCCGAACAGCAGCTAAGGTATCAGAGTGCCAGAA
AAATACTAAAAAAGTCCATAAGAGATAGCAAACGAGAATGTTTCCTGGAGCTATGTGACT
CAGCCGAATATGATCCTTGGGGCAAGGCGTACAAAACTGTCGTTAAAAGATTCTACGCCG
GCAAACAAGCGCAGCCTTCTGACCCAAGTGAGCTGAAGTTGATTGTGGAAACGCTATTCC
CAATCAGAACCGATGTATTATACACGCAAGCCATACCATCGAGCCACGTAGCAGCCATGC
CGTCTCTCATCGACGAAGTCTCAGTCGAAGAGGTGCTGACGATCGCCAGAAGCCTAAAGC
CCAGTAAGGCACCGGGCCCGGACGGAATCCCCAACCGAGCACTGAAACTAGCCATGTCCT
TGCAGCCCGCGCAGTTCGTGCAGCTTTTTAACATGTGCCTAATGGAGAGAACTTTCCCCA
CAATATGGAAACTCCAAACGCTAGTTTTATTGCCGAAGCCTGGTAAGCCACCCGACGACC
CATCGTCATACAGGCCGATTTGCCTCCTGGACACGTTAGGCAAAGTGCTGGAGAAGCTAA
TCTGCAACAGGCTTCAGGTAGCTGTCGACAACAATGGTGGCCTGTCCCAAAACCAATTTG
GTTTCACCAAGGCAAAGTCTACAATAGACGCTCTGGAGAAAGTGGTCGGCATAGCAACAA
ACGCCATCCAAGGATCGAGATGGAAAAGCGGCACAAAAAAGTACTGCCTCATCGTCACGC
TGGATGCTAAAAATGCCTTTAACACAGCCAGGTGGGACAAAATATTGGATGCATTGTCAA
CGTTCCGCGTCTCATATTATCTTCAGGAGACGATACGCAGCTACTTCACTGGAAGACTGC
TGCAATACGACACCGCAGACGGCCCCACTACACATCAAGTGTCCGCTGGAGTGCCCCAAG
GCTCAGTTCTAGGAACCCTCCTCTGGAACATCATGTACGATGGCATCCTCCGACTGGAAC
TCCCGATCGATACAAGTATCATCGGCTTCCCGGACGACGTGGCTCTTGTAGTCGTCGACA
AGGAATTGCAGGACGTAGAGGAATCGTGCAACCACAGTATTGACCGTGTGCACCAATGGC
TGGCAGCAGCTGGACTCGAGCTGGCTGCTCACAAAACAGAAGCGGTGTTAGTCAGCAGTC
GAAAAAGAGTGGAAACAGCGCACATAAGAGTCGGCTGTGCGACAATAGAATCAGCAAGGG
CGCTAAAGTACCTGGGTGTCATGCTAGACACAAGAATGTCGTTCAAAGAGCACTTGGAGT
ACGTGCACAAAAAAGCAGCAGAGTCCTGTCGAGCGCTATCCAGGATTATGCTGAACACAC
GGGGACCGAAACAGCGGAGACGCCGTCTCCTTATGACCGTAAACCAAGCGGTAATAATGT
ACGCGTCCCCCATCTGGAGCAGAGCTATGGCTGTTCCCAGCTACAGCCGGGGCGTACACT
CTATATATCGCCTAAGCGCTCTACGGGTCAGCTGCGCATTCCGGACGGTATCGGACGAAG
CGGCGCTGGTTATCGCAGGAATGATCCTGCGTAGCGAACTGGCAACAGAAGCTGTAGTTT
GCTATAGAGCTCACGATGGAAGCAACACAGGAAACTCGATTCGCACTGAGGCAAGGATGC
AGAGCGTTGCACGATGGCAAGCACGCTGGGATCGCGCATCTAAAGGACGCTGGACGCATA
GGCTTATCCCAAACTTGGAAGCCTGGACAAATCGCAAGTATGGCAATACTAATTTTTATT
TAACGCAGCTCCTATCAGGCCACGGATGCTTCAGGAGCTACTTAAAGCGATTCGGCCACG
ACAACACAGACGAGTGTTCTTGGTGCGGCAGAGGAATCATAGAGGACGCCAATCACATCA
TATTCGAGTGTGTACGTTTCGCAGCGAACAGACAGGAACTGGAGGACATCATGGGCAGAC
CTATCACGGTGGACAACCTTGTCACGAGCATGATAGAGACCGCACAAAAGTGGGACGCTG
CCAGCACCTTCGCAGCAGAAGTAATGCTAGAACTCAGGAGAGTTGAGCGCAGCAGACGGA
GAACCGCGGATATTTAGGTAGCAAGAACATGCCTGCGAAGCAATGTTTCGCGGCCGTTCC
GCAGGCAATCCACGCTACTTAAACAATACCCCAACTATAACCTAAGCTAAATAACTAAGA
AAAATAAACTGATACAAAAAAAAAAAAAAACACACATGCACACACGCATACTCGCGCACA
CGCCCACACGCACACACGCACACGCACACGCACACACACACACACACACCCACACACACA
CACACA
>Rocinante#LINE/I-Jockey
CGCCAAAAGAGAAGTAAGAGACACAAGAAGAACGCCAAGTGCCAACGAAATCGGCACAGG
CATACTACAATAGTGTGCAGAACAAATACACACACAGGGCAAAGGAACTGCTTTACCGAC
AAGTGCCAACAATTTCGGCACACACATAACGCAGCAAGAACTAAACGCTGCTTTGCAGTC
CTCCTTTACCAATACACTCATAAATTCTAACATAATTGGCACTCAGCAACAACTATTACA
GCAACAGCCAATACAGCATCAACAACAAGTTAAACCTTGGAAGCTATTTCTCCAACAACT
CTATCCCTGTGGCAGCAGCAACAGCTACAACAACCAGAAGAAATTTGATGCCATCATTAA
CAAAATCGCCACCAACACAGACGCTAACGACAACAATAGAAACTACCAGCAATGACAAAG
CAACACTGCTACAAAACTGGCTATCAGGTGTGCCACCACTGCTGCCCAGCGAACTACCAA
AGCCTCAACTAGCAACGATAAATACCTCCGCCACAACGTGGCGATCACCTCTGAAGAGAA
GATGTGTGGATATGGACGAGTCTGACTATGATCCCGCTCTCCAAATACTACCGTTAACGA
CGCCCATCTTTAAGAGTGGTTTCGCTATCAAGCTTCACCACGAGGCACGCCGCCAACAAA
TGCTCTAAAGTGAGGCAGAGCAACACGGACATCAGACAGCACAAAGAGGGCAGCAGCCAC
AGAAATGCCAGCAACTGCAACCGCTACAACAACAACAATCGCAACAACATCAGGACGAGA
GTCTGAAGCAGGAATCGAAAGAGAAACTTCCCCAGCCAATCCAGCAACAGGCAACACAAG
GCAAGAAAGTGCCTGTGCTCTTCTTGCCAATGGTGCCCGCAATTATCTGGATAAACTGAA
AAGCAATCCAGGCGTGCGAAAATTCTGGACAAAGGCAACCTCTGGCACTGGACTAAGTGT
TCAATGTGAAGATCTAGCCACGCATAAAGCAATTCTATCCGCCCTGGCTGAAGAAGGCAC
TCATCTGCATACGCACCAACTGCGCAGCGAAAAGGAATATCGCATAATCTTACGGCATAT
CCACCACTCTACAACCTGTGAATGGTTAGCGGCCAATCTAGAACAAATGGGCTTTGTCAC
TCGTTTCATCCGAGTCAAAAAACACCGGTTCACAGGCAGGCCGCTAAATTTGTTTGAAAC
CGAACTGCAGACCAAAGCGGATGGGAGCCATGAAGGCATCCTCAACCTGAAAGAGCTGGG
CAGCCAATCCATCACGGTCGAGCGGCAAGCAAAACCTCGAGATCCAGTGCAGTGCCATCG
GTGCCTTTGGTCTTTGGTCACACGAAAAAATATTGCAGGCGGCCCTTCGTCTGCATGAAA
TGCACAGGCGAGCACATGTCAACTGCATGTACCAAACCCAGAAAGGTGGAGCCTAAGGCG
CAACGTACGTAACCCGGCCTAAAGTCATTTGGCTCCTTCCAGCGGCAACTACGTTTGCAC
AGCATCAAAAACAACATCCAAATCTTTCCCCGGGGCCAGCCGAAAGATCCAGCAATATGT
CCTATAGCCGGGTTGTACGAGATGGCGGCAATGCCACTGTCCGTGAACGAAACCCAGCCT
AAAAGCATTTGAGAGCTCTCCAGCAGCCACTACACAGACGGCAGAAGCAACAACAACAAC
ATCATCTGTACAATTTCAGGAAGCAAGCAACATCAACAAATAGAAGAGAGCTACTCCAGC
CAGTGGTGCCTAGTTGACGCACAGCCGTGTCGACCCTGCCTCCTTGCGTAATCCTTTCGG
AAATCAAATGGTAACTACCCAACGGGGAGTTCCCCAACGGCATAAATGGGACGAATAACA
GCAGCTGGTAGGGCAACAATCACCAATGTCCAAAAGCAATATAATCCAGAACTTGGAACA
AAACATGGCAATGTTCACTCGCATGAAACGAGGAATATATACTTTATTAAATGTCCTTTT
GCAATTGCCACTCATTATAAAAACAATAACACAAATACCAATAATCATGTGTTGTAAAAC
ACAGCTCAACAACAATCAGACAGCAAAACAGTCCAAATGGACTGCTCTATGGAAGCTGCC
ATCGCCAATGAATCCATCAATTATGTATAGTCATCCACACGGTAGTACCGCCGCTCAATC
GACTTTAGCCACTAATACTTCCGCTGAAAATGTCCGCAGTCCGGCGCCAATCAGTACAGT
AAATTCACATCTGACCATCCACAATGCAGCCAAAATAGCAACCCATTTAAAATTGCTTTC
TGGAATGCATGTGGCATAGGCAACAAAATGACGGAACTCGAGCTGTACATGCGACGCGAG
TCCATACAAATCATGATGGTCATCGAAACTCTGGTCACGACACTAACATACAAAGCGTAT
CAGGCTACCACACGTACAGTGTAACCCATCCACGCATGCATTGTAGAGGGGGGGTCGCTA
TCTTTGTGCGTAACGATATCAGGCACGCTGCCCTCCAGCCAATTAACGCGAACTTTCTCC
AGAGAATGCCTATTGCCCTGTTGCTTGAAAATGAGAATAAAAGGGAAATAATTATAATTG
CCCCAATCTATTGCCCACCAGTGTTCAAATGGTCCGTCGAACACTTCACAAAACTATTCA
AACATTTTGACAACTTCATCGATCCGGCTCCATCTAACTTTATTTTCTGCGGCGATTGGA
ACGCCCAGCACTCATGGGGGGCACTGTCCTTTGTCGTAAAAATGTCCTTGCCACC
>Phemius#LINE/R1
TGTGGAGGTGAACACGAGAATGGAGCAAACCCGCGCACTCACCTGGATGACGGGATGATG
GCGAGGACTACCTGATGGTATATATCCAACCCTAAACCTGATCCAAGTAAGCAAGTTGAG
CACTTTCTCAGCGAAACTATCATGGCGACATTGTTTATGCTCAAGCACATGAGCAAGACA
AAAGCTCTGGACAGCTGGTTGGTTGTACAGTGCTGCCAACCGAAGTACATGCGTCAACGA
AAAAAGCAATTACGCGCGAAAGTATGCCACGCTGTGTGGGTATACATGAGGACAAAGGAA
GATATTGCATGCTTTTAGGCTTTTACGTTTTACTCGCATTGCAGCTGAAGACTCGAGGCA
AGAAATTGTACAGAAGGCCACGGATCCGACCAAGTCAACTCCTGCCGCATAGCGGTGTAC
TAAAAAGGGGCGCTGGCGACCGAGCTGGAGCGGTTAAACTCCCATCTGTCAAACGCCAGT
GAGAAACCATTGGCCACCGTTGGAGCCACAAATCAGCAGCGATGAGCGCCACAACTGGCA
GCACGCCCGTCAATGCAAGCAAGCAAACTCCACCCCCACACTGAGCCCAGTAAAGTGTGG
AAGCGACCCACTGGACCCCCCTTACGTAACTGTAGAAATGGGCTGACGAGTCGGGCATTC
TAGGACCTTAATAGGCAAGCTGACACCTTGTCGAAACGGCTCCTAGGCTAATGCTAGCCT
CGCCCCCGTCCCGCTAAAACCTTGGCAGGCCTCGTAGAACGCTTATCGTATGTCGCCATT
CAGTTGGCCGTGCAGGCTCAGTTGATATTCCCTGACTAGCACTGATCTGGCTCTGAACTC
CGTCTCCCATAAGGACCGGAGTCAACCCTCGCGTGGACCTCACTCCATGGAAAGGCAACC
ACGGGATCGCGAAGGTGACTGCACAATACACACGACAACAACGGCTTCGAGTTGGGACCC
AATTAATCACAATGATGAACCGAAACAACAAAAGCACCACCCCACTAGGTGGACAAGAGG
AAGAAGGAGTATGCAAGGCCGACCCGTTCGCTAGGCGATCATGCCTGGCGAGCACGCCCC
CGGCTACACCAGTAAGGGCCCCCCAGCCCACTGCACCATGCAGGGAAATTGAAGAGAAAG
AGACCCCGAAAAGGCTTAGGGACCCGGCCAGCCCTACGAACAAGCCACGGAGCACCCCGC
CCAAGAAGAGCAAGGCAAATACCCAGGAGATCGAAGAGATTGGCTCGATACTGGACGAGC
TACTGTTCATGTATCATGGCAAGCAGCCAGCGATGAGGCACATAAACTTGGCCACTAAGA
GCATGCTAGCGAGACTAAAAGAGCTGCAAGAAGTAGTCAAAGCGCATCTCACGGAAAACC
TACGCATGCGATGCAGCGAAGAGTCCCATAAGCAGATGAGCCATGCTGAAGAAAGCGCCG
GAAGCAATTCTAAATGTGACACGGCAACGCAGACGGAAGAAAGCGGAGCATGCAGTAAAC
CACCGACAGCGGCGCAAAAACCGACGAACGAGGTTACAGGAAAAAATCAGATCTTGGCCC
CAAGCAACTCCAAGCCGGCACCAACTCGCAAGCAGCAACGTTCACAGCCGGCAGAGGGCA
AGGTACCGACCCAAGCGCGAGAGGCAAAAACACCGGTCAAAAATACCCGAGAGGTAAAAA
ATAAATGGATTGAGGTGAAGGGCAAGCTCACCAGGCGGAAACAGCCCAACCGACCGGATG
CGATCCTGATCACGTGTACAGAGAGCATGCCATACGCAGATGTGCTCAAAATGGTGAAAA
CAGCTCCTGCACTGCAGGCGCTCAAAAATAATGTACAGGGCATCCGCAAATCAGCAGCAG
GAGAACTGATCCTCAGGCTCCAGAAGCCATCGGACCCAGCTACCGACCAGTTGCGTGTGG
CAATCAGCAGCGCACTGGCTGGAAAAGCTGCCGTTAGAACCTTGCAGGAAACGGTGCAAA
TGGAGGTTCTAGATATCGATGAGTCCACGACAGCAGATGAGGTCCTCACAGCTCTCTCTG
CCTCGGTGGAAGGAGACATACCAGTAGAAGCGACGCCCACTATGAGGGCGGCCTACGGAG
GAACACAGATCGCATCGCTGGCCCTGCAACCGAGCCTAGCCACGAAACTGCTCGAAACCG
GCAAGGTCCGCATAGGGTGGGTTATATGCCGAATACGCCAAAAGATCGAGCCAAAGAGAT
GCTTCAGATGCATGGGATTCGGCCATACATCCACCAGGTGCAAGAGCCAGCATCCGGTTG
GAAAGGAGACATGCTTTAAATGCGCAGGTACTGGGCACAAGTCTGGACAGTGCACGCATG
AGGCAAAGTGCATCCTCTGCACAAGAATGGGCACGGGCACTAACCAAGCCGCGCACTCAA
CTCTGAGCAGGAACTGCCCGGAGTATAAGAAGGCCTACAAAGCGCTTAGAAATGGTTAAG
TTCCTGCAACTTAACCTAAACCACTGCAGAGCAGCCCAGGATCTGCTCGCACAAACGACC
CGGGAGACGAGAATTGATGTAGCCATCATTAGTGAACCGTATACACCCAAACATATCGGA
GTGTGGCACGAAAGCCTAGACGCTGGAGCAGCACTATGGAGCTGCGGACAGGCACCATAC
CAGCTCACTCAACGGATGGCTCGCAAAGGGTTTGCTAGGGCAAAATGTGGTCGCATATAC
GTTTATAGCTGCTACATACCACCAAGCATACCCCTGGCAGAGTACACAGCCATTATTGAA
GACATCGCACAGGACGCGCACGGAAAATCTCCAGTGATAATCGCCGGAGACTTCAACGCG
TGGGCCACAGAATGGGGCAGCAGCAGAACGACACCAAGGGGAACCATCCTGCTGGACATA
TTTGCTTCGCTAAATGTATGTCTGCTGAACATCGGCACAAGAAGCACTTACAGCAAAGCG
GGTCGCGAGTCGATCATAGACCTGACGTTTGCCAGCCCAGACGTTGCCCGAGACGCCAAA
TGGCATGTATCGGATGTATACACCCACAGCGACCACTTTGCGGTGATAACGGACACCTAT
CAACTTGGAAGCAGAGGCGCCAGTAGAAGGCTCCAACACACGGGATACAAGATGAACACT
ATGGACCTGGAAAGACTCCTCCCTATGGTAGAAGGACTTGGCATAAGAGGCGACGCCAAC
AGCTCTGCTGACGCGATAGCAGAGACTATCACCAACGCATGTGACGCTATACTGACAAAA
GTTCGTAAGGGTGGTAACGCACATAGACCGGTAGCCTGGTGGAACGAGGACATAGCCAAA
GCGCGCAAAGAGTGCCTCGCAGCTAGGCGGAAGAGCCAACGGTCAAGACCGTCCCCCAAT
TTTGAGCACCATCTGCAGAACTTCAGAGCTAAGCAGAAAGTACTCAAGGAAGCTATCAGA
CGCAGCAAATCCCGATACTTTCAGAAGCTCTGCGACGCTGCGGACGCGGAGCCCTTTGGA
CTGGCTTACAAGCTAGTCATGGGAAGGCTATGCAGGCAACCAATGCCAACAAACCCGGAA
CAGCTCAAACAAATAGTCCTAACGCTCTTTCCTCGACAGACACCTGGAATTGCACCGCAA
CTACCAGCAAACGGAATAAACGACTGTGCACCCACCGACGACAATGAGGTACTGAGCATT
GCTGCGAAGCTAAAGGCGGACAAATCTCCTGGACCAGACGGAATACCGAACGGGGTAATA
AAAGCTGTCATTACTGCACAGCCCAGAAGCTTCGTGGAGTTGTACAATCAATGTATAGCG
GAATGCACAGTACCACGAAGATGGAAACTCCAGCGACTTGTGCTCATCCCGAAGCCCGGC
AAGGAACTAGATGATCCCTCCTCATACCGCCCCCTGTGTATGCTGGACACGATGGGAAAA
ATATTTGAGCGGATAATATGCAATCGCCTAGAATGCAAGCTTGCTGAAGTGCGCGGTCTG
TCTGAACGACAATTCGGCTTCAGGAAACACAGGAGCACCACGGATGCCATCAGGGCCGTG
GCTGAACTAGCAGAAGACGCTATCCAAGGCACAAGATGGACAGGTGGCACCAAACAGTAC
TGCCTAGTCTGTACGTTGGATGTCAGGAACGCGTTCAACTCAGCCAATTGGACAAAAATA
CTAGAAGCGCTAACGGCCAGACACATCCCGAGCCAACTAATAAAGTTAGTGACCAGCTAC
TTCCAGGACAGAGTGCTAAATTACGACACAGAAGACGGCCAACGACAGTACAGGGTAACT
GGAGGCGTTCCTCAGGGCTCTGTTCTCGGGCCGCTACTGTGGAACGTCATGTACGACGGA
GTACTGCGCCTTTGCCTACCAGAGGGCAACACAATCATTGGTTTCGCCGATGACATCGCT
GTTGTTACTGTGGCGAAGAAACTCGATGAGGTCACTCTTAGGAGCAGTGCGGCCATCGAC
AGGATAATTGACTGGCTATCCCAGAACGGACTCACGCTAGCGGAGCAGAAGTCGGAGGCA
GTCTTAATAAGCAGCAGAAAGATAGTTGAGACGACATCGTTGCGCGTTGGCAGTGCTATC
ATTAAGTCCAAGCCCGCCATCAAATACCTGGGCGTCATGATAGACCACAGACTGTCGTAT
AAACAGCACCTGGAGTATATTAGCCACAAAGCGGCCAGTGTTACAACAGCCATTAGCCGA
ATGTTGGCGAACACCAAAGGACCAAGGCAGAGGAGCAGAAGGCTAATCGCTGGAGTGGTG
ACGTCCACAATCCTCTACGGATCCAACATATGGGCCCCCGCAATGGAGGTTGCATCTTAC
AGCCGAGGATGCAATGCTGCATACCGACGATGTGCATTGCGTGTAGCCACCTGCTTCCGC
ACTGTATCGGAAGACGCGGCCTTAGTACTGGCAGGCATGATCCCACTCGGCCTGATGGCT
GCCGAAAGGCAAAGTGGGGCAACCACCAACAGGCAACTGAGGGATAACACCATCGATCAA
TGGCAAAGCAAATGGGATGCGAGCTCAAGTGGCAGATGGACCCACAGACTAATCCCAAAC
CTGAAGCTTTGGCTACAGCGGCGACACGGCGATGTAGACCACTACCTGGCACAAATATTT
ACTGGGCATGGCTGCTTTAAAGCGTACCTGCACAGGTTTAATCATGAGGACGACCCCTTT
TGCGAGCACTGTGGGTACGGTGTGATTGAGGACGCGGAGCACGCATTGTTCTACTGCCCA
CTCTATAGTCGCGAGCGAGACAAAGCGACGGCGGGCAGAAATGATTTGTCTCCGGAGAAT
CTCGTGACGCGAATGGTGGCCACTGAAAATGGATGGACAGCCGTTGCTAACATGGCATCG
GCTATAATGAAGGAGCTGCGACGACAGGAGAGGATCCGACGCGGCATCGACTGATGAGCG
GCTGATATACAGCCGTACCCCGCCCTGCGAAGTAGTACTTTGCGGTTGTCCCGCAGGAGC
GGGTTACAACTTTCTACTCCCCACAAAATACCCTTTCCTTCTTTGTTTGTCTTAGTTCCC
CCTTGTAAAATGTTAAGCCGTTATTTTCTTTTCTTCCAAAATAAAAAAAAAAAAAACACA
CACACACACACACACACACACACACACACACACACAC
>Neiman#LINE/I-Jockey
GCTCGTTGCATTCGGACGTGCGCGCTTGACAAGTTATTTTCGCAAGTGATCAACACAATA
TCTTTACCTCCTTATCTCTTTGTGCTCTTCTTGCGCTATTTTTAGCCACTGCTTGCGGTG
GCGGCAGCTTATTGCGGTACTGTACCTAAGATAAGCCAGACTTAAACGGTGCTAAGTTTG
CCCCTCGCCCTGCGCNCTGCGCAAGCGAGAGGTTGGTTCCGTTAATTCTTATCTTTTGAT
CTGGAAAAGTGGACGACAATTGCATTATTTGACTCTAAATAATAACAATTGACGNTATGG
ACAATAACTCATNGAATCAGTCGCTACCTAGTAATAGGCAAGCTGTACTGGAGGAGATGA
GAAAAGCAGCAAGGGTAAGCCCTGAAACTCTACGCTCTCAAATCCGCGGTAGCGTAGCAT
CCATTTCTGCGGAAAACAACAGCTTATTGCCAAATCGGGTGATAACTGGCCCGACGGTAA
CAACAAGCACTGNTACCAGCGTTACCTGCACTATCTCTATGTCGCAAGCAAGTTTGACAT
CTACATCTACGTATACTGTAGCGGCAACTGTGGGGCCTAACATTTCCTCGACTACGTCAC
TTGACAACACATTGGGTGAAATCTTGTCAGCAGCAACTCGTAAGACGAAGTGCTCGTTTC
AAGACCGCGGCCTGCCTGCTAGTAAAAAACATAAAGGAGTTATAAACACNTCTAAATCTA
TACAGAAAGCTAAGCCGAAGCCCGCTGAGCTGCACAAGGAAGTAGCCAAAGACACGGCAT
CCACCTCGACTGCAGCAGCACTGAGTAAAAACCGTTTTGCAGCTCTGGACGAAGAAGCGG
ACAACATGATGGAGCAAGGATTGTCAGAAAGCGATTCTGACGACGAAGATGAAGCTCGTG
CTGTTGGCAACGGAAACAAACAATCCTCAAAAACGCTCTCAAAGCCTCCAGCAATATGTG
TACCACAAGTCAACAATCCCTCAGGCATGGAACAAGCACTAGACTCGTGCGTGGGTGCCA
ACAACTATAGCATTCGCACCTCTAAGTTCGGCGTATCACGGATATACACCGCAAACTCTG
ACGCTTTCCGAGCAGCTGTAAGACATTTGACAAAACTTAACTGTCAATTCTGGCACCATC
AACTTAGGGAGGAAAAGCCTTACAGGGTTGTCGTCAAGGGCGTTAATGCCAACGTCCCCA
AACCACAAATTGCGCAAGCTTTTACTGACCAGGGTTTCGAAACTCTCAATATATATTGCC
CAAGAAAGGCAGATTGGCGTAACGTTCAGGTCAACGAGACAGACGATGAAGCGACGATCA
ACTACAAGACTAGGCAAAATCAATTTTTTGTCAATCTAAAACAAGGACCCGATGTGTCTA
ATGCTTTGAAAATTACACAACTCGGCAGATACAGAGTCTCAGTGGAGCGTGCTCCTCGCA
GAAAAGAAGTTCTACAATGTCTGAGATGCCACACCTTCGGTCATTCCAAAAATTATTGCC
TCCGGGACCCAATCTGTGGCAAATGCGCTGGCTCTCATATGACTGGTTCTCTGCTTTGCA
CGAGTGAAAATTTCCTGTGCGTCAACTGCGGTGGTGATCACGCGTCGACCGACAAAGACT
GCCCCGTCAGGATTGAGAAAAGCAAAAAAATGAAACCGATCCCAAGGCTCCCTGCTACTG
GCAACACTGCCAGGCCAAAATATAACCAAGGCCCNTCACGTGGCTTCATCCCGGCTGAGA
CTGTCAGATGCAGTATGTCTTACCGCGGCGGAATCTGGTCCAAATGCTGACAAGCATCTT
CAGCGAGAANCAAACTCACTGCCTGACAAGAAATTGGATGCGCTGGAGAGCTCCATACGG
GATCTCAACTCCAGAATGGACCAATTATTCAAGTTGGTTCAAGAGACTATGGAGGCTAAC
AAGGCCTTCCGAGAATTGGTCCAGGTTCTCATTTCAAGTATCCAAAAATGATGCAACCGA
TCATTAAAATCGGATTGTGGAACGCACGGGGACTAGTTAGGGGCTCTGGAGAGCTCCGGC
TGTTTCTCAGTGCAAATAATATAGATGTAATGTTTGTCACAGAGACACACATGAAAGAGG
GACAGCGTGTCTTCCTGCCAGGCTACTCCACCTACCATGCCTTCCACCCCAGCGGTAACA
GCAGAGGTGGCGCCACAGTCATTGTGCGCTCCAGCATGTGCCACATTCCTCAGCCTCCCA
TCTCAACAAACAACATACAGCTAGCAAGAGTGAATCTGCAGACATCGGAAGGGCCCGTCG
CTCTAGCATCTTTGTATCTTCCTCCCAAAGAGCCTTGTACTAAAGCGGAATTTGCAGGTG
GTGACTACAACGCCAAGCACTCATGGTGGGGCAACTCAACAAATTGCTCCAGAGGCAAAA
TATTGCAGGATGTAGTGGCGAATGATCGGTACCAAATTCTTGCAACGGGTGAGCCTACAT
TCTACTCATCCAACTCCCTAGTGTCAACATCAGCGCTAGATTTTTTTGTCATTAATGGAT
ACGCAATGAGCAGGCTTAACGTGAAAACGCTTCATGAGCTCTCTTCGGATCACACACCAC
TTATAGCTGATTTACACGCCACTCCGATAAGCAAGTCACAGCGCTCTTGTTTACTAGCAC
GCGGTGCTGATACAGAAATTTTCAGGGCCCATCTGGAGCAGCTGGTTGATCTAAATATGG
AAATTCAAGACGCAGATGATATTGATAACGCAATCGATATTTTTATGAGCAAGCTGAAAG
ATGCTGCAACAAGAGCTGCTCCTAGGAATCAACAACATCTGCATGGAGATAGATCGCCTC
AGCTTCCTCCTATAATCGTTGAGCTCCTGCGTCTCAAGCGTAAAGTAAGAAAGGAGTATG
CAAGAACAGGAGATGCCCGAATCCAACAGATTCACAACAGGCTGGCTAATCGTCTTCACA
AAGTTCTGGCTCGCAGGAAAAGAATTCAAATTGACAACATGTTGGAAAACTTGGGTACCG
ATGTTTCTACTAATTTCTCTCTGTGGAAAATTACTAAGAGATATAAGACGTTGGCAACAC
CGAAATCGGCTATTAGGGACCCTTCAGGGAGCTGGTGCCGCACTAGTCTTGACAAAACGG
AAGTATTTGCAAACAATCTCGAGCAACGATTCAGGCCGCACTACTTTGCACCCGAGAGTC
ACTGCAGGATAGTTGCGGAGGCATTGGAAACACCGTTTCAAATGGCTTTGCCTTCAGATA
CTGTGACACTGGACGAAGTGAAGCAGCTGGTGTCAAAGCTTAAACCCAATAAGGCCCCTG
GCGAAGACTTACTCGATAACAGAACCATAAGACTCCTACCAGATCAAGCACTGTTGTTTT
TGGTGCTTATTTTCAACAGCGTCCTACGTGTGGGATACTTTCCGAGAGCCTGGAAGTCGG
CTAACATTATTATGATCCTCAAGCCTGGAAAGCAACCAACTGATGTGGACTCTTATAGGC
CGATCAGCCTTCTTCCTTCACTGAGCAAAATAATGGAGAGGTTGATTCTAAACAGAATGC
TGGATCTCGAGACTGTTACCCTTGCGATCCCTAAATTTCAATTTGGATTTCGCAAGCAGC
ATGGCACTCCAGAACAGCTGCATAGAGTTGTCAACTTTGCGCTAGAGGCCATAGAGAAGA
AAGAGTATG
>Kelso#LINE/I-Jockey
TGAGGGTGTGTGGATGAAATCCACAGAATACCACTCAATTATGGAAGAGCTAATGCGTCT
CCGAGCACAAGCAGCCGGTTCTGCTAGCGTGTCAGGAGCAATTTCGAAGAAACATCAAGG
AATTCAAGACCAGCTGAAACACCTAAAAATACAAGCAACGGCAAAGGCATTCGATGGCAA
CAAATTTGCGGCTCTCTCCCAACTAGACGAGAACGAAGCCACGCAGGACGACGAGTTCCC
AGAACTGGGCCCGTCCAAGCCCAAGAAAAACAAGAAATCAAAGGGCCAGAAACCAGCCAC
TCCAAAAGTAGCTGACGATATGGACATCGATGATGACCCAGAGGAAACCACCGCGATAGC
CCCAACTGAACCCAGGAAGGAATTACCTGGACCACCCAAAACAAAAGAGACGAAAACCAA
GACGTCAAAACTACCCATTATAGCGACATATAATGTGAATCCAAAGGAACTGACAGGTAT
GTTGCGACAAATAATAAAAAATGAGCGTTTTAGACTTAATATAATCAACAAAAATAGAAC
CCATATCAATGTCTTTACCCTCGAAGATTTCCAAGAGACTAAGAAACTATTAGACCTTAA
TCAAATAAGCTACTATACTTACACCCCCAAAGAACTTAAGCCTTACTCCATAGTTATAAA
AAAATTACCTCAGCAAATCTTCACAGAAGATGAAGTTAAGATAGCAGTACAAGAAACTTG
CCCTGACCTGAAAATCATTAGCGTCAAACCATTTAAAAAGAACTTTTGGCTGGTCCAAAT
GGAAAAAACAGAAAGGGCCAAAACAATATACTCCATCAAAAGTCTACTTAACTGCAAAAT
AAAAATTGAGGCCTTCAAAGCCGAAAGGAAAATAAAACAATGCCACAACTGCCAACGGTA
TTGCCATGTCGCAAGCAATTGCAAAATGCAGTATAGATGCATCAAATGCACTGCTGACCA
CGCCCCCGGGCAATGCAGTATCAAAAAGACTGACAACCCATCAGAAAACAATAAAACACA
ATGTGTCAACTGCAAGGGTCAACACACAGCAAATGCTAAAATCTGCCCGGTCAGAGTAGT
AATCACCGCCAAAATTGAAAATAAGCGAAGTAGCACTGAACAAAGAAATGTAAAAAAAAT
TACCAAAGCCACTACAGCATTTACTGCCAGCAAAATTAAAAATAATGTCCCATTCGCCTC
ACTTTTCAAAAAAACAGATGAGGTAAGGCCCGACTCCCGTCAGCCACAACTCCCCAAAAA
CATTGTTGTCACCAACCCGGCACTAAAGAAGCATCTTGCTAACAATCTGGCCCCAAAGCC
ACAAACAACAAATCTCTCGCTTGAGACCATCAACAGTGATAGTGTCCAAGCCTTTGGCAA
AGATATTTTCACCTGCATAAACATCATGCAGAAACTCACCAAAAAATACCCCACTAGCCA
AGCCCAAGATGAGTCAGAAGCTCGCAAAATAAAACAAGCCCTACTATTAGACTTTCTTAT
CCAAATCGCACAATAAAAATGACCTCCCTTAAATGTATCTTTCAAAACGTTAATTCACTC
ATCTCACTACAGAAGAGGCATGAGTTCGACCAATTCCTAAACAGACATAGGCCAGACATA
ATGCTCATAGCAGAGCACCGTCTAGGCAACAGAAATACCGCAAAGCTATCCCAATACCAA
TTTATAAGGCAAAATGTGAAAGCCACCCACACAAGACATGCGCAACGCCACCCTGAAAAT
GATGGTACGTCCGTCGCTATATGCATTAAAAACGGCATAAAGTTTGAACGCGTAGATATC
CCGCCACTATGCTATATCGAAGCCGTAGCAATTAAACTCTCATACAAAGACTCGCTCAGG
AACGCCCAAAGCTTTATAGCAGTCTCATTATACAAACGCCCTAAAGACCCGCTTCTTACT
AATGACATGAATACGCTATTCAACTCTTTACACCATATTGGAAATGGTTGCCAAATAATC
ATAGGTTGCGACCTAAACGCCAAACACCCTAGTTGGCATGTGCCCCACTATAGCCCAGCC
CACATAAATAACGCCGGTAAAAACCTTCAAACCTGGCTTCTACGACAACCCAACTTCGTT
CTTTGCCCCCCCAAAGAACCTAGTCGTCCCAATAACTCTAACAACCCATCCTCAATAGAT
TTCTTTATATGCTCTATAGACCTCCAGACAGAACATAGTTCCCTCTGCAACACAATAGAT
GAATTCCCATCAGATCATCTCGGGGTAACCCTAAAAATACAACTAGGCCAATATACACTT
ATAAGCACCGATCCAAAAAAAGTCTATAAATTCGACAGTATCAACACAGATATATGGAAC
TCTGTTCTCTTAAGAAATCTCAGACCAATTACGATATCTTCCAACCTAAGCCCTCAAGAA
ATAGACGCACACATTGAAGAACTTAATACCGCACTTAATATTGCACTGGACTCGCCAGAT
GCCATCCCCAAAAGAACTATACACCCATCCAAGCCCTATAATACAGTTAAATTAAGCGCA
CAATGCCTTGGTCTTATCAAGCAGAAGCGCATCATTAGAAGATACCTCGTTAGGCGCCAA
CACTCACTGTCATTTGACGAAAAGTCACAGCTTAAATCCCTTATCTCCGACCTCACAATC
CAAATCAATAGTCATATCCACACTAGCAACCTACGACATGTAGAAAGCCGCCTGAAATAC
ATAAGGCCAAGTAAGGTAAGCTTAAAATCCCTAAGACATAGTAACCCAAACCACCAAACA
GACGAGCCGCTTAAACACGACATCCACCTAACAGCCACTGAGCATAATGAAATCGACATT
AACGTTTCCACCGTCATTAAGTCGAAATTTGAAAAAGTCAATGCCCTAGCGTGGTCATTC
GAGCAAATTCATAAGCAGAATGACGACATGTCTAATGGCAGCTCCGAGCTTAGGCAACAC
ACTGCCCGCATAAATAGGCGAGTCGGCACTATAGCACAAAATCCCTTGCACATACCAAAC
TACATAGTCAACTTTGATCCCAGCCGAAGAGCAGACGGCAACTGGGAAAACTCAGAAGAG
CTTGGCTTCACAAACGCCAAGCAACTTCTCGAGTGGGTCAAATTGAAAAATAGCAAAAAA
ACCATGGGACCAGATGGCAGTAGTAATTACCTCCTAAAACATTGCAATATGTTAGTCCTC
AAACACCTAGCAGTTATTTTCAATCATTGCTTTAATTCAGGCTACTTCCCAAATGCCTGG
AAATGCAGCAGAATAACTCCCATACTAAAACCTAAAGCAAAACCACAAAGCCTACAAGGG
TACAGGCCAATCTCAATCCTCTCCGCTATTAGCCTCTTATTTGAAAAAATGTTAATGGCA
CAAATCAAAAAACACTTAGACTCCCATCAAATACTTAAGCCCTATCAGTTTGGTTTTAGA
GACAACCTATCTATTAGCAACCCATTAGCTGTCGCAAATTCCTTTATATCTAGCAACATC
GCTAGACAGCGTGCTACAATTGCCTGTGCCCTTGACTTCGAAAAAGCTTTCGATACAGTC
TGGACGAACGGCCTCATATACAAAATGAGCAGTACCTTCCGGTTTAACCCAAATACTACA
CGTATTATTCAAAGCTACCTTACGACCCGTTCTTTCTATGTCGCCAGCCCAGACGGCATA
GAGCAATCGCTAATCCGCGAAATAACTGCAGGTGTGCCGCAAGGTTCCCTCCTAGCACCA
ATATTATATAACATCTACCTCGCTGATCTACCAGCCTTCATACAGATCCCCACCTCAACT
TCGACAGCGCGCATTCAGCCGCTCGTCTACGCGGACGATATCCTACTACTATCTTCAGGT
GCATGGATAGCAAGCGCAGAAATGGACCTCAATAGATATCTAGACCAACTATGCAAATAC
TTTGCTAAATGGCGACTTAAGCTTAACGTTAATAAGTGCGAGGGATGTATTTTCAAGGGC
CCAAGGCTCAAAAGTATATATAAAAACGCTAGGAAATTCAAACCTAAACTCTATATAAAC
GGCAATACAGAAACCCAAACCAGATCAAAAATAAAATACCTAGGAGTCATATATGATGAA
AAACTCAAATTCCAAGAGCACATCGAACATACCCTTAAACGAGCAAAAATTCAACTGCAC
CAAATTCATCATATCTACAAGCCCTTAAATGAGAACCCATCCCATCCGAATGCTCAATTG
ATCAAAATAGGTTCACTTGCCTATAAGAAACTAATCCAACCAATCCTAATCCATGGTCAC
ATCGGTTGGTTCAATATTAAATCCAGACAAATGGAAGAAATACGTCTTTTTGAAAGACGC
ATCCTACGCCGTGCCTTAGGGAAATGCTCCCTCATACCCCACTCACACAATTACATATCA
AACTCAAAGCTATACAAAATCTCAAAGACCAAGCGAGTAGACACCCTCATATTTAAGATA
ATTGAAAAGTTCCTAGAACGAAACCGCAACAGTACAAACCAACAAATATTAGATAGCATA
GAGCAGATCCGGATACCGGTCGGATTCTCAACAAACCACCTAACCATAAACCATATAAAC
AGTCTCAAAGAGAAGGGCATAATACGCAACTCTCAGAACAATCTAATATTCTACCATAGA
AAAAGGCAGTCTATCGACCCTAACGATGGACTTGCTTACAACATTAGACAATAAAAAACG
AAATGCTCATCTT
>Demodocus#LINE/I-Jockey
TCGCCTTGAACTTCCGCGGAGATCGGTCGTGTTTTCTGTGCATTCCCGTGCGTGTGTATG
TTCAGTGCATCCCAGGCAAAAAACAAACCAAAAGTGACAGTGACACTAACTAAGCCCGCC
CCAGGGCTTAACAAACAAATCGCGCCTGCAGAGCGCGAAAAAAAAACAATTGTGCTGCCT
CTGGCAGCTAAACTATATATATATATAAACATATATAAACATTTAAATTTTTTTTTTACA
CAAAAGTGCAACCGCGTGCGAGCGTAAGAGAGCAAGCTTTTGCTAAGCTCAAACTGCGCT
CAGCTGATCGCCTTAACTCAGCTGTAGTGTGTGTGAGTGCGTGTGAGTGAGCAGAGCTTT
CGCGAGAGAGCTTTTGCCTAGACTCACTAACACAAGTAAAGCACTAGCCAATAGGAGAAC
AATCAGTGCTGGCAAGTCAGTCACTGACCGTGACAGTGCTGACACTTTCCAGTCACCGTT
TTCGCTCCCCGTTCACCAAAGTCACTTTTCACAAAAATACTGGAGATTTTTGTAAATAAG
TGCAGCTAGTAAATTTTGGTCAACATCTCACCTAATGGCGTCCAACAAGCCGAATCCACT
CATCCCCGACTATCCTGCGTCACCTATATACAACCCGTCGGATAATGTGCTACCGCCATA
CATCACGCTGTGCGGGGGTACTACGCTACTCACCACGTCGTGCATCACCACAACTGCCTG
CTCCCTAGGAACGACTACGGTAACGTCGTCCCTCGCACATGGCATCAGCTCCCAAGGCCC
CGCAATCCCGTCCATTCCTGGCGCGAATCCTGCTACAAGCCCGGATCTCCACGCGTTTTT
GAATAATTACCCGCCCAAGACTTCACGTACTTGGCAAGGTCAATGGTTTAAGGCCACAAA
AAGAGAAGGTGGCAATCTCTCCCCCCGTATCGCCCGTAAGAAGGCGAGCACCACCGAAAC
CAAGAAAGCCAGCCAAAACCGGTTTGCGGCCCTCTGTGACGAAGAGGAAAGCGACATGGA
CACGGAAGTAGAACTAGCCACCAACAAGGAAGCTTGCGCCGACGAGGATGTAGATGATAG
GCCATCCACCTCGCACGCAGCTCGCGCAAGGGCCAGCAGGCAACAAACGGCAAATAAAAA
GCTTGCCGCACACCCGCAACCCACCCAGACGGCGCCTCCCAATGAGCGGCCTGCCTCTAA
GGTGCCGAGAATAACTGTGCCAAACGTCCTCAGTTTCACCAAGTTCTGCAAGGAACTAGA
CAGCGTCCTAGGCGCGGACACTTACACCGTCAGATCGCTTAATTCTGGCGACTGCATCGT
CCAATGCCGCAACTCAGACGAATACCGAACGCTGGCAAGGCACCTTCGCGAGAACGGCTG
CCTGTTTCACCACCACCAGCTTGCAGAAGACCGGCCGTACCGCATAGTTCTACGAAATAT
CCACCACGAGGTCGCATCCGAAGATATTTCAGCGCAATTGGCAGAAAAGGGGCACCACGT
TGTCCGCATATATACCCCGCGTAGCAGAGTCAATAACGAACCTCTAAATATGAGATTTGT
TGACCTGAGGAAAGCGGAGAACAATAACCTTGTCAAATCAATAACAGTACTATGCAGGCA
CAAAGTTTCGTGGGAGAAGCCTCGCAAGACGTCGGGCCCTGTACAATGCAACAGATGCCA
AGAGTACGGGCACACAAAATCTTACTGCTCGAGACACTATGTGTGCAAGGAGTGTGGGGA
CAACCATCCAAGCAACGAGTGCACACTTGGCAAGGACGAGAATCGGTGTTGTCACCACTG
TGGAGAAGCACACGCAGCAAACTTCAAAGGCTGCAAGAAGTACCTGCAATATGCTTTCCA
GCAGAAAAACCAGCACAAGGCAAATGGCAGAGATGCAAGCCGCTCCAGAGATCCCCGCCC
CAAAACAGCCGCTCCTGCCTGCAGCTTCGTGCCTGGCCAACAATCCTTTGCCAGCGTCCT
CCGCGGTACCCAGCCCGCAGAGCGCAGTGCCCGCTCATCGTCTCGCAGAAGGAACACTGG
CAGTACTCCCAGCCAATCGCAACCTGTTGCCGACAACTGCCCCAACTCAGCCCTTGAGCT
CATGATGAAGCAAATGTTCGCCAGATTCGACCAACTGATGTCTCTCATACAGACTCTTTT
ACAAGCGCTAATGCACACTAGCGCCAAAAATAACAGTGCCTAAAATGAGCTCCCTCAGGA
TAGCACTATGGAACGCCAACGGAGTCTTTTCGAAGGCGAATGAGATCACAGCCTTCATCG
AACTCCACCACATCGATGTGTTTCTGCTCACGGAGACTCACTTCTGCTCTCGAATCACCC
TCAGAGTGCCAGGCTACACTCTCCACACCGCCAACCACCCAGATAACAGCCAACATGGAG
GAGCAGCAATATTGATCAGGTCGTCCTTGTCGCACCACTCACTTGAGTCATCCTGCCACT
GGCATATGCAAGCTGCTGCTATCCGACTCGGATCCAGCAGAGGCGACTTCAATCTCGCCT
CTGTATACTGCCCTCCGGCCTTGAGAGTGACTGAGGCACACTTTCGAGCCCTTTTCGACC
AGCTTGGCCCCAAATTCCTGGCAGGAGGAGACTGGAACGCCAAACATCGCTGGTGGGGAA
ACTACCGCATGTGCCCCCGAGGGAGAACGCTCTTCTCTGCCATTGAGAATGAAGGCATCG
AAGTCATAGCCACTGGAGAGGCAACGTGCTACCCATATAGGGCTACTGCAACACCAAGTG
CACTTGACTTCGGGCTCTACAAGGGATTCAGACAGGAACAGCTGCGAATACGAAGCCTCC
TTGACCTGACGTCGGATCACCTCCCATTACTGATTGAGCTCGAGGAGACTCCCAAGTGGG
AAGTTGGAATCCGCAAAATGCTCCCGCCGCGCTCTAACTTGGGAGTATACCGGGCCTGCC
TCGAGGACACATTAGAGCTCAACGTCACCATAAATACGGCAAGTGAACTGGAGAGCTACG
TTGACCACCTCACAGCGAAAATTACGGAAGCTGCTAGACGTGCAGCCCCGCAAACCCTGC
CTCACTCTCGTACCTTCAGAAGGTCCCTACTAAGCCCTGAAGCCAGGAGTCTCCTTGCCG
ACAAAAGACGTCTAAGGAGGCTGTACATCCGCAACGGAGACCTCTCTACCAAGGCAGAAA
TGGTAAGCGCGTCCAACCGGCTCAGACGACTGCTGGCTAGGACTCGAACGGAAAATCTAG
ACAGCTTCCTCGAAACAACTGGGCATGACGGCAACAGCACCTTTTCAGTGTGGAAGCTCA
CCAGAAGCATTAAGAGGCAACCAGTTTTTACCTCCCCGATCACGGACCACTCTGGCCTCT
GGCTCCGATCGGACGAGGAAAAGGCCAACGCGTTTGCTGACTACTTGGAGACAACCTTCA
AGCCATTCGACTTCGCAGACGTTGCACAGCGCCGTAAAGTAGCCGAGTCACTGGACGCTC
CACTGCAGATGGCTCTCCCGATAAGAAGCATCTCCCCCGCGGAAATCGGGACACAGCTGA
AAATGCTTGAGCTAAAGAAGACCCCAGGATGCGACGAAATCGACAACAGAGCAGCTAAGG
CTCTCCCACGCAAAGGAGTCATGGCGCTCGCCACAATTTTCAACTCCATGCTCCGCCTTG
GCCACTTTCCGAAGCAATGGAAACATGCGAAAATTGTGATGATCGCCAAACCCGGTAAGC
CGCTAACTCAACTTGAGTCCTACCGCCCTATAAGCCTTCTGCCGACGCTCTCAAAAGTCT
TTGAGCGACTTCTGCTAAGCCGTCTCTTAGAACTCGACGAGGTCACGCGCCTGGTCCCGG
ATCATCAGTTTGGCTTCAGAAAGTCTCACGGCTGCCCCGAGCAGGTCCACCGGGCAGTAA
AACACGTACTAGAAGCTTTTGAGCAGAAGCAATACTGCGTCGGCGTTTTCCTCGATGTCA
AACAAGCGTTTGACAAGGTCTGGCACGATGGTCTTCTGTTCAAGATCAAACTGATACTCC
CAGCGCCATACTTCAGCATCCTTAGCTCCTTTCTGGCAGGACGCACCTTTAAAGTGGCCG
TTAAAGACCAAAGGTCGGCAATTAAGGGCATCAGAGCAGGTGTCCCACAAGGCAGCGTCC
TCGGTCCGATGCTGTACACGCTGTATACGGCGGACCTGCCCACACAAGGACAAAGCAATG
AAGACCTCAGCCCTGCGAGACTGCTGGTGGCAACATATGCGGACGACACTGCCTTCCTAG
CCTCCCACAAAAATCTGCAAGCTGCTACAAGTGCAGTGCAGGACTGGCTGCTGCAGATCG
AAACCTGGACAGCTATGTGGAACATCGCTATAAACTGTGCCAAGTCCGCCTGCGTCACTT
TTACGCTGCGCCCATACAGCTGCCAGGGGCTACGGTTCGATGGACGAACCATTGAGCAGA
CCAACTCTTTCTGCTACTTGGGTGTCCACCTGGATCGAAGGCTCATATGGGGGCCTCACA
TCGCAGCAACGAGAGCAAAATGCCTGAGAAGACTTCAAAAGCTCGATTGGCTACTAAAGC
CTCAAAGCAAGCTGCACATATCCACGAAGACACTGCTTATCAAAACGATGGTAACGCCTA
TCTGGACATATGCGATCCAAGTTTGGGGCACGGCATCAGCACACCAGCTCCGTCGCATAA
GAGTGGTCCAAGCCAAGGCAGCACGCAAGGTTGCTGGCCTGCCATGGTACGTAACAACAG
ACGCCATCGAACGCGATCTCCGCCTAACAAAGGTCGGAGATCAGCTCAACTTCTTCAGCA
GCCGATACTCCGACAAATTGGTGCAGCATCCGAACGCGGCCGCAAGGGCCCTGGCTGAGC
CCATTAGTGAGAGGCGCCTCCGAAGGCTACACCCCGACGACCTACCAACGAGGCACATCA
CTTAAACATCCCTTTCCCATTATTGTTATATATTTTTAAGTCTGTAATTATCATTTAAGT
TATTAAATAATAACTATACACTATACCCTTAACTCCGCTTGGTAGAGATCAGAAGGCACT
GATCGATTCCAGCGCAAAATAAACCAAATTAAAAAAAAAAAAAAAAAAAAAAAAAAAAAA
AAAAAGAAA
>Helena#LINE/I-Jockey
GTCGCTAATCTGCTCTCATCGAGATCGGTTGTGCCGCGCATAGACAAAGTACGAGTTGAT
CAATTGTGCAATCTACGTGTGCTAAAAATAGCACAAATCGAACATTTCGGACGCTGTCTT
GTGCAGTGTCGGCAGTTTGACAACAACAAAACGCAAGTGTAGTGCGATAAGACTGCATTC
GTTGCCCGTTTGGGCAAAACATTACCCCTCTCTCCGCGCGCAGCCGCACAAGAGGGGCAA
TAAACGCGGTGCTTATCAGCTAAGTTATCTTTTTATAAGCTTAACTTTAACTTTAAAATT
AACAAATATAAACTAATTTAATATGGACAAGAACGTTTTTTCTAACTCTCAGCTTAGTAA
TAAGCCGATTGATTATGGAAAAATGCGCCAAGTAGCTGGCAAATCACCATTGGAAATCAG
GACAGATTTTATTAATAGCCTGTTACGTACTGATACACAGAGCATCAGCACAATAACAAC
AACTTTAACATTCACCAGTGCCACTAGTAATTCTATTTACACCACGGCAACTGCTGCAAC
CAGCAGTGTGAGCCATTGCGGAAGCATGGATAACCATGCAGCTAGCTTTACCCAATGCTC
CTCTGACTCTACCTCTCCAACAATCAGTGGAGCTTCTAAACTAGACTCCTTAGTTCTTAG
TGAAGCTGCTACAAAATTAGTGGCTGCCCAAAAGAATTTGAAAAATAAGAGGAAGAAACC
ATTATCTCCCAATACTAGCTCTAAGAGGCCGAATAAAGATTTGTCGCTAGTCTCGCCCTC
AGCATCAACAAGTATGGCAATCTCGGGCAACAGGTTTGCCTTGCTAGACATGGACATGGA
CATTGATGTAACAAACGAAAGCCATGTTGAAAGCCACAGAACTCCAAATGAAAGCCCTAC
TAGCACTTCTGAGGCTGATCAGCAGAACAATACTAACGTCAGTATTGATGTAAGTGTCAC
AGCCAACAACCCACAACATAATGCAACCAATATCAACGACCAGCTTCACGGTACCCGAAA
GCCACCGCAAATAGTTGTGAGTGTTACTGACCTTAATGATCTTTTTGAACTCATTATGGA
GGTCACTAGTTTAGACAACGTGGCAGTGAAAGTCAACCAAGGAGAAACGGCCAGAATATT
TCCCAAAGACAGTGACACTTACAGAGCAATTGTCAATCATTTTGATGGTATTGGTATTGA
GTTCCATACCTATCAATTGAAGGAAGAGAAACCATACAGGATAGTAGTTAAGGGGCTTCA
CCATAGCACATTAAACAACGAAATTATTGAGAATTTTAAACAAAATGGCTTTGATGCTCT
GCAGGTTCATAACCCAAGACCAAGGAGTAACAATGATGGAAAACTCAATATATTTTTCAT
AAATATAAGGCCATGCGCAAAAATTAATGATATATATGATATCAAAACTCTTTGCCGACA
AAAAGTGAGGATAGAGAGGATGCGCAAAGCATCTGAAATCGCCCAATGCACACGATGTCA
GGAATACGGACACACAGCCAAATACTGCCGTCGTCACCCCAATTGTGCACGATGTGGTGA
AGATCATCTCACGAAGCTATGCACACGTCCCCATGATGAACAGCCTTCCTGTTTGCACTG
TGGAGGGAATCATATGGCAAGCTACAAAGGTTGCCAATGGTACCAGGACTATCTACGACG
ATCAATGGGCTCTACAATGAAGCAACAGGCTCACACGCAACCGTCTAGACAGATCAGGAG
GAATCAAGATCAACCAAAGCAGAAACAACCACAAAGGAAACAGCAGCAGCAGCAACCAAC
TCGACAGCAACAAATTCCTAACATCCCTAGAGTCAATACTGGAGGCAAGTCCTATGCCTC
AATAGCAAGGAACGCCAACGAACCTGCCCAGCGCCGTCTACATGGTTTGCAAGCGCAACA
TCAGCTACCAAAGCCAATAGAAAATATCAGGCAGCAGCAGCATCCAGCTGACGTTCAATC
ACTATTGGAACAACAGCAACAGCAATTTCTGAAATGGCAACAACAGCTGCAACTACAGCA
GCAGCAGCAATTCCTCTTGTGGCTGCAGGAGCAGCAACGGGAACAACAACAACAAAACAA
GCAAAATAGTCAACGACTAGAACGGCTTGAAAAAATGGTCCACGAAATGGCCAGCATGTT
AAAGCAATGGACAGGGGATGGATCGACTCCCCAGCTTCATAACAACGCCACAGCCTCCCA
ATGAATCCACTCAAGATCCTTATCTGGAATGTTAATGGCATCGCAGGAAAAGCCAGTGAA
GTTGAGCTCTTCGCGCACAACAACAATGTCGACATTCTCCTTCTAAGTGAGATCAGACTA
AACCGAGGACAAACAGTCAAAATACATGGGTACACCTTCTATCCAGCTTACAAGCCATCA
CGTCATAATCACGGTGTCGGAGGAGCGGCGGTATTCGTGAGGAGTTCTCTCCGCCATTTT
CCACAAAGAGTAATTGAAACGAGCACTATACAAATGTCTTCAATAAAAGTTGCCACTGGT
TTGGGAGACATGGAATTTAGCGCCATATACTGCCCACCAAGAAATAGAATTGAAGAAAGG
CATTTCAGTGACATACTCGCTTCTTGCGGCCAAAGGTATCTGGTTGGTGGAGACTGGAAT
GCGCGACATTGGCTGTGGGGAGATACCTACAATTCACCCAGGGGCCGAGAACTAGCCGAA
GCCATTACAGCCAGAGGAGCTAATATTCTCGCAACAGGATCACCAACTAGGTACCCATAT
GTGCCTAGTCACACACCTAGTTGCATTGATTTCGCATTATACCATGGGATACCGGATTCT
CAAACAAATATCGGCCAAAGCTGGGATCTAGACTCTGACCATATAGCCCTTGTTGTAAAT
TTGCAAACTGATGGTTCTTATGTCAGGCCAAACCCTCGATTAATTACCAACCGTACTGAC
ATCATGGCTTTCAGACAACATCTTGAATGCTCGATTCAATTAAATCCCACCTTGGACTCT
GGAGTAGACATTGAGAATGCAGTAGATTTTCTAACTGAAAATATACATAGCGCTGCTACT
GCCACAACTCCACCCAACACCGAGTCACGCCCCATTCGTTATGGCATTGTTCTCACGAGG
GAGGCTAAAGAGCTGATGAGAACAAAGAGGTGCCTTCGAAGAAGAGCAATTCGATCACAA
GATCCTTGGGACCGAATTTTGTGGAACCGAGCAGCAAAACAGCTACGTATCCTCCTAAGG
GAACTCAGAAGTGATTTCTTCGAGCAAAAACTGGCTTCCATGGACTACACCGTTGATGCA
AACTACTCTCTATGGAAATGTACAAAATCACTCAAACGACAACCCTTTAGACAGGTTCCT
GTCCGATGTCCTGGTGGCGAACTTGCTAAAAACGAAAGGGAACAGGCTAATGCTTTCGGA
TATCATCTTGAGGAGCGTTTCACTCCTTATGAATTTGCTACGATAGAGCAGACCAGGGAG
ACCCATCAGACTCTTCAGACCCCCCTGCAGATGTCCCTGCCTATTGAGCCTATAAGGATT
GAAGAAATAACTGACGCGATCCAGCTATTGCCGAAAAATAAAGCTCCGGGTATCGATAGA
ATCTGTAATGCTACGCTGAAAGCCCTGCCTACAAGCGCGCTTCTGTATATAATGCTAATT
TTTAACGCTATTATCCGGCTCCAAGTGTTCCCAAAGCAATGGAAACTAGCAGCAATTATG
ATGACTCACAAGCCAGGCAAACCAGAAGCTGATCCTGAGTCGTATCGGCCAATAAGTCTC
TTACCCTCCCTGTCTAAACTATGGGAGAGGACTATTGCCAAGCGGATAACTGCCATTACA
AGCCAATGCAATATCTTGCCGGATCACCAATTCGGATTTCGAGAGGGACACGGCACTGTG
GAACAGGTCCACAGATTGGTGAAGCACATCATGCAGGCTTTTGATGACCTAGAGTTCTCA
AACGCTGTCTTCATTGACATGCAGCAAGCGTTCGATAAGGTGTGGCACGATGGATTACTG
TACAAAATAAAAAACCTTTTACCCGCACCGTACTATGGCCTTTTAAGGTCATATCTGGAA
GGACGCGAGTTCAAGGTCAAGGTAAGGGACACATACTCCTCCACCTATACTATGAGAGCA
GGAGTGCCACAGGGCAGTGTTCTTGGTCCGCTGCTCTACTCGTTGTATACCTCAGATATA
CCCAGCCCTACCTCTCAACATATGGAAGATCCCTCTAAGGCTATCATTGCGACATATGCA
GATGACATCGCAGTCATTTATAACTGCGAAAGTTGCGTAGAAGCTAGCAATGGACTTCAG
GGGTATCTGGATACTCTCGCAGCTTGGTGCAAACGGTGGAACTTGAAGGTTAACCCGTTA
AAAACTATTAACCCATGCTTCACCCTCAAAATGCGGATGCATATCCCTCCAATTCAGCTT
GAAGGAGTTACCCTGGAGCAGCCGCCACAAGCTAAGTATCTCGGCATCACCTTAGACAAG
CGCCTTACCTTTGGGCCACACCTCAAAGCTACGGTAAAAAAATGTCGGCGCAGACTGCAA
CAACTGCGGTGGCTCAACAACAAAAGGAGCACCCTGCCGCTGAGATGCAAAAGAGCTGTA
TATGTGCACTGTATTTTGCCGATATGGCTCTATGGAGTGCAGATTTGGGGGATTGCAGCC
AAATCAAATTATAAACGCATACAGGTACTGCAGAATCGGGTATTACGACAGATAACCAAC
TGTCCCTGGTACGTACGCGGTTCTACACTCCATAAAGACCTCAAAGTGCACACAGTCGAA
GAACAGATTGGAAGGCACACAAGCAGATACAGCGACAGACTGCTGAGACACCGCAGCCTG
CTCGCCAGAGGACTACTCCCTGCCCAACCTCTAAGGCGACTCAAACGGCAAGGTTTTGCC
AAGACGATTGGGCGCCAGTAAGACCACCCGCATTAAAATCCTCATACTACGTTATGGGGT
TCGGCTCTAAATAACATTTCTATCCATGTGTTGTTAAGGTACTAAATTATGATTGTACAG
GTTCTACACTTAATAAAAAAATAAAAAAAAAAAAAAAAAAAAAAAAA
>HeT-A2#LINE/I-Jockey
TAAATCAATAAATTGCTATAGCTATATATATTTTCAATTACTTATTAAATATACATATAT
ACCTAGCATATATATTGCTACAAACTGTCCGTCTACGGACAATCATACCCTCTTAGCTAA
AAAGAGAGCAATTTAATCAAAAATTTATTACCTATAAATAAATTAATACATAACCAAAAA
TAACAATTAACCCTTCAAATCTCTAAAAACAAGGTATTACATCAACTTTTGCCATAAAAC
TTCAAGCCCAAAGGTGACCAATCAGATTAACCTAAAAATTCTAGCAATTTCTCAGCAAAA
GTTTATGCCAATATATGACGTGTGTGTGTGTGGGCAATTGTTCTGGTTTTTTGCACACTT
ATACAATCGCTAAAATAGTTGCTGTCGCGCAACTTGACACACACACGCATACACACACTT
ATTACATTTCATAATTTACACATATATACATCTGTCAAAACATATACATATATACTTTCA
CATACATATCTACAACTCCTGTCAAAACACATATATAAACAAATATATATATCTACAGCA
AACACATACAAACTCACWTATATACATTACTTCCCCTCTTTTTTGACGTCCATATAAGTG
ACGCGCGCATAGAAACCTGACGAAGCTGAGAGCAGGCGCAACCGTAGCTAGTCGACTTTC
TGGTTTGTGAATTGACTAAATCGGTCAACTTGGTGCGAAACCAAAAGCACACACTCACAA
ACAAATCACAACAAAGCGCCATTTAGTCGTTTCATCCACCCATCGCCATTTTGCACTTTT
CCTATTTCATATAAACTCAACCTTTGCAAAAACCAACAAAGAGCTTAAGGTTTTACACGT
CCCCTTTGTAGGCTGCTCTTAATTTTCGTAAAGGTTGACACAAACAAATTCAAAACTGGT
GCTTCATCACCAATAAACTAAATAAATTAAAACTAAATACTTACCTTAATCAAACCTATT
AAAAAATTGAAGCTTAATCAGGTGTGTCGCCACCAACAATATTAAGCCACAATCACACAT
ACACTTACTTATACTTACCTTATCACACCTTCTCATATACTTACCTATACTTACCATTAT
CACACCTTCATATATATCTCTATACTTACCCTATCACACCTTCATATTTTAATATTTACG
CCCTATAAATAAAAATATAATTTCATACCGGTGTGCCATCACCAATCATAAAATATATAT
AATATATATACTTACCATATAAAATACTTACCATATTAAAACTACTTACCTTTAACCACA
CTTACCATTATCGCCATGTCAAATCCAGACACTTCGTCCACCACATACTCGTCCGCAGAG
CTGGCAATATCGCCAGGCCTCCTGAATGACTTATCAGACATGTCACTCTCACCGATGTCG
CCAATGCCGACACCACTGAACCGTCTGCAATCATTTTCAGCAGACTCTTTGGTGGCGGCC
GCGACTAGGGCCACGACACCATCGGCACTGTCTCCCCAAGCTTTCATATCGACAGCCTGC
AAAATGCCTGCGCAAAAGGGACAGCAACAAAAACGTGCCACGAATATGAAAGGGACAAAC
ATAGTGTCTGAACCGACAACAACAAAAATGGCGTCAGCCGATGCTCAAGCACAATTGGTC
CATTTTAAGCGTCTGATTGCTCAGCTTGAATCCGATTGTGCTGAAAATGCCGTAACTGAA
CATTTTTCAACCAACACTCAAAATGTCGAAAACTCTAACATTCATAGCAACGGACACTAT
TCTGGTGATCTTATCGCTAATAACACAGACAGTAATGAAGCTCGCCAATTCAACTCGCCA
ACATACGCAACCATCTTGGCTGACAATGTTGCGCACCAAAACTCCAAAAACTTGTTGTGT
TTAAACTGCAGTAGTGACAGCAGCTCCAGCCATGCTCCCGGTATTGGTGGTCCCGGCGGC
AAAATCACCACCACAGCCACTACCGGTGCATCTCACTATAAGTTATTGCATCCCACAGGC
AAAACAGCCAATCAAAACCGCAAAATAAACGCGCGCAAAACAAATCGCCAAATCTCGGCC
AATTCCCGTTCATCACAACAAGATTCAAGGCGCAATCAACATGCAAATCGATTCAATTTA
CTGTCAGAATCTGACCTTGAAGCGCCACAACAACACCTACCTCAACAGTTGCCGGCGACA
ACTAAACAGCCGACAACGTCGACTAAAATTCCTACCATTGCAAAAGTAGCAATGCCCAAT
GTCCATCCAGCCGCTGCCGCCACGGCCGTCAATACTACTCCTCCAGATTCCCTGTCCTTT
AATACTCAACATCAACAGGCTGATGCGGTCAATATTTCTGCCCCTGCGGCGAAACATTAC
AAACCGCCCCAAATATGCATCTTACATGCAAACCAACCCGAACAAAACGGCATCGATTCT
GTAATTGCCAAATTAAACGGACAAAACCCGCCCATAATTGATTATGGATTAAAATTGGGT
GGTCCTGGCATATTAAGAATCCTGCCAAAAACTTTAGAGACATACTCTAAAATCATAAAC
GTCCTCAATTTGGACAATTCAATCAATTATAACACGTACCAGAGGCGTGAGGAGCGCTCA
TTCCGGGTTGTGGTGCGGGGCATTCACGCCTCCACAAGCACCGACGCAATCCGGAACGAG
CTGACCTGCATGGGCTATACGATTCGCAACGTATATTGCCCAAAATATAAAAATCGCAGC
GGCCCTGGTACATATCAACCGAATATATTCTTTGTGGAATTGGCTCCCGATCCCGCAAAG
AATCGATCCATATTCGGTGTCAGAAATCTCTGCAAATACGTCGTCCGCTTCGAGTGGCCT
AAAATAAATGGCAAGAAATTGCCTCAGTGTCACCGATGCCAGCGCTTCAACCACACGGCC
CGTTATTGCCGCCACCCTGCTCGCTGTGTAAAGTGCGGTAATGAGCACCTCACACAGACT
TGCGTCAAACCGGCAAATGTGCCAGCCACTTGTGCAAACTGCGGCTCGGATCATACAGCC
AACTACAAGGGCTGCCCCTTGTATCTGGATTTGCAACAAGCAAAACTGTTAAGCCAGCCC
ACCACTAAAAACACAAAATCACAAATTCGGCAGCCGCAACAAAAACAGCCGAATTTACCG
CAGCGGCAAAAGCAGCCTCAGCGTCAGCAACCTGCTCAACAGCAGCAAGCTCCAACGCAG
AAGCCTACGCCAATGCAACCAAAGAAAAACAAAAAGAAAAAACAAAACAAAAAATCAAAA
CAAAATGGCGGACAGACGAAACCGCAGCCTATCAGCATCCCATCCGCGGTTTCCATCACA
TCTGTCACACCATCAAATTCAGACAACATCAATACGGCAAACAATGCCAATAATTTCAAT
CCCCCAACCGTTCCCGCATCCAACTCTTTGGATCCACGCTCTAGATGGGCGCGGATCCAA
AGATTACAAAAACAACAGCAGCAGCTGCGTCAACTCGAGCGACCTCACTCTGTTCAGAGC
AGAGAACAGATCGTTTCAATACAACGCCAGCTGCTTGAAAACTTATCAAAACGGCAAGTT
GCCACTGACCAACAACCCGTCCCGCAAGGGCAGCCACTGCCTATGCAGATGGATGTTGAG
CAGCAGCCGCAACAAAAACAACAGCCAAACAACACCTATCCTCCAAACGATCCCAATAAT
CAGATACTATTTCAAATGGCCCAAAAGAAGCAGGAGCAGCTAGATAGGCTAACGGGCTCA
ATGTCGCTGATGCAGCGACAATTGCAGGAACTATTTCGCCACGGCGATAACTCCACAATG
CCCGCCAAAACCTGCAACAACTCAAATCAATAAACTGTTCAGATGCCCGGCTTCATTGAC
ACATTCACTGCTAATCCAAACAAAAAATTTCGGAAAAAACTGACAAATTTTACTTACCTC
TAGCTCACTAAAAAATGCTTTTTTCTTTTCCTTTTGTACTTACCTCTCACTTACCTCTTT
ATTATTTTACCTACCTCATTTACTTACCTTTTTACTTTATCCTCCTTTTGCCACTGTTTT
TTCCTGAAATATACTTACCTCATCACAAATTGCATTTCTCAATGCAAACATTAAATAGCA
TAATCAACAACGCAACCAACAGAAACTGCAATCAACAAGTTATCAAAACAAACTGCCAGC
CATGTGCCGCTGTGTGCGCCGCTGTGTCTGCTCGCTCGCGACACCCTGGAACTTTTCATT
GCTGGAATGACGTGAGCACATGCACACACACGAGTACACGTCTTCGTCCATGCGCTGGCG
CTCACACGGACACCACTGACAAGATGTCTATGCGATATTGCCCGGCTAGTCACAGCCAAA
ATCCTTGCCCACCCCATGGCCAATGGCAAAAGCTACTGCTATTTGCATTTTTAAATGCAA
AAAACGGCCATTATGGGGAGGGGGGGGCAATCTCTTATTCACCACGGACTACCTCCAGCA
GCTTCAACTATCATCTTAATTCAGCCAACAATAAGAAAACACACACAATCAAATCATACA
CACACACACAAAGCCATATCGAGAAAGCAACAATAACAAACACAATGCGCTTACTGTTGC
CTCCTCTCATACACGAATTTGCCAATTCGCTATTATTTCCCAATATTCTTTTTCATTCCC
TTTCCCGCAACGCAGATATTTAAATTATGCCAATTTGCATCTGATAACAGCCAGTGCTAA
GCGAGAGAAGGTACTTGGCGAAAACAACATCAATCTTCTTATCAAATGCGATATTATTTA
TCTGCTCTTGATGTGTGGATCCAACATAGGGATGGGGAGAATTTTTTAATCTGGGAAAAT
AAAACATTAAACATTCAACACAGGACGGACATGAAAAATCGCAGTTGTGAATTGTGGAGT
GGCCCAGGCGTGATCTGTCC
>HeT-A3#LINE/I-Jockey
GCAGCTCTAGTGATGCGCAAACACAGTAAACAAATGCACGAAATATAGCTGGACATGCCA
ACTATAATCACAATATCTATAACAGCAACATTAATAATATTAAGAAAAATAAAAACGAAG
GACACTCTTCAAGTGACCTTTTTATTGATATTGAGGGTATCGATAGTGGACCATCTACGT
CAACAGCAGCTAATCTACTGATGATTTCTGCATCGCGAAAGATAGTCAACACACCAGCTC
CACCTGCTACAGCCGTTGCTCCCCCTTTTTTAACAACAGCAACGGCAACAACAACAACAA
CAACAGAAACTCCATCGTTCCCATCATACGCAGCCGCACTGGCTCACAATAATGCTGCTC
CCTTGGCACAAATCACAATTATTCGCAGCGGAACCAGCAGCAGCCCCACCAGCAGCAACA
ACGATGATTGCAACAATAGCAATTTGCCCATATCTGGCGAAAAGCTGTTCCATAAGCAAC
AACTCATATCAACTAAAGCTGTTAGTCAGACTCGGCGGAAGACTGCACGCATCCTAAACC
GAAAAATCTCAGCCAAATCCCGTCTGACGCAACAATATACATCTAGCAATGCACGACTAG
CATCAAATCGATTCAGTCTTCTATCCGAATCCGATCTAGATGCGTCCGACCATCAGCTAC
AACCAAAATCGTAATCGCCGCCTAAACAGCGACAAGCGAACGCTATGATCAATAGCCTCG
CTTCTGCTGTACAATCAGCTCTGACAGCATGTCCACCATCCTCACCAATGTTAGCTCCCA
CAACAACAACCTCAACTCACAACGCACCGACGGCTCAAACAGCAGCAATAGCAGCTACCC
CAAAAACAGCTTCAATTCCGGCTGCTTCAACAACAATCCCCTTTTACTATGCTGTCACCA
ACGCTCCCCCCAATATTGTGACTAACTTCCTTTCTGCCCCCATCCAACAACAACACGAGC
AACATACAAACTTTAATCCTGTTCCAAAACAGTTCAAGCCCCCACAAATATGCGTTCAAC
ATAATGAATCCAATTGGAATGGCATTGATTCGTTAGTGGCCAAATTAAACGGGCACAATC
CACCCATAGTCGACTACGGCCTAAAATTGGGTGGCCCTGGCATCCTACGAATCATTCCCA
AATCGACTCAAACACACGAACATATCATACATATCCTTGAAACTGACAGCTCCATTAACT
TCAATACTTACCAGAAACGTGATGAACGCTCAATTCGGGTTGTCGTACGAGGCATTCACG
CCTCCATTAGCACGACCAAAATTCGAAATGAGCTATCCGATATGGGCTACATAATACGTA
ATGTATATAACCCTGTTTATCGGAATCGCAGTAATCCCGGTCATCACTGCCCGAATCTAT
TCTTTATTGAATTAGCTCATAATTCAATAAAGAATCCAACAACAATTTTCAACGTCCAAG
AATTATGCAAATTCTTAGTCCGTTTTGAGTGGCCAAAAACCGACGACAGGAAACTGCCTC
AATGCCACCGCTGCCAACGATACAATCACACGGCGCGCTACTGTCGTCACAATCCGCGCT
GCGTGAAATGCGGCCAGGAGCATTTATCGCAACAATGTACTAAGCCTATCAATTTACCGG
CAAACTGTGCCAACTGCTCCCAATCACACACGGCCAATTATAAGGGCTGCCCCTTATATC
TTGACTTGCTGAAATCAAAACTAATATCAAATACAAACATTCGGAACGTTCAGTCAAGGC
AGCAACTGCTACCGAGACAAAGCAATCCGAATATTCAGCGGCAGCAAAGGCGACAAATAC
GCTCGCAGCAACGTCAACAGGCTCATATGCCACTGCAATTGCAATTGCCATTGCAACAAC
AGCTGCCGACATTGCTGTCTTTGCCCAAGCCAACAAATAAAAAACAAAAAGCCAAAGCGC
GCAAGCAAAAATCAAAACAACACAAGCGAGCACAAATGGAACGTGCGCTTGCGCAAAGGC
AACGATCAAATGTTATCAAAGCCGCAAATATTCCCATCATTAATAATTACAACAATATCC
CAATTAACAATGTTAATTCTGACACCATTCCTGTTCATAACTCTATCAAACCGGCACCAA
GCGCCAATCTTTCATCCTCAATAGCAGCAGTAACAACAACATCAACAGCAGCTGCAACGA
GAAATATATCAAGAACTTCCGCAAATTTGGACCCGCGCCTAAGATGGCCCAAAACTCAAA
ACATCCAACAACAGCAACAGCAGCGTCAAATTGAACAGTTTGGTTCGATGATCAATCGTG
ATCAAACTGTTCTTATGCAGCGCCAACACCTAGATACACTTACGTCCACACGACATAATG
CTGCCTCTGCTCACCACTTGAACCAGCACGAGCCTACGCCAATGCAAATCGATGCTGAGT
TTCAGCAACAGCCACCACAACAACAACATCATCAAACCCCTATTCTTCCTTCCACTGAGC
ATAACTCAACCACCCAACTATTGGTTAAGCTTGCCCAAAGGCAACAAGAACAACTGGACA
AGTTGACTCGCTACATGAGTGATGTGCAGCAGAAAATGCAAGGAATTTTCCGACATGGAG
ACGACTCCACTCAAATAGCTGCTTCACCCTCATCCAGCTCCATCTAAGGCTCTGAACAAA
TAACCTATCAACTAACTGAAAAGAAAAGAAACTCCAACTTACCTCTTTCATAAACATCTT
TCAAACCTACCTTTACTTACTTACCTTTCTACAACTTTCACTGATATAAAACACCTATGC
GTATGTGTGTTTGCCTGCATCGCTTATTGTCATCCTTCGCAATTGCGCCCAACATCAGAT
GCACGCACTCGCTCACACTCAAACGCGTGCCCAAATAAATATCCAGCACACACTTCCGTA
TGCTGGCACACACTCACATAACCAATGCCCAGCAAACGTTGCCTCACCATCACAGAATTA
TATACTCGCACACAGACGCGCCAGCCCGCCTGCCGCCGGCCCATCCCATTGCCGCCTATT
TGCATCCCCTCCAGTGCGCACACAGACGCATAACGCCGCTACTATCATACACTTACACGC
ACGCGCAACCACAAAGACAACGCACTCAGCCCAAGTATAGCCCAGCTGATTGAACTTCAC
CATCATCATCCTCGCTACCGTCACCAGCAAAACATGTCAACCAGCGGCTGCAAAAACAAC
AATCAACATCAACAACAAAGTGCTGCTGCACGAAGCTGGCAACTATCTTCATTAGCAGCC
GTTTAGCAACACCAGCAGCCGCCGCCGAATAGCAGCCCCAGCAACAACATCAAAAACCGC
TTCATCTATAATCAATAAGATTCATTCACTACTTATATATATGTATGTATGTGCGTGCAT
GTATGTATATACATGCATGTATGCGCATATATGTACATACATGTATGTATATATATGTGC
ATTAATTACATATAATTTAAATACTCTCCTTAATACTTCTATATGTGGCAGATTGTAATA
CAAGAGCCACTTAGGTTCCCGGATTGCTCAGCTAATGCCAATGTTTTCTACCAAGGAAAC
TGCCTTTTCGAGTGTGAGAGAATGGCACCGGCTCAGCAGTCTTACTATTGCAATTGCACA
CATGTATATATAGTAACTTTCTCCATTGAAATATTTTCGAGGGATCCAGTCCTAAATTTA
ATAACAAAATATTTGATGAACTTTTTCAATTACCTGCCCCAATCTTATATAGAATCTCAC
TTGACGATCAAATGGCACGCCTCGATGATGTAATATTATCGCTGCTGCCAATTATAGTGT
CCATATCATAACAAGTCGCCATGTAATCCTATCACACGGTGGCAATTTACCTATCGCTGC
ACACTCGTCGCAATTATATATTCACACATACATATATATGTACTTGCAAGCGCACAAACT
TGCTGGTATGTATTTGTTGTCAGATATACGCACGAGCGCAAGCACACGCACTGTCATAAC
AAAATACCAACAAAATCACAGACACTCACACACATGCGCAAAAGCTTGCCCATGCACATT
GTGAGCGTGCCACCCTATCTTTTATCGTCTAGACTTTCAAAACATAATTTCTAAAAATGC
AAAGAATACACATGATCCCTCCAAAATGTTTCAATCCAAAACAAAAGATTTTCTCTCTCA
TACTCATCAACGCACAAACAGCATAACTCCTGTCAATTACCTGCTGGCTTATGGTAAAAA
TTATTTACTGACGCCGCACAAGCCCCAATTGTATATTACATCCACTCTTATCAAACCACA
ACTAATGTATACCATGTAACATCCAATACCTAGTATTTAATACAATTACAACAAATTATT
TTATAATTATTCTCACTAATCACACAA
>HeT-A#LINE/I-Jockey
TTGAGTCTCTTTTTGGTGCCTGAAGTGAACGGACGTGCTCGCGGAGAAATAAAAAGTAAA
AATCATATAAATTCGGCAGCGCGCGCCAAAACGAACCGAACATAGTATATAGGGACACGA
TTGCAAAGTGCAAATTGCAATACATATCCCTCGGTTTTTTCATTCGGTTTTTCACTCGCT
CAATACAGTGGCTTTTTTTTCCTTGTACATATATATAGTGCACGTGGCCTGCTGTGACTT
TTGCACAAAGTGTCGCCACGTGGACAATCTAGAACTTTTGCTTTAGTTGTTCTGCTGCGC
ATCAGACGCTGGCGCACGGCGTGCAAAAACACAAAAGTGGGTTATGTATAACAAATACAT
AACTGCCTAGTGCCTTATATGTACTAAAATTAACCACTATAACTCATACTCTCGTCAATA
AATCAATAATAATTGATATAACCTAAAATAAAATTACATATAAATCAATAAATTGCTATA
GCTATATATATTTTCAATTACTTATTAAATATACATATATACCTAGCATATATATTGCTA
CAAACTGTCCGTCTACGGACAATCATACCCTCTTAGCTAAAAAGAGAGCAATTTAATCAA
AAATTTATTACCTATAAATAAATTAATACATAACCAAAAATAACAATTAACCCTTCAAAT
CTCTAAAAACAAGGTATTACATCAACTTTTGCCATAAAACTTCAAGCCCAAAGGTGACCA
ATCAGATTAACCTAAAAATTTCTAGCAATTTCTCAGCAAAAGTTTATGCCAATATATGAC
GTGTGTGTGTGTGGGCAATTGTTCTGATTTTTCTTTGCACACCTATACAATCGCTAAAAT
AGCTGCTGTCGCGCAACTTGACACACACACGCATACACACACTTATTACAGTTCATAAAT
TACACATATATACATCTATCAAAACATATACATATATACTTTCACATACATATCTACAAC
TCCTGTCAAAACACATATATAAACAAACATATATATCTACAGCAAACACATACAAACTCA
CTTATATACATTACTTCCCCTCTTTTTTGACGTCCATATAAGTGACGCGCGCATAGAAAC
CTGACGAAGCTGAGAGCAGGCGGAACTGTAGCTAGTCGACATTCTGGTTTGTGAATTGAC
TAAATCGGTCAACTTGGTGCGAAACCAAAAGCACACACTCACAAACAAATCACAACAAAG
CGCCATTTAGTCGTTTCATCCACCCATCTCCATTTTGCACTTTTCCTATTTCATATAAAC
TCAACCTTTGCAAAAACCAACAAAGAGCTCAAGCTTTTACACGTCCCCTTTGTAGGCTGC
TCTTAATTTTTCGTAAAGGTTGACACAAACAAAATCAAAACTGGTGCTTCATCACCAATA
AACTAAATAAATTAAAACTAAATACTTACCTTAATCAAACCTATTAAAAAATTGAAGCTT
AATCAGGTGTTTCGCCACCAACAATATTAAGCTACTATCACACATACACTTACTTATACT
CACCTTATCACACTTCTCATATACTTACCTATACTTACCTTATCACACCTTCATATTACA
TATATTCATACTTACCTATACTTACCTTATCATACTCATATATAATTATAATTTCATACC
GGTGTGCCATCACCAATCACAAACTATATATAATATATATACTTACCTCAACCATATACT
CACCGTATACCAATACCTACCTTTCACCCATATTTACCAATTACCACTATCAATATGTCA
GATCCAAACACTACGCCCACTACTCACCTGTCCGCCGAGCCTACAATATCGCCAGGACTC
TTGTCAAACTTATCAGGCCTACTGCTCTCGCCGATACTGACAATGCCGGCATCAATGAAC
GGTCTACTATCAATTTCAGTAGACTCATTGGCGCCAGCAACAGCCCTGTCCCCCCAGGCT
CTCATATCGACAGCCAGTGAAACACCTGCGCAAAAAGGACAAGAACAGAAACGCGCTGCG
GGCAAAGAAACAGAAAACACTGTTTCGGAAACGACAACAACATCATCAATAACGGCAAAA
ACAACAGCTACAAACACGAATATCGAGAGTATTCATATACCAGCTGACGCTCAGGCACAA
CTAGCACATTTTAAACGCCTAATTGCCCAGCTTGAGTTGGATACTACTCCTCCAAACAGT
CAAGCTGCCGACAACTTTACCAGCTACTACGATGAACACTCCTCTAGTGATTCAATCGTA
AATATTATGGATAGCGATGATGCCCCTTGCACACCAAAGCCAGCTCAACCGCTGCCGATG
AGCACCTTTCGCCACCATACTCCCACTTCGGTTGTTGCTACAAAAACCTCCACACAAGTC
ATTTCGCCAACATATGCAGCCATTTTGGCTGGCAATGCTGCAAATCAAAAACCCAAAAAT
TCAACGTGTATAAGCAGCAGCAGTGACAGCAGTTCCAACAATGCACCCGGTATTGGTGGT
CCCGGCGGCAAAATCACCACCACAGCCACTACCGGTGCATCTCACTATAAGTTACTGCAT
CCCACAGGCAAAACAGCCAATCAAATTCGCAAAAATAATGCACGAAAGTCAAATCGCCAA
AACTCGGCAATTTCTCGCCTATCCCAGCAAGATGCTCAAAGACGCAACCAATTTGCAAAT
CGGTTCACATTATTATCTGAATCCGACTTTGAAGCGCCAGATACACATCAGTCCCAACAG
CTGCCGGCGAAAACTAACAATTTGGCCGTGCCGCTACAAGCTGCCCTGTCACCTGTCAAA
CAGTCAACAACTACGACAACAACTCCAACTAACACAAGAGCAGCATTGACAAGTATCCAT
TTCGCCACTGCCGCCACGGCCGTCAATGCTACTCCTTCTAACTCTCCCGACTGTCAACAA
CAACAGCAAGCTGGTGCGATCAATGTTTCTGCCCCTGCGGCGAAACACTACAAACCGCCA
CAGATATGCATTCAGCATTACAACCAGCCAGATCAAAACGGCATCGATTCTGTAATTGCC
AAATTAAACGGACAAAACCCGCCCATAATTGATTATGGATTAAAATTGGGTGGTCCTGGC
ATATTAAGAATCCTGCCAAAAACTTTAGAGACTTACTCTAAAATCATAAACGTCCTCAAT
ACGGACAATTCAATCAATTATAACACGTACCAGAGGCGTGAGGAGCGCTCATTCAGGGTT
GTGGTGCGGGGCATTCACGCCTCCACAAGCACCGACGCAATCCGGAACGAGCTGACCTGC
ATGGGCTATACGATTCGCAACGTATATTGCCCAAAATATAAGAATCGCAGCGGCCCTGGT
ACATATCAACCGAATATATTCTTTGTGGAATTGGCTCCCGATTCCACAAAGAATCGATCT
ATATTCGAAATCAGAAATCTTTGCAAATACGTCGTCCGCTTCGAGTGGCCTAAAATAGAT
GGCAAGAATTTGCCACAGTGCCACCGATGCCAGCGCTTTAACCACACGGCCCGTTATTGC
CGCCACCCTGCTCGCTGTGTGAAGTGCGGTAATGAGCACCTCACACAGACTTGCGTCAAA
CCGGCAAATGTGCCAGCCACTTGTGCAAACTGCGGCTCGGACCATACAGCCAATTACAAG
GGCTGCCCCTTGTATCTGGATCTGCTACAAGCAAAACTGTTGTCCCTGCCAAACAGCAAA
AATATCAGTCCGAATGTTCGGCAGCCTCAGCCGAAATTACAGCGGCGGCAAAAGCAGCCT
CAGCGCCAGCAATCTGCTCAACTGCAACTGCAACAGCAGCAGCAACAGCAAAAACAACAA
CAAGTTCAGCTGCAGCGCCAGCTGCCAAAGCCTAAGCTAATCAACAACAAAAATAACAAG
AAATCAAAACAAAATGGTGGACAGATAGGAACGCAACCAATACAAAATCAAAAATTACAA
ACTAGCACTCCAGCTGGAGTTCCCCGAAAATCTACCACACCAATCACAAACAACAATATC
AATACGGCAAACAATGCCAATAACTCCAATCCCCCCACCGTCTCCTCATCCAACTCCTTG
GATCCACGCTCTAGATGGGCGCGGATCCAAAGTTTACAACAACAACAACAGCAGCAACGC
CAACTTGAGAGACCTGACTCTGTTCAAACCAGAGAACAGATCATCTCAAGGCAGCGCCAG
ATGCTAGAAAATTGGTCCATCCGGCAACAAGCCACCTCCGCCAATCAACCCGTCACACAA
CAACAATCCACGCCAATGCAAGTTGACGTTGAGCAGCGACAGCTACTACCATCACCACAA
CAACAGCAACTTTACCAAACACCCTCCTCCAACGATCTGCGAAACGATATACTGCTTCAA
ATGGCCAACAAGCAGCAAGAGCAGTTAGACGGTCTGATGGGCTCGGTGTTGATATTGCAA
CAACAATTGCAAGGAGTGCTCCGCCTAGGCGCAGACTCTACACCGCTCGCTGTACCATGG
TCAAACTCAAGCCAATAATTTGAATGAATTCAGAGCCCGTTTTCATTGGCTCATCTACTG
CTCAATCAAAATTAAAATCCTGGAAAAAATAGCAACTTTTACTTACCTCCAACTTACCTT
TTATTAGTTAATTTCCCAAACCAAATCTTTATTTTAGTACTTACCCGTTACTTACCTCCT
TATTATTTTTACCTACCTTATTTACTTACCTTTTTAATTTATCCTCAAGCAGCTATTATT
TTCCTAAAAATATACCAACCTCATCACAAATTGCATTTCTCAATGCAACACAACACAATC
ATCAATGCAATTGTCAACAAGTTGCAAAATACAAAAATGCCACAACAAATTGCCAGTCAT
GTTCCGCTATGTGCGCCTCTGTGTCTGCTCGCTCACAACACTCCAGCTTTTCCAATGCTC
GAATACAGTGAGCTTATGCACACACACGCGCACAATGAGCGCGCTTCCTATTCGTCAATG
CGCTGGCGCACACTAAAACATAAGCAGACGAAACAAGATGTCTGTTCCACACTTGCCCAC
CCCATGACCAATGGCAACAGAAGCTGCTATTTGCATCCCTAACCGGCCTACGAGGGAAGA
CGGGCAACTTCCTTTTCAAGAAAAGCTCCAGAAATCCACATTTGGCAGCATCAAACATCA
TCACTCCTTTACACACACACACACACACAATCACATCGAGAAAAAGCAATGAACACAAAC
ACAGCACACAATATGCTTATCATTGCCTCTTCACACCAATGAATCTGCCAATTCAAAATT
CTACTTACTAAAAACTTCTCAATCTCAACCATCTTTTTTATCCCGCATCGCAAATATTTA
ATCATAGCCAACACGCATTTGATAACAGCCAGTGCAAATATATTTAAATTATTGAAATTT
AAATGAACTGAGAGAAGGTACTCGGCTAAAATAACATCAATTTTCTTATCAACTGCGGTG
TTATTTATCTGCTTTTGATGTGGGAAACAGAGGATAGGGAGATTTTTTAAATTGGGAAAA
CAAAAAACCAACAATCAACACAGGACGGACATGACAAATCACAGTTGTGAATTGTGGAGT
GGCCCTGTGTGTTCTCTGTTCATTTGCCAACCCTATGTCTCGGGCAATGCAGACACACAC
ACCATACAATTGGGAACACACACACACTGTATATTCATGCGCCGAGTCCAATTCTCTATC
AATAAGAAACAAGAAAACATTTCTCCTTATTTCGTACATCAAACACAGACAAATCACAAC
GAAAAATTATTATTTTCATAAACTCCATTAAATAAATTCTCTCATCATTTTGCTGTACTC
TTATCAATAATGCTGGCTTATGGCGAACCAGATTTGCTGACGCCGCACACCACTCCAATT
GTATACTTCTTCTATACACTTGAATTTTTATTTACTAAAAATATAGAGACATATCATTTT
AGCTCTTATCATAAAGTTAATTTTTTGCACAAATGGTATGAATATTAAGTTGGCAAATTC
ATATAATTTTGTAAAACATACACGACACACACAAATTCCTAAACATGTATATACACATAA
ACATATCACAAAACACAAAAATTTAAAATGTATAGAATTAAGGAAGTATATATCAATAAA
CTCTGGAGGGGGGATTGGTTCGGTGTGTGACGGTGGGAGGGGGGATACTTTGTACCGCTG
CAGGATAGTGGCCTGTGTGTGGGTGTGCATACCCGTGATGGTTTGGAGCGGTTGACGAGC
ATGAGCTAGTAGGCACCTTTAATGCTGCCTCGCCATGTCTCGAGCCCTCCAGGCCACCAC
GACCATGCATACTCAAACACTCGCTCGCTCTCTGTGCGATGCGAATGCTCGATGCCCGAC
GCTCGGTACTCGGTACTCGGTACACGATGCTCGGTGTCCTCGATCCCGTTTCCCATTCGT
CTCATCCGACCCGGTCTCCTGCTCAACCTAAAACAGAAA
>I-1#LINE/I
ATGCGCGAAGCCAAACTACTGTTCAANGGAACAACAACTAAGCAATCCAACCCTTCTTCT
ACGCTGCAGTNGCGAATGCGGGACACTATAGTAACTCAAAAACATCCGAACNAAACAAAA
CAAAAACACTAGTCCAAATCACAACAAACCAACCAAAGATAACACAATGCCTTATGCTAA
TAAAGAAACAACAACAACAACACCACTGAACACCTCCTCCACGCCGCTGACTTATCAGCA
AAATCAACAGAAAAAACAACACAAACGGAACATTCGATGATGACTACGAGAGTCTTGGCC
TCTCGCCTAAAACTACTCAATTCCTAAAACAACTTAAATCTAACAAAAATAAAAATAATT
CTAATTCAAACATCCTAACTACTTCTACCAATTTAAAACAAAATGAATATATCAACATAT
CAGATAATCCTATGGATGATTCTGCTATATAAACTGAACCTAACTTTTTCCATTGCATAT
AATATCCACTTTATCTCTTCCAATGACCCTTAAGATTCTACAATGGAACATAAACATAAA
TGTATACTTCAACATTACATTGAACTTGCATTATTAATTAAACAAACAAACAAACAATCC
GNATATTAATTGCCTNCAAGAGACTAATCTTAAATTTAATAATTCTCAAGTTGCAACCCC
CAAACCATTTATTGGTTATTTTTTCAACAATTCTTCCATTCTCCATGCGAAGTATGGCGT
TGGTATACTTATACGGCAAAACATCCNACACAAAACTATCAATTTGATCTCACCCACTTG
CTCTATGGGCATTGANCTTTTATCCCACCCGAATATAATAATATTTAATTCCTTATATAC
CCCCAACCAAAGACTATTAGCTACAGATTTAATAAATATTATAGAGTCAGCCCAAAAACC
TATAGTTTTTGTAGGGGACTTTAACGCTTGGAGTCCGCTTTGGGGGTCCTGCTCCCGGAA
CCCCAAAGGTTATNAAGTTGAAGATCTTATAGTCAAAACAAACTTAGCCATTCTAAATGA
CGGCTCTGCCACCCACCATTCTACCCACAACTCCTTTACTAACATCGACCTAAGTATGGC
GTCCGCAACCCTGGTACCATTCTGTAAATGGTCCATTGGCCAAAACTTACGCGGGAGCGA
TCATTTCCCTATTACTATTAACCTTCGCACACATATTAAACCTGAAAAATTTCCGCTTCC
AATTAGGTTCAAAACCGACCATGCCAACTGGAGTACCCTTCCAATCTGTCTGTAAAAATC
ACTTTCAGTTTCCCTCGACCAACGATCTGAACCTCTTCGCCGCCAGAATTACGAAAACCA
TAAAAACAGCAGCCAACGTAGCCATTCCACAAACTAATCCCAAATAACAGATAAGGTACC
CTGCTTGGTTCAGCCCAAGTCTCCAAGATCTGAGAAAACAAAAGCAAGTTNTCTGGCACA
TCTATAAATCCTCTCAAAACTGTANCAATCTAGTAGCTTACAAAAAAGCGAGAGCCCTGT
TTAAAAGAGAAGCTATTGGGGCAAAACGAGAATCTTTTAGCAGTTTCACCTCTAAAATAA
ACCCACTTTCCACAACCAAAAAAATGTGGGCCGATATCAACAAATTAGNAGTGATTTTCC
CAGGGCCTTTTAAATCCATCAGAGACAACAATGTAGAGCTCCAAAATTCAGTAGACATTG
GCAATGCATTTGGAGCTATGTGGTCCAATTATTCCAGGGATGAAAACTTCTCAAATGCGT
ATAAAGTTAATAAGGAAAACGTTCTCTCTCAGGCATATCTGCCCAACCACATATCCTCAA
ATTCTAAGTACCTTGAATCTCAGTTCACACTGATGGAACTAGAATTAGCCCTTCAACACG
CTAAAGGGAAAACTCCTGGGTATGACCGCATCTCGTACAATATGCTTCGAAACTTACCAA
TAGAAGGAAAGAAAAGAATACTAGAAATGTACAACATAATGTTAGATGGGGGTAACTATC
CGGAAAACGGCTACAATTATCCCAATCCTTAAGCCAAACAAACCTTCCCACGAATTATCA
TCCTTTCGTCCCATATCCCTACTCTCCTGCTTGAGCAAAACACTGGAAAAAATTCTTGCC
AAAAGGATCATGTGGTTCATATCCAAAAATAAACTTATCAGCCCCAACCAAACTGCATTC
AAACAACAGCACAGTACCATTGACTCCCTATTGCATATCCATCATTACGCGTCAGATGCC
CTTTCAACCAGAAATCATGTAACCATCCTGGCTACTGATTTCGAAAGGGCATTTGAGCGC
GTTGGAGTGCACACAGTACTGGAGCAACTTTCCCGGTGGGGGTTGGTCCTAAGACCTTCA
ACCTCGTGAAGGCTTTCATGACCAAGCGATCCATCCGTGTTAGAGTTAATAACACCTTAT
CTAAGTTCTATAAATTACACATCGGCATACCACAAGGGTCTCCACTCTCGGTGGTTTTGT
TCATGATTGCCTTCAACTCCCTCAATAACATAATACTAAAACATAAGAAAATACAACTCT
CCGCGTACGCGGACGATCATTATCTTTAGTAACTGCAAAAATACAAATTTACTCTTCCTT
ACGTTTAAACAAATACTTAATGATATCGTAGAATGGGGAAAACTCTCAGGAGCCACTCTT
GCTTTAAACAAATTTGTTCCCCCCGCATACCATGCAGCAGTACGGCGTAGCATTGACGCC
TTTCCCACTACTCCGACGAAATGCCTTTTAGCTGAAGCGGGTCTTCCTGAAATACAGACG
AGAACTGCGCAACTGACTTTCAAACTCATCCCTAAAATTCTTTGCTCGACCAACCCAATT
CTGCTTAAAGACTTTAACAGAACGGTTAAGCAGCGCCGAAGATTTAAAGTCTTGTCTACT
ATCCGTAGATGTTGCAGTTTTTTCAAAAAACATCAATTGGATATGCCATATCGTTGGAAC
AAAATCAGCCCATCCCCCCCTTGGCAACTACAGGACCACACCGTGAACACCTCTCTCCAC
TTATTAAAAAAATCAGAAACACCTAAAAGTATATTTCAGCAAATGCTAGCGCCGAATCGG
AAAAATTCCCCAACTGGAGTTGGCTCTACAGTGACGGATCGAAAACAATTGACTCCACTA
GCTTCGCAGTTGTAAGCCAATCAGGAACTGTGGTCGCATCAGGAGTGCTCCCTGCATACT
TTTCTATATATTCCGCCGAAGCTGTAGCTGTTCTAAAAGCAATTAAACATGCTCTCGAGC
TTAAGGGAAAATTTATAATATGCAGCGACAGTCTTTCTACTCTCAATGCCATTAACAACG
CATACAACCAAAACAGCCTGATATGCGAAATTCGACATCTTTGCATCAAACACGATACCA
AAATAAAACTCCTTTGGGCGCCAGGTCACATGGGCATAAAAGGTAACGAACTGGCAGATG
CAGCGGCTAAACTGGCNGGACAGTCTCCTTGCCTAACAGTCATCCCTGGTGTCAGAGAAG
ACTTATGGCGCAACATTGAGGATATCCTAAAAAGGGACGAAATGACACAATGGGACACTT
ACGTCCATAGATTTAAGCAATTTAATCCGAACAAGGAACCCGTCCGATATCCAGCTTCAT
GGCACAGAAGACATTGCAGTGTTATCACCCGGCTCAGAACTGGGCACACCGCCTTAACCC
ACGACCACCTGCTTAAAGGAAAAGCCAATCCCAACTGCCCAAAATGCGGGGGAGAATTAT
CAATCCAACACATATTGAATAACTGCCCACAACTTAATAACATTAGGACTTGTCTATTTG
GCCAAATCCAACCTACCTCTCTTCTTACCACACCTACTCACAATAATGTAAAATTGCTAA
TCAAATTCTTAGACACCAATAACATACTAAATAGCATATAATAATATATATATAATATAA
TATACATATAATACTATAAATAATTTAACTGTCGAGTCGATGGCCTTAGTAGCTAGCACT
CCCTCCCGTTAGTTATTATATTATTTTTTTGTATAATAATTAATTACGTAAANTAAATAA
ATA
>I-2#LINE/I
CAGTACCACTTCAACCTCCGAAGAGATAAGACGTGTTACAGCAAAGCCTAAAACCGCGAC
AAACAGCAAACCAAAACCAACACAAAGTTCAACAAATTTCAAACACTAAACGCAAACGAA
AAACACAACAACAAAAACAGCATCAACAGTTATCGCGGGCATCTGCCCAACAATAACAAA
CATGCACGAACCACCGGACATAAGAACACACGGACTAAAATCCAACAACACAAACCTAGG
CGAACCCAAGTACATAACAATAAAACGAAACGACGACAACACTTTTGAAAACGTTTCACC
GTTCGTTATCAAAAAAACAATTGACTTCGCTTGCGATGGGGAAGTTGAAACATGCAAGAA
AACAAAAGACGGCTCACTCTTAATCAAAACAAAAAACAAATTACAAGCCATCAAACTACT
AAGACTAAAACTAATGACAAATATTGAAATCACTGCCACCGAACACAAAACTCTAAATTC
CACAAAGGGAGTCATTTACTGCAACGAATTGCGCGGCATAGCCGAAAATGAAATACTCAT
GGAACTAAAAACACAACATGTAACAGAAGTTAGAAAAATCTTAAAAAAACCACCAACAAA
CACAAACTCTGATGAAAACAACACTATGCTAATAGAAACTGGACTCATCATAATAACTTT
CGGAACCTTGAATCTCCCAGAAAAAATAAGAATCGGCTACGAAACAGTCCGAGTGCGCCC
GTACATCCCCTTACCCCTACGATGCAGAAAGTGCCTCCGTTTTGGTCATCCAACACCAGT
ATGTAAAGGCATAGAAACATGCATAAACTGCTCAAACGCAAAACATACAAATGAGAACGA
ACTTTGCAAAAACGAAAAAAATTGCCTTAACTGCAGCAACAATCCCGATATCGATCACCA
ACACAGCCCCCTCGACCGCAAATGCCCTGCATTCTTGAAACAACAAGAACTAACAGCTAT
AAAAATTACAGAAAAAACAGACCACAAAACCGCACTTAACATCTATAACAACCGACACGG
CCAACACGTCAGAACATCTTATGCAAAAACTCTCACCAATACAACACAACACTCAACCAT
CACGCAAGCACCAAATAAACCAAATACACATACGCCAACAAACACATCGCCAATCACCCA
ACTCACACCCCTTACTAAAACAACACACCAAACCATCTCAGCTGCACTGCACGCTCACAG
CAGACTCAATGCAGCCTCTTACACAACATCATCAACCAAAACACCACCAGCACCATCACC
AACATCTGCACAGCAACCTAACTCGATCGAACCAGAACCAGAAGACATGGATACCGACAT
CACCCACCACACCAAAGCAACAAACAAGCCATACACATCACACCTCACAGAAGACCTAAA
AATCAAACTATATGCTAAAGATAAGTCTAACAATCTTTCTACCACCCTCAAAACAACCAA
ACCAAACACTAAAACCAAATCCAAAACTCAAACAAAAACAAACACACAAACAACAGGAAG
CGATTATATAAAAAAAAAAAAAAAAACTTAATTTAATTTAACACTTCACCTTAACTTAAA
CCTAAATCAAACCAAACCCATAACACTCATAACCTAAACTCAATTTAATTTAACCTAAAC
CTAAACCAAACCCATAACACCCAAATGTCAAAAATGTCACTCATAATACTTCAATGGAAC
ATCAAGGGTTACACAAACAACTACAGTGAACTCTCAACTATAATAAAAAAATACTCACCA
CAAGTCATTTGCCTCCAAGAAACCCATTATTACAACACAAATACCCCCATCCCCGTCCCA
ATAAATTACCAAATCTATACAAATACAGCCTCCAACCGATTCGGTGGAGTAGCCGTATTA
GTCCACAAATCCGTACAACACACTCAATTAAACCAACCTAGACCCCTAGAAACTCTTGGA
ATAGAGATCATGTCCAAAACAAAAATCAGAATCTTTTCAACATACATTCCTCCCAACAAA
ACTTTTTCACTTAAATGTTTAAGCGACCAGTTTGAAACGCACAATACCAACACCAACCAA
ATTATACTAGGCGACTTCAATAGCTGGCACCACTCCTGGGGATCACATCAAGACAACAGA
AGAGGCAGAATCCTATCCAAATTTATCCAAAACGCCAACCTCACTATACTTAACGACGGC
TCACCCACCCACTTCTCAACACACAACACACTCACCCATATAGACCTTTCGTTATGCTGT
CCCCAACTCACCCCCCTCACTAACTGGAAAATACTCGAAGACCTCCATGGAAGTGATCAC
TTCCCAATCCTAATATCCCTGTTCCCGCAATCTCAGACAACAAACTTTTCTAGTCCCCTG
TTCAAAACAAAAGAAGCAGACTGGCAACTTTTCTCAAAGTTAACCAATGATATAAGCGAA
CTTATACCTAACAGTACAAACATCAATAAAGAAGCGGCAATCCTCAACAAAATAATCCTA
CAATCAGCCCATCATTGTATACCTCAGAAAACACCACAACACTACAGCAAAAACACCCCA
TGGCGGAATAAGACCCTGACCAAACTTAGGACAAATAAATTCAAATCCTGGCAAACCCTC
AAACACTTTAACAGTACAGAAAATCTCATTAAATACAAACGAGCTAATGCACTCTTCCGG
AGAGAGCTCAAAATATCAAAAAATAAAGCTATGACAGACTTCACATCCACAATTTCACCC
AACACCCCGTCAGACAAAATCTGGTCAAACATCAGACGTTTCTGCGGACTTAATCCAACA
AAAACCATACATAGTATCACAGATCCAAATAACAACCTACTCACGACAGACACATCCCGC
ATAACTCAACTTTTTGCTCAACACTGGTCAGACCACTCCAAAGACGAAAACTTCAACCAA
AACTTCACCGACAACAAATACACAGCCAAACCAACCAACTACATTCCCAGTGAGACAGCA
CAGACAATAGAATCTGATATTACACAAATAGAACTCCTAGCTGCACTACACTCCCTTAGA
GGAACCACTCCTGGCCTTAATAGAATATCCTACCCCATGATCAAAAACACCTCCCACGTA
CTAAAAACCAGAATCACAAACCTATTTAATACCATTTTCAACAACTTCATCCCGCAATCC
TACAAAACCAGCCTAGTCATACCTATCCTAAAACCCAACTCAAACAAAACAATAATAACC
AACTATAGACCAATCTCACTTAACTGCTGCCTATCCAAAACTTTAGAAAAAATAATAGCC
AAACGCCTATGGTGGTTTGTAACCCAAAAAAACCTCATCCACCCCAACCAATCGGGTTTT
AAACACGGCAAATCGGTTTCAGACGGTCTGCTCCTTGCAGACCACCTGATAACCAAGTCG
CTGAAAACCAAAAAGCACACCTCTGTCATTGCCCTTGACTTTTCAAAGGCCTTCGACAGA
GTCGGAGAGCACACTATAGTCGACCAGCTAATCAGCTGGAAAGTTGGCCCTAAAATTATT
AACTTCGTCAAAAACTTTATGTCAAACAGAAAAATAAGACTGAAAATAAAAAATAGCATT
AGCTCCCCATATCCCCTCTACAACGGCATCCCCCAAGGATCGCCAATATCGGTCATTCTT
TTCTTAATTGCCTACAACAGACTCGCTTACATCATCAGCCTACAAAAAGAAATACAATTC
AGTGCCTATGCCGACGACTTTTTCCTTATTATTCCCCTCAATAGACAAAAAAACCAAACG
TACAACCTCAACAGCCTTTTCTCAAAAATTCACGAATGGTGTTCATACTCAGGAGCCTCA
CTTTCCCTAGAAAAATGCCAACACCTACACATTTGCCGAAAGCAGAACTGCACATGCAAC
ATTTCATGCAATAATACCCCAATTCCCTCAGTCTCCAACCTAAAAATCTTAGGACTAACA
ATAAACAATAAATACAGATGGGACTCACACATAAAACAAATTCAACCGGCCTTAAACAAC
AAACTTAACATAATTAAATGCCTATCAAGCCCGAAACTAAACTGCAACACACACACGCTT
TTAAATATAACTAAATCAACCCTAATCTCAAAAATAGACTACGCACTTTTTATCTACGGC
CACGCACCTAAATCAACCCTCAACAAACTCAAAACTTTATTTAACGCCGCAATTCGCATT
TCACTGGGAGCACTTCGCTCAACCCCCATCCCCAACCTGCTTTTTGAAGCAAACGTACCC
ACAATAGAACAAAAAAGAGACCTTATCACATCTAAAACATACAAAACACTACTACACAGT
TCAAACTCACCACTTTACAAATACATTAAACAATACGGGACCCAAAAAAGAAGCAAATTA
ACGTCAACACTAGAAAAAATCATCCTCTCATGCAAACAACACAACATTCCCTACCTCCCT
TTTCCTAACAAAACAACCACCCCCCAATGGACATTTCCCCCCTCCCTTATCAACACTACA
CTACAAAAATTTAGCAAATCCAACACACCGCCAACCGTATACAGACAACAATTTCTGGAA
CTCAAAGACAAATACAACAACCATACATTCATATACACAGATGGCTCTTTGCAAAATAGC
ACAGCCACTTTTGCCATCACCACCGAAAATGAAATCCTAAAAAGATGCATTCTACCCCAC
TACTCATCAGTCCTCTCAGCCGAAACACTAGCAATTCTAGACGCAATAAAACTAATTCAA
AAAAGACCGGGCAACTACATAGTTTGTTCTGACTCCCTCGCATCCTTAAAATCCGTCCGG
AACATCAACAACAACAACTTATATCCCATAACCATTAGATCCATCCTCACAAAAACTGCC
CCTAGAATAAAACTCCTTTGGATACCTGGCCACTGTGGCATTGAAGGAAACGAGCTAGCC
GACACGACAGCCAAATCCACATACAATATGCCCCTACACTATACCCCTAACTTCAACACT
ACAGACGTAACAAAATTTCTGGCGAAGGAGCTAACTTATAAACTCAAACAAAACTTAGAG
CTCTGCAACAGATGGTACAAACAACTAAACACAAACCCAACAAACACAACCCTTTACCTA
AAAAATATAAATCAAAAAAACATTACACGCAGCGACCAAATTAAAATAGTTAGACTCAGA
CTAGGACACACAAGATTCACACAACAACACTACAACAACCCGGACAACATCATACCCTGC
CCAAACTGTCATACAACAAATGATCTGACAATTAAACATATCCTCACCAACTGCACTGCA
ACTTCATACTTAAAAAACCAAATATTCCGAAACAGGTGCCCCCTATCGCTTCTCGAAAAC
CCAACCCCTGAAAATATCTCCAAAATAATTGAATTCCTTAAAACAACAAACATGTATCGC
CTTCTATGACCTAACCCAATGTAAATATGTAAATATGTAAGTGTAATATGTATACAAAAA
ATGTAAATAAGTATAGCAGCAAGCCGAAGGCCCCCGCAGCCAGTGCTTTAGAAATAAGTT
AGTCTTAATTTTTAATTATACCTAACTATTAAATAAATAAA
>Jockey-3#LINE/I-Jockey
GCAGGATCAACCAGAATAATGTTTTTATAATTTGTATGTACAAAATATACATACATATTT
ACAAAATGTATTTACATTACAACTTAATATATTTTTGAATAAAAAATATACTATAGATAT
TAATGTTAAATATAAACGAATATGGCCATTGTTACATAGCATTTCATGTTCGTTAATTTA
CGTTTCACATTTTTTAAGATTCACCACATATTATATCTATATGAAAATATATACAATTCG
TTCAAAAATATCTTTATATGTACACTTACTTAATATATATTTTATCACACATTGCTTAAT
ACCATAATGGAATAAACACTTTAATTTTGATGACAAACTTGATAATTTATTTATATGTAT
AAATTATGTATGCATAACTTGCAAACATAATTATGCGATAAAAATATATTAAGTAAAACA
AGTCACATACTATATTAAATAGTATGTAAAATGTTAAAGTTTCATTTATGACAAATATTT
AAAATAATTACAAAAATTTTAGAAACTTTTTTTCCAGCGTACTAATCGTCCATACATCTG
TATGAATCGAATTTCCACTGGATGCAATTGTTAAATTTTACGATAAAAGGAAACCCATTT
GTTTACACGATGTAGTAACAATAAAATTATTACTAACAACACATCTTGGCTTGAAAGTTT
CACAATTATCTTTTTTTCTTAATATCGTAAGCCAAATGTTATACAACATAACAAATAACG
ATATCTAACTCAAATAACGAGTATATGACAAACTTAAAATTATACGCTTTCAGCGTATAA
TGTGATGAGCACACACTGCTCACCATGAATAGGTTTCTAGTCGCGATCGAACACTCGTTG
AGTAAAGACGTGCCTGCGGACCGCTGCGAAGCATTCCAAATACACAAGCAACATAAACAA
CAGTTAGTTGCGGCGAAATTTTCAGGCCAGCTGCGCTCTGATTGGTCGCTGCAACCGTTA
CTGCGCTCTTTCAGCTTGCGTGCCGTGCGCAAATAACGGCGCACTAATACTTACACACGC
ACACGCTTACATGCTTGTGCGCGTTATTTCAACACACACACGACAATTAGAATACAAAAA
CAAACAACAACACAGACTAGCACTCGCTGCTTACGCTCGCCAGACGGGCAGCTTGCTTGC
TCCCGCTCCCCCGTACCCCTCACCAACCAGATGGACAAGATGGACTGGCAAGCCGAGCCA
CGTGCTACACAGCTCATCAAAACTAGCAGCACCAAGAGGAAGAAGACCAACATCAGAGCT
AGCAACCCTGACTCTGAGAATTCGAGTTGCACTAGTGAACCTGGAGAAATAAGGAGGAAG
CCCGTCCGCAAACAGCGCAAACAGCCTTCCCGCGTACACCTACCTGACGGACCAAGCACC
AGCAAAGCTGCTAGAGAAAATCTAACAAGTAACAGATTTGCTTCACTCTCTACAGATGAA
GACGACGAAGAATCTTCGGCCAGCGATGACTCCACTGAAGTCATAGGACTAGCTAAGGGC
CAACCAAATAAGGAGCCTGCTAAAGAACCTAAGACGATCAGGCCACCACCAATTTTTATT
CCAGACGTGACCAATATCAAAGCGCTTACCAATGCCATAACTGGCGCCCTTGGCAAAGCA
GTAGAATTTACATATAAAGCCACTAAAAACAACAACATTAGAGTAATGACGCCAGATAAA
GCTAGCTTCACTGCACTCAAGGCATTTCTCAATGAAAACAACAAACGGTATCAGACCTTT
CAGCCCAGAGACGAAAGAGCCTACCGGATAGTGGTCAAAGGCCTGCACCACTCTACTGAG
CTGGTCGAGATCAAGGAAGGTTTAAGCAACTACGGGCACGAAGTAAGAGACCTTTATAAC
CTCACACAAAAAAGCACAAAAAAACCCCTAAACATATTCTTCGTAAATCTCGAGCCGGCG
AAAAATAACAAAGACGCATACAAAATCAAAAGGCTTTGCTGCTCTGTGGTTACAGTCGAG
CCTCCACTGAAGTTTAACGATGTCCCCCAATGCTATCGCTGCCAAGGATACGGACACACT
CAAAGATACTGTCACCTGGAACATAGATGTGTGAAATGTGGAGGCGGACACTCCACGTCG
GAATGCTCAAAGAAGAGCAGTGACCCGGCCTTCTGCCTGCACTGCCAGGGTCCCCATGTG
GCCTCATACAAAGGATGCCCAGCTTATAAGAAGGCAAAGAGCCTCTTAACGGCAAACAGA
CAGACAGCTCCAAGAGATGGACTACCACTAAACTGCAGCAAAGTGAATGCAAACATTAGT
TTTGCTAAGGCTGCAAAGAGCACCTACGAGGCAAATCAAGCTCCCTGCCCGGATTCACAG
CCGGACAATCAACTTAATGCGATAGTGACAAGGCTAGAGGTCATGTTTGAAAAAATGATG
GATAAAATACTAGGTCAAATGACACAGATGCTGGAAACTGTTTGCTCCACATTATGCAAG
AAGGTTTAGAGATCACGATCTGGAATGCTAACGGCCTGTGCAAAAACAGGCCTGAGGTTG
AGCTTTACTGCAAGACCAACAATACCGAAATTCTCCTCATATCTGAAACCCATTTCTCTG
AAAGATCTTACTTCTGCCTACGAGGCTACGACCTGATCTCAGCCAATCACCCCAACGGGA
GAGCCCGCGGCGGAGCTGCCATTCTAATTCGCAGCAACATAAGCTATGAGATCCTGCCCC
CAACTCTGGAGGAGTGGATCCAATGCGCAAAAATAAGAGTGAGTACCACGCTGGGAGACG
TCACAATAGCCGCTGCCTACTGCCCCCCCAAGCACAATGCTAGGGACGAAGAATTCGGGA
CGCTAATGGACAGCCTAGGCACAAGGTTTCTAATAGGTGGAGACTTCAACGCCAAGCACA
CCTGGTGGGGCTCCAGAACAAATAACCCTAAAGGCTACGCGCTGTTCAGGCAAACCCGGT
TAAGAAACCTCGACTGCCACAGTACAGGCGCACCTACATACTGGCCTACAGACCCATATA
AGGTGCCAGACGTCCTGGACATCGCGATAACTCGTGGTTTGGATACTGGCAGAATCCAAG
TCAGAGAAGTAGAGGACCTCCTGTCTGATCACAGCGCCATAGCCATCTCTATATTTGCTG
CACCCATGAGGAAGTCTGCCCGCAAGAAGCTTATATATAAAGCCACTGATATTGGCAAAT
ATCAAACCTGGTTGGACAACTGCACCAATCCCAGCCCCCCACTAAATAGCCCGGAGGACA
TCGAAGCGGCAGTCACAGAGCTAACAACTCATATCCACAATGCGGCGTCACATGCGGCGC
CAAGACTCTCAAGCCGGCCCAGAGTTGAAAATAGAGACGTTCACCTCTGGTCACAACAAG
TGGCCGAGCTGCTTGCTGAAAAAAGGCGACTGAGGCGGGTCTGGTTCCTGTCCAGGAACC
CGAGGGACAAGACAGTCCTAAATAGAATCACCAAGGAACTGAAAGAGACACTCAAGATTC
TGAGAAAAGATGCCCTAGATAGTTTTCTTACGCAGCTTGCCCCTAACGACCCACAACACA
ATCTGTGGCAAGTAACCAAGCACATTAAAAGGCCACAGAAAAGAATCAACCCAGTAAGAA
AAACTGATGGCAGTTGGTGTAGAACAGAATCTGACAGAGCCAATGCCTTCGCCGAGCACT
TAGAAACTGTGTTCACCCCTTTCAGCAGGTGCACGTCAGAAGAAGCATCCGAAACTGCAC
ACCAGCTAAGTGTACCGCCCGAAGGAACGGAAACGATTCCACCGGTACATGAAGAGGAGA
TAGCGGAATACATAACTGCGCTAAACAACAAAAAAGCCCCAGGCGATGATGGTATCAATG
CAATGGCATTAAAGCTACTACCGCAAAGAAGCATCTCGTTCATCTCCAAAATATATAACA
AATGCATGGAAATCGGCTACTTCCCAGCGCAATGGAAAAGTGCACAAGTAGTAATGATAC
CTAAGCCTGGTAAACCTGAAGATAATCTGGCCTCCTATCGCCCGATTAGTTTACTGCCAG
CGCTCTCAAAGATACTAGAAAGAGTATTTTTGAGTAGAGTTTTGCCAGTATTGGACGAGG
CCGGTCTGATCCCGGATCACCAATTTGGCTTCAGGCGCTGTCACGGAACCCCGGAACAAT
GCCACAGAGTTGTTCAAACTATCCTCGACGCATTTGAGGAGAAAAAATATTGCTACGCCG
TATTCCTCGATGTCAAACAAGCCTTTGACAGAGTTTGGCATCCTGGACTCCTGCAAAAGC
TCAAGGGTAACCTCCCACACGCCTACTTCTTGTTTCTGGCTTCATATCTGGAGAACCGAA
CATTCCGAGTTAAATGTGGGGAAACAGTGTCCAACACCAAACACATTCATGCTGGCGTCC
CTCAAGGAAGTGTTCTGGGTCCGCTGCTCTATAACGTGTACACAGCTGACTTGCCCGTCA
CTGGGAACCCAAACGTGCGCGTTGCCACGTACGCCGATGACACGGCATTTCTCACCATCT
CGAAATCACCTGGCGAAGCTAGCTCACTGATGCAGATGCAATTGAACCTCGTCAACGACT
GGCAAAAGCGATGGAACATTACAGTCAATGGTGACAAGTCAACTGCGACTACCTTTGCAC
TCCGCTCGGGTAACTGTCCACCAGTTCAACTAGACGGAGTCACAATACCAGAAGAACCCA
ATCCTAAATATCTGGGAATAACGCTAGACAGGAAACTCACCTGGAGAGCACACCTAACAA
AAAAGCGAAACCAGTGTGAGCAGCGACTAAAAGCCTACTACTGGCTTATGGGCAGGAGAT
CAAGGCTTTCCACCTCCTCCAAGATTCTGACCTACAAGGCGATCATCAGACCAATCTGGA
CCTATGGAATCCAGCTCTGGGGTACAGCCTGCAGGTCCAATATCCGGATCATTCAAACTT
TCGAAAACAAAGCATTACGCATCGCTACAAACGCACACATATATCATGATAACGCCACCA
TCCACGATGTTCTCAAGTTCCCCTGGGTAAAAGACGAGATTGCCAAAAGCAGCAGACGAT
ATATCAAGCGATTACACAACCATCCAAACACACTAGCCATTTGTCTGCTAGACAACAGCC
AACAAAGGAGAAGACTCTGCAGAGCCCACCCACTGGATCTCCCATGGAACAATATAGCCA
TTTGACCTTCTGTCATGGAATAACATAGCCATTTAACTCTCTCTAAGAATAACAACTATA
CTAAGCTCAATACATGAAATACACATAAGCTAAGTTTATAATTATACAATTTAATGGTTG
TCCACGATGGATAGTATTAAATCAATAAACAAAATGAGAAAAAAAAAAAAAAAAAAAAAA
AAA
>Jockey-5#LINE/I-Jockey
ATAAAAGTGGAAAGCCCTCTGAGGAGTGGCTAAATAGAGATCCTGGGATTGTGCAGGTGC
AATCTGAGGATATAAATCGTGTGCATAATGAGGCCAAACGTCTTGGTTATGTGCCGGCAA
ATATGGCAGCCGCTGGCGTCACTAATACAAGTGCAGGTGAAAATGTGAAGCGCACAACAG
AGAGAAGTGAAATACAGGGTGATATTTCTGATGAGACTATCTTAACTTGCGAAAGTGCTA
CCTCAGCATTCTCTGAGACGGCGCTTTCTCATATGTTCTGTGATAGCGATGAGGACACTA
ACTGGACAAATGCTATAGTTGGAATTGAGAGAAGAGCGGTGGGAGCAGCAACAACAACTA
CAGGATCTACTTGCCAGCAAGTGCAACAACAGCAACAGACGCCAATTCTCGCGGCAGAAG
TGCCGCTAAATGATCCGCCATTTCTGCCTGAGTCAACAGGGGCAGCAACTACAACAAGTA
CAAGAACAACCACTAGCGCAAATGTCATAGCTAACCTAGAAGGCAATGTTCCGCCATCTT
TGCAAATGTCAACGCCTACGCTGACAATAGCAACCAATACCAACACAGGTGACGCGCAAA
AATTGGCGCCAACGCTAAGTGAATGTGCAACAGGAACAACAAGTGGTCGCTTGCGTGATG
CTGCTAAGGTGACAATGGCGGCAAAAATAAATGGCGCTAAGCGTAGAGTGACTATGCCAA
TGAAGCAGCAGCGTAAAGTAATGCGCGCTGCTAGCTCTCTTGGCCCTAATAATTTGCAAA
ATGCAATGCAATCTAACTTGCAGCCTATTGTTAGATTATACAATATTGCAAGACCAAAAA
ATAATTTAGCCAAAAATGCCATGCCCGGTGGGGAGGAAGGCAACATGAACATGGACATTG
ATGCCAACACCAGTAGTGATGGATATTCGGAGGTAATTATTTCGGATGATGAAGCAACAG
AGCAGCAAATAGGCGGCAAGCAGGTAGCTAGTGAAGTTCAGGAAGCGCAACCGCAGTTAG
GTCAAAGTATTAAAATTCCAACACTTTTTGTGCCCAATGTAAAAGAAATTCAGCCACTAA
TGGAGAAATTAAATAACGCACAGGGCGTCAATAAATTTACAACAAAATGTACCCAGGGTG
ATGGGATTAGAGTACAATGTAAAGATTTCAGCACATATAACGCCATATTGGGCTTATTAA
ATACAGAAAATATACCTATGCACACACACCAGCCGAGAAGTGAGCGTGGCTACAGGGTTA
TATTAAAACATTTGCACAGTTCGACTCCATGCGACTGGTTGCGTACCCAATTGGGAGAAT
TGGGTTATGTTGTCAGATACGTTAACGTCATGAAGCATCGATTTAGTGGCAAGCCATTGA
ACATATTTGAAATAGAGATTGAGCCAAGAGTGGATGGTGGTCATACAAAAATATGTAAAT
TAAACGAATTAGGTAATCAGCATGTCGCTGTGGAAAGACAACATAAAAGTGCTGACCCAG
TACAGTGTCATAGGTGTCAGGCATTTGGTCACAGCAAAAACTATTGCCGTCGGCCATTTG
TCTGCCTTAAATGTGCCGGTGAGCACCCAACAACAATGTGTGCCAAGGATAGGGACACAA
TTGCTAAATGCGCCAACTGTGGAGAGGGGCACATTGCCAGTTACAAAGGATGCGCTGTAT
TCAAACATGCGCAAAGTTTAATAAACATAAATCGTATTCGTGGCCGGCAACAAAAAAAGC
AGCAACAGCAGCAGCAACGAAATACAGTCAATATGCTCGTACAGCAACAGCAGCAACAGC
AACAACAACAACGGCAACAAGTAGTAAATCAGCAACAACAGCAATGCAACGATGATAACA
TACAGCGACAACGAAACGTACAACAGCAACGGCTGCCGAACAATATGCAAGTCAACGGTA
CGGTGCAACAAAAGCCTCCAAAGCAGCAGCAACGTCAGCCGGAGTCTCCAATACGGCAGC
AGGCGTCTCAGCAGAGATCAAACCCGAATACAAATCCAAACACAAAAAGTATGACATACA
GCCAAGTAGCCCGTGGTGTTGGTGGTGTTAAAATCCGTAATCCTGCATCAAGGCATCTTG
AAAAGCTACAGGAGCAGCTTCGTATGGAGCAGCAGCAAAAACGGCAGCAACAACAACATC
CGTGGCAGCAACAGGAACACTATCGCCAAATCCAGCAGCGCCATCAAGAGCAGCGCCATC
CTCAGCAGCAGCAGCGCAACCAAAACCAGCAGCAGCGTATCCAAAACCAACAGCAGCGCT
TCCCAAGTCAACAAACCCAACAACAACAACAACAGCCCACGCGAATTGTACAGGTGCCAA
CACACAACGAGCAATCACAACAACAGCAGCAACACCAAACTCCGCAGATTGATTGTCCGC
TTATGAGAGCGTTGGAGCGGAACGCCAATATCGTCGAGGAGATGGGTAAAAAGATTGATA
ATTTACTAAATGTATTATTTAAATTTGTCGCCAATACGTTTAAAAATGCCCAACCATTAC
ATATGCCCATGCCTATACAGAATAGTACCATTGTAGAAAATAGACCTATTGATAGCGATT
GTCAAATGGCAGGCAGCCACACTATGTATGAAGCCAATGACACGAATAATAATGAATAAT
CTGAATAGTAGCCCTAATAATTTGAATACAACTTCTACCACTAATAGCAACTTAGATGCA
TATAGCGGCAATCAGGTAGGCAGCCCCTTTAGGATTGCCTACTGGAATGCTGCAGGGGTG
GGGAATAAGTTACTAGAATTAGAACTGTTTATCCAACGCCACAAAATTGATATAATGATG
ATAATAGAGACTCGTATTAATACTAGCGCAAATACAATTATTAGCTCGAATGCTTTGAAG
ATTAATGGGTACCTCACATACTTTGCTACCCATCCAGATAACTACAAAAGTGGAGGTGTA
GCAATCTTAGTTAAAAATGATATTAAGCATATCGCTTTGCAGCCAATATCGGAAAATTTT
ATGCAGTGTGCTCCAATTGCCTTGATGAGTAGCGAGAGGAATAAAAATAGAATAATAATT
GCAGCTATATACTGCCCACCACAGCCTAAATGGTCTTCAGAGCAATTTAGCAGGCTATTC
AAACACATAGACGATGGATGCAATGGCTCATCTGGCTTTATGCTATGTGGGGATTGGAAC
GCTAAGCATACCTGGTGGGGCAATATACGAGGATGCAAACGCGGGAAGGCGCTAATGGAT
AGCGTACACAAGAATAGGCGCTATAATATCCTAGCTACCGGCGGTGCCACTCACTATCCA
TATGACAGGCGGAAAATGCCGTCGGCAATTGACTTTGCCGTATATGGCGGACTACAAAAT
GCGCGACTAAGAACGTATACGACGACAGACTTAGATTCGGACCACTTGCCTGTTCATATT
GAAATGGGCATAGAAGGGCTAAATGTTGCTAATATGATGAAAGGAAATCGTAAAATATTG
CTGCCAGTGAATGCGAACATAAAAAAGTTCCAAGAGTACTTAAATCGACGCATATTGCTA
AACATTGAGATAAGATCAGGCGCCGATATAGAGGACGCTGTTGACATCCTAAATAAGAAT
ATATATGAGGCAGCAGCAGACTCAATACGAGAACAACGGCATGGGCAGGATAAACTGTAC
CGACGAACGAATAGCGGACAATATAGGCTTAATGGGCACTTACGAGGGCTGATAAAGATG
AAGCAGGTATATAAAAGGCAATTAATGCTTTTGCGTTGTCCGAATGCAAGAAAAATGTAT
AGACAAGTACAAAATCGGCTAAAGAAAGAGCTATGTCTGTCAAAAGTGAATACTATGAAT
GAGTTATTGAAGCAGATTGATGTTCAGGATCGCTATAAAATGCAAAAATTATGGAGGCTA
ACAAATAATTTGAAAAGGCAGCCGCAACCAAATTGGCCGCTAAAGTTAGAGATAGCTAGT
GGCAGTAGTTGTAGGAGAAACGGCAATATAACGTGGACACGAAGTAATGAGGAGAAGGCT
GAAGCGTTTGCATGTCATTTGGAGAAACGCTTCACACCAAATCTGACAAATACACAGGTT
GTGCGTAACCTGATTGCAGATGAGCTATTAGAGCTAAAGCGAAAAAAGCTGGAGCAATTC
GAAGAGAATACAGATAGTATGTCCGTTCTGCCATTTCGTCCGATAAGTGTTAGCGAGACT
ATGCTAGAGATAGATATGCTAGAGTTAAATAAGTCTCCTGGCATGGACAATATTGACAAT
AGGGTTATTAAATCGTTGCCTGAGAAGGCGGTTATATACTTAGTACTTATATTCAATTGT
ATATTGAGGTATGGGTTTTTTCCTAGGCAATGGAAATGTGCAGAGATCAGTATGATATTA
AAGCCTGGTAAAAGTACAGGAGAGATATCGTCATATAGACCAATTAGTCTACTAGCAGGT
TTCTCAAAATTGTTTGAGAAACTGCTGCTGAATAGGCTATTCGAATGCAAAGAGTTTGCA
AATGCTATACCAAGCCACCAATTTGGGTTCAGAAAAGACCATGGTACCGAGCAGCAGCTG
GCCCGTGTGACTCAATATATATTGAATGCTTACGAGAAGCGACAATATTGCTCGGCTGTA
TTTATTGATATCAGCGAAGCGTTTGACCGTGTATGGCACGCTGGGCTATTAGTAAAATTA
ATAAAATTGCTACCACTTGCACTGTACAACGTGCTGGAAAGCTACTTGGCTGAGCGAATA
TTTATTGTAAAATGCAACGACGGCATAAAGTCAAGGCCTGGAAAAGTGTGTGCAGGCGTA
CCCCAGGGCAGTGTGCTCGGGCCTATACTATATACAATATTTTCTTCAGACATGCCACTA
CCTAGACTTGTAATGAAAGAATATGCATCGTTCGAACCCAATAAGATGCAGCTATCAACA
TATGCTGATGACACAATAGTTATGTGTGCATCCCAAAATATATTGGAGGCAGTGAATCTA
AATGAAAAATACTTAATACATTTGATGCGTTGGGCAGAGAAATGGTGCATAAAGATAAAT
AGTAGCAAAACAGCGCATGTAATGTTTAGCACGCGGAGGCTGGATGCAACACTAGTAAGG
CTGTGTCCAATGATAAATGGACAAACGATCGAAAATAACGGGCGGCACCGATACTTGGGC
TTAGTATTGGATAGAAAACTGACACTGAATATACACATAACTCAGCTTTGCATAAGGCTG
CGTGGAGTACACAAAAAGCTGGACTGGTTGCTGGGAAAAAATAGTAGGCTAGCTAGAAAT
TGCAAGGCTGTGGTATATAAGCAGCTGATCGCACCTATATGGCAATATGCGCTTCCTGTA
TGGGGAGCACTGGTATCAAATTCGCAAATAAAAAGGATAGAAACAATGCAGAATAAAATC
TTGCGGGCATGCATGAATGCCAGTTGGTATACAAGGAATCAGACGTTGAGGGATACGTAT
GGGATAAAAAGCGTAGATGAAGTATATCAGTTGGCTAGCGATAGATTTGCGAAGTCACTA
AGCTGTCATCCGAACATTGAAGCTCGGAAACTGATACTAGAGCCATTTATACCAGTGCGG
CTACTAAGGCCCAGGTACACGGAGCAATTGGATAGATGCATGGCGCCACTACGGCAGCAG
CAGTTAACACAGCAGAGAGAGGTAGCTGAGGAGAGGTTGCCAACGCTGCTGCAGCTAGAA
GAAGATGAGCAAGAGGCTGAAAGGAGGGCCGCTATGCTTGCCGAGTGGGAACAGAGGCGA
GCTATGGGGCCACCAAAACGCTTTGATGAATGCACAATAAACATGCTTCGTCGCAAACTT
AAAGCGGGCACAATAACTCGCGAAAACTTAATGCTGCTAATCGACAACCAGCCACCACAG
ATACAATGGCTAATTCTACCTGAGCTGCAGCACGAACACCTGCAGCGGCAGCATCAGGAA
CTAATACGGACGGCAGAGCCGGCCCCAGGGGCCATAATACAATCGGCTATAGATACCGAT
GAATTGCAACTAGAGCGCAGCCTTGATATGTTGGAGCAGGCACTGGGACAGGAGATGGAT
GAAGCGCTCATTATTGCAGGAAATAATATTCAAATTGAAATGCAGCAGCGGCTCGCAGAC
AATGAGTCAGTGCAGCTGAATACAAATGAGCTGCAAATGCAGCATGGCCAACGGCTATGC
GGCAGCAGCACTAACAATACAAATGCTACTAATACTAACAATGTAAACAATGATAATGAT
AGTGATTTTGATAATGATGAATTTGAATTGTTCTTGTCAACTTACCTGCAGAAGAAGGCT
GAATTGAATCCCTCGTTGGTACACTCAGTACAGCCTGGCCCGCTCTCCATGCGGCGGCAA
AATAACTTATATCCCTCGCTGGTCTATATAGTACAGCCTGGCCCGCTCTCCCTGCGGCGG
CAAAACGATCTACATCCCTCGTTGCAGCCTGAGACTGAGCCCGGCCCGCTTTCTCCGCGG
TGGCATAACTATGTCCATCCAACGATGCAGCAGCAACTGCAGCCTGATTCGCTTCCTGAG
CGGCGGCAAAACAATACAAATTCCGAGCAGTTGCCACTGGATTTGCCTGGGCTCATTGTG
GAGCGCCTGGTTGACAGATGTCCAACGACGCAGCAGCTGATGGAGCCTGGCCCCCCTGAG
AAGCTGGAAATGCAGCTGGTGCCTGTGCGGGGGCAGCCTGGGCCATCACGGCCGCCATCG
ATGACCGAGCATGATTTGCAGCAACGACAATCGACGCCTGTAAAGCGAAAGGTTGAGAAT
TTAATGCTGCCTGCAAAACGTAGATGCACTTACCAAATGGCGTCAATTCGGAGGCGACTG
CAAGGGCCGCTCCAAGATGAGCTGCTGCCTGACAAGCGGCAGTGGCAGCAGCAGCGTATC
GGCCAGGAGGCACTGGCTGTGGCTGGGCCATATCCGATGTTTTTCACAGCAGCCATACCT
GAAAAACGAAAAAGGCAATTTAGACGGACTCCGCAATGTAGGAAAAAAGCACGTACCTGC
CTCCCAGCACACGCGGAACTCGTGCGGGCGCCCCTGCAGACGGAGCTGCAATGGTCAATG
GCCATGCTCCGGCCTCGAAGAAGTCCAAACTGGCCGACTGAGCGTGGCCCATATGGAATC
CAAAATGCACACCATGTGCACGACACTTTTATATGCAGCGACTCCTGTCTGCATAGTGGT
GTCCATAAGAAGCGGCAGCACAATCCAATAAGCCAGCGGAGGCGTCGTCGGATGCGGTCA
AATGCCCATGCGAGGCTTATTGCGCATCAGCAAATGAATGCGTCGGCGCCTGTGTGGCGG
CCTGTACATGGCTGGCGGCGCCTGGCGCATAGAAAAGCGCGACCTCTGAGCGCAATTATC
AAATCTGATAGCAATTTCGACATAAATCTGTAAAAAGAAATATTTATAATTAGTTATATG
TTAAGAAATTAATTTTTGCAAAAATGCGACTTACCTCTGTTAAAAAGTTTTCGATTTCCA
CGTTGCGACGGGAAAAAAAAAAAAATGTATATGCAGAGCACATGTAGTCAAATCTAACTG
TATATTGCGTAGCGTTGCCACCTATGCAGTGTTGCCACACTGACAGTTTTAAGTTGTTAA
AGCAATTTAGTATTATTAGGGAATTAGTACTTTTAGTCTTTTAGTATTTTAGTATAAGTA
TTTATTGTATTTAGTACGTAAGTTCAATACAGACACATTCTATGTGTCTAACAACATGTT
TATAGAGTTAGGATACAATGTTGCCAAATAATGTTCTTATATGTTGCTAAAGTGAAAGTA
ATGGAAAAGAATAAAACAAGTCACGGAGGAATTTCATTCCACTGCTGACATATATTGTGC
TCGGATGCACTCAACTTAAAAA
>Jockey-6#LINE/I-Jockey
CTCAAAGCCTCCAGCAATATGTGTACCACAAGTCAACAATCCCTTAGGCATGGAACAAGC
ACTAGACTCGTGCGTGGGTGCCAACAACTATAGCATTCGCACCTCTAAGTTCGGTGTATC
ACGGATATACACCGCAAACTCTGACGCTTTCCGAGCAGCTGTAAGACATTTGACAAAACT
TAACTGTCAATTCAGGCACCATCAACTTAGGGAGGAAAAGCCTTACAGGGTTGTCGTCAA
GGGCGTTAATGCCAACGTCCCCAAACCACAAATTGCGCAAGCTTTTACTGACCAGGGTTT
CGAAACTCTCAATATATATTGCCCAAGAAAGGCAGATTGGCGTAACGTTCAGGTCAACGA
GACAGACGATGAAGCGACGATCAACTACAAGACTAGGCAAAATCAATTTTTTGTCAATCT
AAAACAAGGACCCAATGTGTCTAATGCTTTGAAAATTACACAACTCGGCAGATACAGAGT
CTCAGTGGAGCGTGCTCCTCGCAGAAAAGAAGTTCTACAATGTCTAAGATGCCACACCTT
CGGTCATTCCAAAAATTATTGTCTCCAGGACCCAATCTGTGGCAAATGCGCTGGCTCTCA
TATGACTGGTTCTCTGCTTTGCACGAGTGAAAATTTCCTGTGCGTCAACTGCGGTGGTGA
TCACGCGTCGACCGACAAAGACTGCCCTGTCAGGATTGAGAAAAGCAAAAAACTGAAACC
GATCCCAAGGCTCCCTGCTACTGGCAACACTGCCAGGCCAAAATATAACCAAGGCCCATC
ACGTGGCTTCATCCCGGCTGAGACTGTCAGATGCAGTATGTCTTACGCCGACGTTGCTCG
GCCCAACAGGGCGGAATCTGGTCCAAATGCTGACAAGCATCTTCAGCGAGAAACAAACTC
ACTGCCTGACAAGAAATTGGATGCGCTAGAGAGCTCTATACGGGATCTCAACTCCAGAAT
GGACCAATTATTCAAGTTGGTTCAAGAGACTATGGAGGCTAACAAGGCCTTCCGAGAATT
GGTCCAGGTTCTCATTTCAAGTATCCAAAAATGATGCAACCGATCATTAAAATCGGATTG
TGGAACGCACGGGGACTAGTTAGGGGCTCTGGAGAGCTCCGGCTGTTTCTTAGTGCAAAT
AATATAGATGTAATGTTTGTCACAGAGACACATATGAAAGAGGGACAGCGTGTCTTCCTG
CCAGGCTACTCCACCTACCATGCCTTCCACCCCAGCGGTAACAGCAGAGGTGGCGCCACA
GTCATTGTGCGCTCCAGCATGTGCCACATTCCTCAGTCTCCCATCTCAACAAACAACATA
CAGCTAGCAAGAGTGAATCTGCAGACATCGGAAGGGCCCGTCGCTCTAGCATCTTTGTAT
CTTCCTCCCAAAGAGCCTTGTACTAAAGGGGAATTTGCAGATGGTGACTACAACGCCAAG
CACTCATGGTGGGGCAACTCAACAAATTGCTCCAGAGGCAAAATATTGCAGGATGTAGTG
GCGAATGATCGGTACCAAATTCTTGCAACGGGTGAGCCTACATTCTACTCATCCAACTCC
CTAGTGTCAACATCAGCGCTAGATTTTTTTATCATTAATGGATACGCAATGAGCAGGCTT
AATGTGAAAACGCTTCATGAGCTCTCTTCGGATCACACACCACTTATAGCTGATTTACAC
GCCACTCCGATAAGCAAGTCACAGCGCTCTTGTTTACTAGCACGCGGTGCTGATACAGAA
ATTTTCAGGGCCCATCTGGAGCAGCTGGTTGATCTAAATATGGAAATTCAAGACGCAGAT
GATATTGATAACGCAATCGATATTTTTATGAGCAAGCTGAAAGATGCTGCAACAAGAGCT
GCTCCTAGGAATCAACAACATCTGCATGGAGATAGATCGCCTCAGCTTCCTCCTATAATC
GTTGAGCTCCTGCGTCTCAAGCGTAAAGTAAGAAAGGAGTATGCAAGAACAGGAGATGCC
CGAATCCAACAGATTCACAACAGGCTGGCTAATCGTCTTCACAAAGTTCTGGCTCGCAGG
AAAAGAATTCAAATTGACAACATGTTGGAAAACTTGGGTACCGATGTTTCTACTAATTTC
TCTCTGTGGAAAATTACTAAGAGATATAAGACGTTGGCAACACCGAAATCGGCTATTAGG
GACCCTTCAGGGAGCTGGTGCCGCACTAGTCTTGACAAAACGGAAGTATTTGCAAACAAT
CTCGAGCAACGATTCAGGCCGCACTACTTTGCACCCGAGAGTCACTGCAGGATAGTTGCG
GAGGCATTGGAAACACCGTTTCAAATGGCTTTGCCTTCAGATACTGTGACACTGGACGAA
GTGAAGCAGCTGGTGTCAAAGCTTAAACCCAATAAGGCCCCTGGCGAAGACTTACTCGAT
AACAGAACCATAAGACTCCTACCAGATCAAGCACTGTTGTTTTTGGTGCTTATTTTCAAC
AGCGTCCTACGTGTGGGATACTTTCCGAGAGCCTGGAAGTCGGCTAACATTATTATGATC
CTCAAGCCTGGAAAGCAACCAACTGATGTGGACTCTTATAGGCCGATCAGCCTTCTTCCT
TCACTGAGCAAAATAATGGAGAGGTTGATTCTAAACAGAATGCTGGATCTCGAGACTGTT
ACCCTTGCGATCCCTAAATTTCAATTTGGATTTCGCAAGCAGCATGGCACTCCAGAACAG
CTGCATAGAGTTGTCAACTTTGCGCTAGAGGCCATAGAGAAGAAAGAGTATGCGGTCGCT
GTCTTCCTGGACATACAGCAAGCTTTCGACAGGGTGTGGCACCCTGGACTTCTTTACAAA
GCCAAGAGACTCTTAACCCCCCAGCTGTTCCAGGTTATAAAGAGCTTCTTAGAAGGGCGC
ACATTCCGAGTGGCTGACGATGGGTGCAAGTCCTCCATTAAATCAATCGAGGCTGGCGTT
CCCCAGGGCAGTGTTCTAGGCCCCACACTGTACTCGATATTTTCAGCGGATATACCAAAC
CATATGGCAATCACCTCAGTCGACAAAAGCGATACGCTAATAGCGACCTACGCCGACGAC
ACTGCGGTGCTCACAAAAAGCAGTTGCATACTACTAGCCAAAGGTGCACTGCAGGAGTTT
TTGGACGCATTCCAGGAATGGGCATCGAAATGGAATGTGTGCATAAACGCAGGTAAATGT
GCAAACGTGACTTTCACAAATCGAGTGCAGAACTGCCCAGTCGTATCACTTAATGGAAGA
GTACTGGATCATTCACTTGCGCACAGGTACTTAGGTGTCATCCTAGACAGAAGCCTTACC
TTCGAAAGACATGTCACGTCACTGCAGCACTCATATAGAGCCAAATTAAACAAGATGTCC
TGGTTACTCTCCGCCAAAAACAAATTGTCGCTGGAGAACAAGGTCAAAATATACAAGTGC
ATTTTAGCTCCCAGCCTATTCTATGCCATACAGGTGTACGGTATTACTGCCAAGTCGCAC
CTGAATAAGATCCGTGTGCTACAAGCTAAGACCTTGAGGATGATCTCTGGGTCTCCATGG
TACATAAGGACACGTAACATTGAGCGCGACCTTAAGGTGCCCAAAATAGGTGACAGAATT
CAAGTGATTGCCCAAAAATACACGGAGAGGCTAGGAGCTCATCCAAACAGTTTAGCTAGA
CGCCTAAATACTGCCTGTCACCGTACAAGAGTAAGGAGGAGACTCAAACGCCATCACCCT
CAAGACCTCCTGAACCGGGTCTTGACATAAATATCTCATACTAAAATTTAGACGATCTCC
CCAGTATCACCCCTTAAGCCTCCCCCTTATAAGTTATCTTTAATTCATTGTTATGTTCTA
TCATAAATTATTTTGTTATTTTTAGTTTAATTTTCTGATTAGTTTAAGTTGCCTTGCAAG
GTAGCAGCACACTTATCTCGTTAAATAAATTTCATTATTACCTTTAAAAAAAAAAAA
>Jockey-8#LINE/I-Jockey
TGCACCATAAAATTTATTATATTTCGTGAAAAATTAATAAGAAAAACAAACAACATTGAG
CCAAACAACACTGGGCATGGATGTTAGTACATCCGCGCCCTCTCAACCGAGAGAGCTGCG
ACCAGAATTCGCTAAAATGATGAGAATTGCTGGCGCTACACCTGCGGAAATCGGAATGAT
TTCCTTAAATACTGAAGTGCTTCAAATACTGCAATTAATGCAGTAGTAGCAATTTTGCGC
AACGACATGCACTTGACGTCGCAAACTCAACTACGCGTCTACCTACACTGTCACAACTTC
AAGTGGAGGAGTGTGCACCACCCCAAATATTAACTACAAAAGTGTAGTTGCAAGCGAATC
GGAAAATAATATCAATGAACAAGGAAAGTCATCAGTGAAATCACTCAGCTGGATGACGAC
CAAAATAAAACGTAAACTGCCTTCAAGCTTTCCAAAAGCAAACGGTAAAAAAGGGAGGTT
AATTGCATCTCAGATATCGACGGACAGACGTCTAAAGGAGATCCCAATAAACTCAAAAAA
CCAATTTGCATTACTGGATAATGAAGAGAACGATGACCTACAGAGGAGGAAATAGCCCAT
GCCGAGGCACTGGCAGAAGAGATGGAAGTAGAGCTGAATGCGGAAAAAGAAGCCAGAGTA
CCMAGATCCAGGAAGCCACCCCCCATCTTCATCGAAAATGTAAACAATGTGACCCAGATG
GAGGCAGAGCTTGATGCAGTCATTGGGTCAGATAGTTATACCCTCCACGTTGGAACACAA
GGAAAAGTAAGAGTTCACGTTGAAAACTCGAACTCTTATCGTAGTCTAGTGCAGTTTCTC
AAAGAAAATAATGCACATCACTTTACATACCAACTGAAGGAAGACAAGGCCTTCAGGCTT
ATCGTCCGCAATTTGGCTAGCACCACCCCTGAAGAAAGCATTAAAGAGGAGTTTATGCGA
TATGGACACAGTGTCCTTCGTATCCACAACCCTCGTCCTCGTAAGGTCCAACAACAGGAA
AACGGTGAAGCTATTGAGGAACTGATCCAAAATAATTTCTTCTTCATTGATTTGGCTCGC
GAGCCTAATAATAAGGATGCGCTGAAAATCAAGCAAATAGGGCGACAAAGAGTCTTGGTT
GAAATACCAAAGAAAAATTTGAATGCCATCCTGTGCCACAGATGCCAAGGATTTGGACAT
ACAAAAAACTACTGTATGAGGCCTTATATCTGTGGAAAGTGTGCTCGAAATCATCCAACA
GCTCAATGCAAAGAAACTTTGGTTGAGAATCTTTGCTGTATCAACTGCGGTGGAAACCAT
GAGGCTTGGCATAAGGGATGCAATGTGTTCAAAGCTAGAACGCAAGAAAGAAGACCAAAA
GTAAGTCTTGGATTGAAAAGTAATGTCAGTAGCAAAAAAGACCGTCAGCAACACATTCCA
GCAATCCTTAGTGCGAGGAAATTTTTCGTACGCCGATACTCTGCGTACTGGGCTGGAAAA
GTTCAATAAAGAGACGTCAATTAGGAACCCTACCCCCAAGCACCAAGAAACCCCACCCCA
CATTAGTTCAAGGCTGGAGGCCGCAATAGAAGCACTCACTGTGAAAGTCGACACTCTACA
AGCTATGTTTAAGGAACTTCAGGAGACGAATCAGTTCCTTAAACAAATGTGTCTGAGTCT
ATTGAACGCCAAAAAATGATGCACAGTTCACTAAGCCTCGGATTGTGGAATGCCCGTGGT
ATCTCTGGGCATGTGGAGGAGCTTAAGCACTTCCTAACTGAACATAATATTGATGTGATG
CTAATTACAGAGACCTGGCTACAGGCCGGTGTATCCATCTTTATTCCAGGCTACAAAATT
CACAAAGCGGATCATCCTAGCGATAGAGCAAGAGGAGGAGCGGCGGTGCTTATTAAGCAG
GAGATCGAATATTCCCAAAATGAACCGGTAAGGATGGAGAAATTGCAAATGGCCAGCATC
CAGATTGCAACTAGCAGGGGTGAATTAACCATTGCTTCGGCATATCTCCCGCCGCAACTG
TCGTGGTCAGCAATGGAGTTCCAGCAACTTTTCAGCGGACTAGGAAGAATGTTCCTTATG
GGAGGCGATTTTAACGCCAAAAACAGATGCTGGGGTTGCTTTAGAGCTAACGCAAGAGGC
ACCTGCTTACTGGACGCGGTGCAAAACTTATCATCTGAAATACTAGCGACTGGACAAGCC
ACTCATTTCCCGTTTGCCCAAAGTTACACGCCGAGTGCCATTGACTTCTTTATTTATAAC
GGACTTCACCCAGATGGCTTAAGTATAAGGCCTGAGTTTCAGCTATCCTCTGATCATATC
CCACTAGTAGTTGGTTACGACTGTATTCCAAAGGGCAAAACAATTAAAGGTCGCCTGCTG
CCTCCTGGAGCCAACATTGCTGCTTTTCGACGAGATCTAGAGGAAACTCTAGACCTAAAC
TTGGAAATACTTGCACCAGAAGACATCGAAGATGTATATGCGCTATTCCTGAACAAGGTT
CACTCGGCAACCCTCATTTCTGCGCCAGTAAGCCGATCAGAAAGCTCACGACCACAAGTG
AGACTTCCGCCAGCAATCCATACACTACTGCTGATTAAGAGAAGGATTAGAAGGCAGTAC
TGTCGAACCGGAGATCCAGTTGTGGACAGGATCTACCGCAGAGTGTCGAACCGTGTCAAA
AAGCTACTGCAGCTGAATAGACAAACGGAAACCGACCGTTTTTTGGAAAATGTTTCTCCA
GATGAATCTTCAAGTCACTCCCTATGGAGACTGACGAGAAGGTACAAACAGCAAGTGACC
CCCAAATTTCCGATCAGAAAGCCTGATGGATCTTGGGCCAGATCCCCAAAGGAACGGGCT
GATGCATTCGCCGAAGACTTGGAGGATCGCTTTAAGCCTTTTAATACAAGTTCGGCAAGC
ATGAACAGAAGGGTTCAACTCACACTGGAGAGCCCAGGCCAGCTAAGCCTCCCAGTTGCT
CCTATCACTGCCAACGAAGTATCAGACCACATAGCAGCACTTAAGACAAGAAAAGCTCCT
GGCGAAGATGGGATCGACAACATAACACTTAAGGCATTGCCGGTCAGAGCAGTCCTATTT
TTAGTGTTAATCTTTAATGCGGTATTGAGACTGGGGCATGTTCCAAGCCAATGGAAAAAG
GCGAGGATATGCATGATCCATAAGGCTGGAAAGAGCCCCTCGTCCCTAGACTCATACAGG
CCTATTAGTTTGTTGCCCACGATCGGAAAACTCTTCGAACGTTGTCTGCTTACGAGACTG
CTGTCTATGGATAGAATTAAAGAAAAAATTCCCCCCTTTCAGTTCGGGTTCCGAAAATCT
CATGGCACACCGGAACAACTAAATAGGGTGGTGAATTTTATCCTCGAGGGTTTCGAAGCC
AAAGAGTACGTAGTGGCAGCGTACTTAGATATAAAACAAGCCTTCGACAGGGTCTGGCAT
GATGGACTACTCTGCAAAATCAAGCCCTTGTTGCCACCTCAACTATATTTGATTGTGCAG
AGTTATTTGACAAACCGGTCATTTTCGGTAGTAGTCGATGGAGTCGAGTCGAACATGAAG
GCCATCGGGGCTGGCGTTCCTCAAGGGAGTGTGCTAGGGCCCACGCTCTACACCCTCTTT
ACCTACGATATGCCCACTGGCTCTACAATTGAAGTCGCGGATCCACACGACCTTACAATC
GCCACTTTTGCAGATGACACAGCCGTCTTATCAAGAAATGAATGTGTCTACGAAGCTACC
GACGTCCTGCAGCAATATCTTCACAAATTTGAAATGTGGGCCAAGCGTTGGAATATTGGC
ATTAACTTAAATAAATGCGCCAATGTGACCTATGCGCTACGGAGGGACATGTGTCCGGGA
GTATTCTTGCGCGGTCAATTGGTGACGCACTTCAACAGCCACAAATACTTAGGGGTGCAC
TTAGACAGACGCTTGAACTTTAACAAGCACATCACAAGTGTCTCTGTAGCCCTGAAGAGC
AGAATAGGAAAACTAAGATGGCTTCTGAGCAGTAGAAATGCGTTGTCATTGAAAAATAAA
GTCACCATTTATAAATCCTGCATAGCTCCCGCCTGGCGTTATGGTATCCAGATATATGGC
ATTGCTGCAAAGTCCAGTCTTACAAAAATCAGGGTGCTCCAAGCAAAAACGCTCCGATAT
CTGTCTGGTGCCCCCTGGTATATGAGAACCTCCGACTTGGAAAAAGACCTAGGAGTGCCC
AAAGTCGGGGACGTAATAAATATACAGGCCGCAAATTATATAGCGCGACTGAGAAATCAT
CCTAATCGTCTGGCTAGGCGTCTTCTGAATAGGCGTAGAATTGGAGGACTCCGAACGCGG
AGGAGACTGCGAAGGTCTCACCCAATAGACCTCCCTGATCGATTTATATAGTCGACACTG
TAAATTAGTATATTAGACTTACCTGTAGAATAAGTAGTTGTAAATATTCATATAAATTTA
ATTTAAGTTGTTCCAGATAATAACAGAAAAATTAAAATAAAACAAAACTTAACAATAATA
AAAAAAAAAAAAAA
>Penelope#PLE/Penelope
CTCAGTAACAATCTCCACGTCAAAAAGCGCAGACGTGTAAAATAATGTATGTAAAATGTT
CGAAATAATGTTTAATTTATTGTATTATAATTGTTAATTGTTTTTTGTATCTTGGTGTTA
GTGCCCTGAAGACGGTTTGCCGATGTGCAACCGAAATATATCGGAAGAGAATTGAATAAA
ATTGTTTTTCATTGTTTGTTTTAACAAACTCGGACCTCGAGCCAGCCAACAAATAAATAT
TGAAATATGGAAAGGTCGCCAGAGCCATCAATAAATATCAACGGAAGGCACGCCGTATGC
ACAGCAACCAACATGAGCTACGCAAAAATAAAAACTAAATACAAGGATTCGAAAAGAACA
ATTAATAAATTCCAACTAACACTGGTAAAATTAACTAAACTTAAATCTAGTTTAAAATTT
TTGTTAAAATGTAGAAAATCAAATTTAATACCTAACTTCATCAAAAACTTGACACAGCAT
TTGACCATACTGACCACTGACAATAAAACCCACCCTGACATAACAAGAACATTGACTAGA
CACACACATTTTTACCATACCAAAATATTAAACTTACTTATAAAACACAAACACAACCTA
TTACAAGAACAAACAAAACATATGGAAAAAGCAAAAACAAACATAGAACAACTGATGACC
ACAGATGACGCAAAAGCGTTTTTTGAGAGCGAGAGAAATATAGAAAACAAAATAACAACA
ACACTCAAGAAAAGACAAGAAACGAAACACGATAAGTTACGAGATCAACGGAACCTAGCC
TTAGCGGATAACAACACGCAAAGAGAGTGGTTTGTAAACAAAACAAAAATAGAATTCCCG
CCAAACGTCGTAGCGTTACTCGCAAAAGGGCCGAAGTTCGCTCTCCCAATCAGCAAGAGA
GATTTTCCTCTCTTGAAATACATCGCAGACGGTGAGGAGCTAGTGCAAACAATAAAAGAA
AAGGAAACACAAGAGTCGGCGCGCACAAAATTCTCTTTGTTAGTCAAAGAGCATAAAACC
AAGAACAACCAAAACAGTAGGGATCGAGCAATACTGGACACAGTGGAACAGACACGAAAA
TTACTGAAAGAAAATATAAATATTAAAATTCTATCGTCGGATAAGGGCAACAAAACCGTA
GCAATGGATGAGGATGAATATAAAAATAAAATGACAAATATTTTAGACGACTTATGCGCG
TATAGAACATTGAGACTGGATCCGACATCAAGACTACAGACAAAGAATAACACCTTCGTA
GCACAATTATTCAAGATGGGTCTTATTTCAAAGGACGAAAGAAATAAGATGACTACAACA
ACAGCGGTACCTCCGAGGATATATGGACTACCAAAAATACACAAGGAAGGAACTCCACTG
AGACCAATATGTTCTTCCATAGGATCTCCATCTTACGGGCTGTGCAAATATATAATACAA
ATATTAAAAAATCTGACAATGGACTCTAGGTACAACATCAAGAACGCGGTAGATTTTAAA
GACAGAGTCAACAACTCCCAGATTAGAGAAGAGGAAACATTAGTATCTTTTGACGTAGTA
TCCTTATTTCCCAGCATACCAATAGAATTAGCACTTGACACAATAAGACAAAAATGGACC
AAATTAGAAGAGCACACGAATATACCGAAACAACTATTTATGGACATAGTTAGATTTTGC
ATACAGGAAAACAGATATTTCAAATACGAAGACAAAATATACACACAACTTAAGGGAATG
CCAATGGGATCACCGGCTTCCCCAGTAATCGCAGATATATTAATGGAGGAACTGTTGGAC
AAGATTACAGATAAATTAAAAATTAAACCAAGACTCTTGACCAAATATGTAGATGACCTT
TTTGCCATAACGAACAAAATAGACGTGGAAAATATTCTAAAAGAATTGAATTCCTTCCAC
AAACAGATAAAATTTACAATGGAATTAGAAAAGGACGGGAAATTACCATTTTTAGACTCT
ATTGTAAGCAGAATGGACAACACACTCAAAATAAAGTGGTATAGGAAACCCATAGCCTCC
GGACGAATACTCAACTTCAATTCAAACCACCCAAAGAGTATGATAATCAATACAGCACTA
GGCTGTATGAATAGAATGATGAAAATATCGGACACAATATACCACAAAGAAATTGAACAT
GAAATCAAAGAACTTTTGACCAAAAATGACTTCCCCCCAAATATAATCAAAACATTATTA
AAAAGACGACAAATCGAAAGAAAAAAGCCAACAGAACCTGCTAAAATATACAAATCACTA
ATATATGTACCACGACTATCAGAACGCCTCACAAACTCAGACTGTTATAACAAACAAGAT
ATAAAAGTAGCACACAAACCGACGAATACATTACAAAAATTCTTCAACAAGATAAAGTCG
AAAATCCCGATGATCGAAAAAAGCAACGTCGTTTACCAAATACCATGTGGCGGGGATAAC
AACAACAAGTGCAATAGTGTCTACATAGGTACAACAAAATCGAAGCTAAAAACAAGGATT
AGTCAACATAAATCGGACTTCAAACTAAGACATCAAAATAATATACAGAAAACAGCACTT
ATGACCCATTGTATAAGAAGCAACCACACACCAAATTTTGATGAAACAACAATCTTACAA
CAAGAACAACACTATAACAAGCGACACACATTGGAAATGCTACACATAATTAACACACCA
ACCTACAAACGACTAAACTACAAGACAGACACAGAAAATTGCGCTCACTTGTACAGACAC
CTCTTAAACAGTCAAACAACCTCAGTAACAATCTCCACGTCAAAAAGCGCAGACGTGTAA
AATAATGTATGTAAAATGTTCGAAATAATGTTTAATTTATTGTATTATAATTGTTAATTG
TTTTTTGTATCTTGGTGTTAGTGCCCTGAAGACGGTTTGCCGATGTGCAACCGAAATATA
TCGGAAGAGAATTGAATAAAATTGTTTTTCATTGTTTGTTTTAACAAACTCGGACCTCGA
GCCAGCCAACAAATAAATATTGA
>R1-4#LINE/R1
CCTTACGTCATGCTCAATGGACTTGGGTCACGGAGTTAGCAGAAAACATCTCGGATGCGT
GCTAGAAGGCGCTCCCAACGTGCCCGAGGCCACCCAGACTTTTCATCTAGGCTGGAAGAC
CTGCGGCCAGCCAAGCGAGACCTCAAGAGAAGCATCAAACAAAGCAAATCCACCTGCTTT
CAGAAAATATGCGATGAGGCCGATGAGGCACGGCATACAAGATCGTCACGAATATGATCC
GTAGCCAGGGAAATACCCATGTGACCTGCCTACCGCACTTGCCACTATAGTTGAGACACT
GTTCCCCCAACACCTACGACTGGAAGTAGCCAACAGCTTACGCAGCACGGAGCTAGTGCA
ACAGGTGTCGGCAGACGAAGTGTTAGTGGCAAGCAAAAAACTAGGCGACCAAAAGGATCC
AGATCACCAAGGCTATCAAGCGAAGCAAGCGGCAATGCTGGATGCAACTCTGCGACGAAG
CCGACACCCAGCCCTTCGGACAAGCCTACAAAACGGTAATCGGCACAACTCGCAAGAGGA
CCCGCACCGACCTGAGCAGAGCATCTAAAGCAGATAGTGGAGACACTGTTCCCGCGCCAG
ATAGAGCCACGCCACAACCCTCCAGCCGTAGGCACGTCGGTGGTGCCTCCCATCGACACA
GAAGACATAAGTGCCGCGCTAAAGCGCATTAAATCAAACAAAGGGCCAGGGTCCGACGGC
ACCTCCAATGCAGTGCTGAAGACCATGCTAGCGCTCACGTAGACACAGTCGTAAATGTGT
TCAACCTATGCATTGCCGAGAGAACCTTTCCAACGTGCTGGAAGTTGCAGAGACTGGTCC
TTATCCCTAAAGCCGGAACAGGACCCCCCGCCTACAGGCCACTCTGCATGCTGGACTCCA
CGGGCAAGCTCTTCGAGCGCATCATCTGCGATCGTCTGGAGAAGGAGATCGCTGATCGCT
ACGGACTGTCGGACCAGCAGTTCGGCTTCCGTAAACACAGGAGCACTGTCGACGCTATCA
AGTTGGTAGCGGACACGGCAGGGAAGGCCATATGAGGCACGCGATGTCGCGGCGGATCCA
AAAAGTATTGCCTTGTGAGCGATACGGCTTACCGGCCAATATACTCCTGGCACTCTCCAG
GCTGCAAATCTCCGAGTACCTCATCAGTCTTGTTGCCGGATACTTCAAGGACCGGGTACT
CATATACGACACGACTGCAGGACGACGCAAGTACGCCATTACTGGGGGCGTTCCTCGCAG
ACGACATCGCAATCGTCACGGTGGCGAAAGAGAAAGCGCAGGTGGAGAGAAAAACCAATG
AAGCAGCCCACAAGGTGACTAGGTGGATTGTAGAAAATGGCCTCAACTTAGCTGCGCAAA
AAACAGAGGCAGTTCTTATCAGCAGCCGGAAGCAAGTGGAAGCCGCCAACATCACAGTGG
ACGGCACTGAAGTAGCTTCCAAGCTCTCTATAAAATATCTAGGCGTCTTGCTGGATCACA
GGCTCAGCTTCAAGCACCATTAGATGCGCAGGTGAAAAGGCGAGTAGAGCTATAAATGCA
CTATCTGGCATAATGGCGAACACTGGAGGCCCTAGACAGCGCAGCAGACGGCTGATCTGC
AACGTGGTCCAGTCGATGCTCCTCTACGCGTCATCGATCTGGGGACCAGCAATGAGGATC
CCCTCCTACAGCCACAAATGGGCATCGTAAAGAAGATGCGCACTCCGAGTCCTCTGCTCT
TTTCGGACCGTCTCAGACGACGCAGCTCTAATCTGGCCGGAATGCCCCCGCTGGATCTAC
TTTCAACAGAAGAGCGGACCGTAGCACKCAGCCGGCAGACAACACTAGAAGAATGGCAAG
CACGATGGGCGTCTTCCTCCAATGGCAGCTGGACTAAACGCATAGTCCCGGACCTACGGC
CGTGGGTAAGCAGGAAGCACGGAAAAACCGACTTCTACTTGACCCAGCTACTGACAGGAC
ATGGATGCCTTAAATCCTATCTCCTTAGGTTTAGGCATGAGACGGATCCGTTTTGCACAC
ACTGTGCGCGGACCATAGGGGGCGCAGAACACGTATTTTTTGTCTGTCCCAGATTTTCTG
CTGAACGGGAAGAGCTAAGCCAAAGTATTGGGAGAAATTTTACTGTCACTGACTTAATAG
ATATCCTACTTAGCTCTCAAAACAATTGGGCTGCAGTAACCCACATGGCTGCAGAAATTA
TCAAATCCTTGCGCCGCGCTAAAGACAGCGCAATCGTTCTTACTCTAGATAAGATCCTAG
AAGAGGCTTTCATGCCATCTCCCCCTCGCGCGGTAATACCTAGCGGTCGTTGCGCTAGAT
GGAAACGGAGAGTAGGCGGTGGGTTCAGTGGGTTGAAGGTCCACACTTTTCGGCTTTAAA
TGCTATCCACCCTATTAAAAAAAAAAAAA
>R1#LINE/R1
CAGTTCGTTTCAGACAGTCGTTGGGAACAGACGTGTTTATTTCATCGCTCGCTTCGCAAA
CAATTTTAAGATAACGGTGCTTTCAAGCAACGGTATCTTGTTTACATTTTGTGCGCTTAT
CAGCAATAAAGTTTTATTGCTTTGTTTACGTCGTTGCTGCGTGAGCAACAGGCGTTCGTG
TGTGTGTGTGAAACCGCCAGCTTCTACGTGTGTGTGTGTGTGTGCGTGCTATTTATATAT
TAAATAGATAAGCGCACACCTGCGGACGATGCCGCCACGCAAAAAGAAGCCCGCTGAGAA
GGGGGCTTTTGAAAATTGTAGGATGACGTCGGAAGATGAGGTGACCTTGTCGGAGTCGTC
ATCGAACAGCGAGGTAAGGCGGAGGAGCAAGCAGCGCCTGAGGAAGGCAACTTCCGAAAG
CGCTGTCAGCTCAGTTGGTGCGCGTGAGGGGAGCGCTGTTCCCGCGGGAGCCGCAGATGG
CTCGCCCGGAGCAGCGGGTGCAAGTGTGGAGGAGCGGGTTTTTGCCGTTCCTCATGCCGT
GAGCGTTTTGGATGTGTCTGAACCTGCCGTGGAGGGGCCGTCGACAAGTGCGGCGGCTTT
GAGGAAGCGGAAAGGAACAGCTGTCGAGCAGATGAAGGGGATAACGGGAGCTTTATTGCA
GCTTGCACTCAAGGAGAGAGCCACGGGGTCGCTCATTTGCAAGTTAGTCGATTATACAGG
GCAGTATGAGCAGCTCCTGTTCGCGCTTGTGGCGCAGAATGAGCGGCTGCAGGGGCGCTT
GGAGGCCGTTTGCGGGGGTGCAGGCGTTTCGCATGAATTGCATGTTCCAGCCGGCCAAGC
GCGGGCTCCGTCGGTGAACGCCGCCAGAGGGGGTCCCAGGTCGGCAGTGCCGTCTACCCC
GGAGATGCCTCGGCCAGTTGAGACATGGTCCTTGGTTGTGCGCAGCAAGGCTGCTGGCAA
AACCGCTAAGGACGTGGTGGAGCAGGTGGTGAAGGAGGTAGGTCCCTCTCTTGGTGTGCG
GATACATGAGGTGAAACCTCTAAGGGATGGAGGTGCGTTAATTCGGACTCCATCGGTCGC
CGAGCGTGAGAAAATTGTGGAGAACACAAAGTTCAACGAGGTGGGATTGGAAGTGTGTGT
GAATGATAAATTAGGGCCGAAAGTTGTGGTTCAGGGCGTTCACTCGCAGATCACCCCTGA
CGAGTTCATGGGTGACCTTTACGAGATGAACTTAAAGGACAAAATGTCACTTGAAGCCTT
TAAGAAAGGTGTCCGGATGACAAGTAAGCCATGGGCGGCGGGAGGTAATGTAGCAGTTAA
TATCGTCCTCGAGGGTGCTGTGGTGGCCATGCAGTCCCTTTTAGAAATCGGACGCTGCTA
CATAAAATGGTTTTCTTTTAGAGTGAGAAGTTTTGACCTGGTACCGGGATGCTACCGCTG
CCTTGGCTTCGACCATAAGGTGGCGGAGTGCAGAGCCAAAGAGGACGTTTGCCGTCGCTG
CGGCCAGATGGGTCACCGCGTGGCTCAGTGCAGCAATGCACTGAATTGCCGCAATTGCTC
CTTTAAGGGGAAGCCGTCGGGACATCTGATGATGTCTCTAGCCTGTCCCATATACGGGGC
GATTGTTGCGCGGGCGAATGCTAGACATTAAAATGTCTAGCAGATTTCTTCAGCTGAATT
GTCAAAGGTCGTATGCAGCTATGTGTGATGTGGGGGCTATGATGTGTGAAAGGGGCAGCG
TCGTTGCCCTGCTGCAGGAACCCTACGCGACCGGTGGTTGCGTAAGGGGATTGCCCGCAT
GTATGCGAGTATTCCCTGACAGCAGGGCTAACTCCGCTGTCATTGTGAATGATGTCAGTA
TTGAATGCACTTTGGTGAGTTCAACTGACTGGGGGGTGTGTGTGAGCCTAAGCGGCAGTT
TTGGCAGGATTTTTGTAGTGAGCATGTATTGTAAGTTCGGGGATCCCCTCGAACCATACA
TTGCTTACTTGGATGAGGTGCTACTACTGGTTAGTAGCGTACCAGTCATCCTTGGTCTTG
ATGCGAATGCATCATCCCCCATGTGGTTCAGCAAGGTATCCAGACATTCGTCTGGGTATT
CGAACCACACACGGGGTGAGATGCTAGCCGAGTGGGCCGTGTCCCAGGATGTTCGGGTCG
TTAACGAACCCAGTGAGTGGTATACGTTTGCGGGTCCGGTGGGTCAGAGTGACATTGATG
TTACTCTAGTGAATGCGGTGGCAATGAGTATGTATGCTTTTCATTGGTGTGTACTAGGTG
GGCTTGGTGTGAGTGACCACAATCCGATTGAGATTGTTGTCACACACACTATTACGAGGA
ACGAAAGTGTTGGGGGTAATCGCTGGCGCACTTGTAGTGTGAATTGGTCCCTTCATGGGC
TCATTGTGCAGGAGGCGGCAACGCAAGTTCCGCTTAATGCATTTAATGATTTGAATGTGG
ATGAGCAGGTCGTATGTGTGAATGGGTGGATAACTGGTGCGAATGATCGCATGTTTGAGA
GGTACCGTAAGGTCAACCTTAAGCATGTGAAGTGGTGGACGAATCAGTTAAGCACCAAGC
GGCGGATGGTCCGGTCTCTGCGGAAGCGATTCCAAAGGGCCAGAGCTACCAATGCGGATG
GTGCAGCCCAACTCAGGATTGAATATAGTCGGTGTATGAATGAGTACAAGCAAATGCTTG
TAAAGGTGAAAGAAGATGAATGGCGCTCTTTCCTGGAGCGCAATAAGGATGACCCCTGGG
GTCGTGTTTATAAAATAGTTCGAGGTAGAGGCAGGGAAACGGATGTAAGTAGCCTCCGTG
TTGGTAACGTTCAGTTAACGGCATGGAGGGATTGCATGAATGTCTTGTTGAATGAATTCT
TCCCCAGAGCGGATCATCAGGACTCACCACCTAGTGTGGTTAGGCCTGTTGATCCGCTTC
TGGATAGTGAGTTGGAGGTGGCTTTCTCGAGGTTAAAGTCGAGGAAGTCACCTGGTATGG
ATGGATTCACTGGAGAAATGTGTAAAAGTGTCTGGAAGTCAATTCCAGAGTATATGAATG
CGATGTATGCGAAGTGTCTGAATGAGGGTTATTTCCCCAGTGAATGGAAGTGTGCGAGAG
TGATAGTGCTCCTGAAGTCGCCTGACAGGATCAGGAGCAATCCTAGATCTTTTCGGGGCA
TCAGTCTTCTTCCGGTTCTTGGAAAAGTTCTGGAAAGGATTATGGTAGAAAGGCTTCAGG
AGAGAATGAGTGACCAAATGTCTGACAGGCAATTTGGTTTTAGGCAGGGCAGATGTGTTG
AGGATGCTTGGAGGTATGTTAGTGACTCTGTTGAGGCTAGCAGCTCCACGTATGTCTTGG
GCATCTTTGTTGATTTTAAAGGTGCTTTCGACTACCTGAGTTGGGCGAGTGTTTTGAGAA
GGTTGGATGAATGCGGGTGCCGAGAATTAGCTCTCTGGAAGAGCTATTTCTCTGGCAGAC
GTGCGTGTGCTGTAGGGCGGTGTGAATGTGTGAGCGTAAATGTGGTTCGTGGCTGTCCGC
AGGGATCTATCTGTGGCCCATTCATTTGGAACCTCATGATGGACCCCTTGCTGGTGCAGC
TTGAGCAGATGTGTAAATGTTGTGCGTATGCGGACGATCTGCTCATCTTGATTGAGGGTC
GGTCGCGTCTTGAGATCGAGACGAATGCGGGTATGTGCTTGCGCACTGTGTATGAGTGGG
GTGAAAGTGTTGGGGTCAGTCTTGCAATGGACAAGACAGTGTCAATGCTGCTCAAGGGCA
GATTGGCAGCTAGTCGGCCACCCATTGTCAGACTGAATGGAGTGAATGTGAGGTATGCGT
CTGAGGTGAAATATCTCGGCATAACCTTCGGCGAGAGGATGTGTTTCACTCCTCATATCG
CTGGTCTCAAGGCCCGGCTACTTGGTTTGGTGGGGCAAGTGCGTCGTATTTTGAGGTCTG
ACTGGGGCCTAAGCAGACGTGCTGTCCGCACCATCTATGAGGGTCTGTTTGTTGCATGTG
CAGCATATGGATCGTCTGTATGGTGCAAGGCGGTCACGACTGTGGTCGGCAGAAAGAAAG
TGCTGGCTTGCCAGAGAGTGCTTCTGTTAGGTTGTTTGCCTGTGTGCCGCACTGTCTCTA
CGGAGGCAATGCAGGTACTGTTAGGAGTAGCCCCTCTTGACTTGGAGATCAGGCGTCGAG
CCTTGATGTACAGGATCAAGAGGCGGCTGCCATTGCTGCAGAATGATTGGCTAGCGGGTA
GGGATGTGGAGAGTTTAGGGCTTAGTGAATGCAAGAGATTGGTGAAAGAGTGTGTTTTGT
CTGACTGGCAAGTCAGATGGGACACTAGCGTGAATGGGCGTGTCACTCATCGGTTTATAC
GGGAGGTTACATTTGCCGGCAGCCGACCAGACTTTGGGTTCGGCCTGAGTCTTGGATTCC
TGTTGACTGGTCACGGTTCCCTCAATGCATTCTTGCATTCGAGGAACCTTTATGACAGTC
CAGAATGCCGTTGTGGCTCGGCTGCTGAGACATGGGAGCATGTTCTCTGTGAGTGCACAA
GGTATGCAGATTTTCGAGATCTGAGGGGGATGGGTATAAGTGAGGTTAGTGGCGGGTTTG
ACGTAAGTCAATCACTCTCCACTAGTGATAGGGTTAGAAGAATGAGTGAGTTTGCTAGAG
CTGCATTTTCCAGGCGACGTTTGCAATTGCAGGAAGGAATTGTATGAATGATGATGGATG
GTAGATGTGAGAATGTGGGGGTACGAATGTGGGGGTGTTTCTGAATGGTAATTTTTGTTG
AACATTGTGTTGTGATGGGGCTACCAACCCTTAACTGTTTTGGAGTTTAAATTGGAAGTG
CCCTTCTGGTACGAGGCCTGACCGGAGGCTTTTAATCTGGTACCACGGGTAACCAGGAGC
CCACGGAACTTGTTCCGTCCTGGTTAGTTGGTGCGGCCCTTCGGGGAGTATCGTGGTGGT
TGTGGTTTAACACCCAAATGCGGGTAGAGCATCGCTCGACGTGGAGTTGCGTCATACAAC
CGGGTTCCGTGACCCAGATTACGGAAGAGGCTTAGATAGTCCTCGTGCCAAACCAAGGTA
GAAGTCACAACCAAACAGTCGTGTCTTTAATTGGTACCTGCGGAATTGTTCCAAGGGGGC
GGTGATTGACGCTTGAATTAATCCTATACTAGGAACCGTGAGATTAAGCCATCGCGGCAG
GTGCTCACGTTAAGCCCACTGACTTTCA
>Chappie#LINE/R1
AAACAGCAGAGACACGGTCTTCTCATGACAGTAAACAAAGCGGTAATAATGTACCCCATC
TGAAGCAGACCAAGAGCATAAATTCTATATATCGCCTAAGCGCTCTACGGGTCAGCTGCG
CATTCCGGACGGTATCAGACGAAGCAGCGCTGGTTATCGCAGGGATGGTCCGCACAGCAG
CAAGGATGCAAAGCATGGAACGATGGCAAGCACGTTGGGATCGCTCATCTAAAGGACGCT
GGACACATAGGCTTATCCCAAACTTGGAAGCCTGGATAAACCGCAAGTATGGAAATACTA
ATTTTTACTTAACGCAGCTCCTATCTGGCCACGGATGCTTCAGGAGCTACTTGAAGCGAT
TCGGCCACGATAACACAGACGAGTGTTCTTGGTGCGGCAGTGAAATCGCAGAGGACGCCA
ACCACATCATCTTTGAATGTGGAAGGTTCTCAGCGAACAGGCAGGGCCTGGAGGACAGCT
TGAGGAGACCTATCACGGTGGACAACTTGGTCAGGAACATGTTGAAGACCGCACAAAAAT
GGGAAGCTACCTACACTTTTGCAGCAGAAGTGATGCTGGAACTCAGGAGAGTTGAGCGCA
ATAGATGGAGAGCGGAGGAAGTTTAGGTGGCAACAACATGCCTGTGAAGCAATGCTTTGC
GGCCGTTCCGCAGGCAATCCACGCCACCTAATCATCACGTACCCCCCTACTATCTACATC
ATAAGCATAAATTATTTATTATTTATATTATATTGTGCAAATAAACTACAAAAAAAAAAT
ATATTCATAGATATCGATATCGATAACAAAATTTTTTTTTTATATCAAGTCAGTTTCCTA
TATAGGCTACATGGTTTAGATATATTTAATTTTTTGAATACCTCGGTACAAATTTTCAAC
AGTTGTTATAAAAGTAAGGATATGCATTACATAAGGTGAAGTGGGCAGACACTTCCACAA
TTTTGTCATAAAATATATTCATGAAAAACTCTTAAGGCTTTTAATATAAAATATTCTTTA
CTTTACTTCTTTGCAAATATTATTTACACAACATCTGAATAACCATTTTTAATTACTTAT
TTTTATCGCACAGTAGACTTTACTTTTTTAAATACTAAAATCTTATAATTTATGGAGTCA
ACTGTTTCAGACATCACATACTATCCCAGATAAATCATCGTCATTTATAAATTGTACATA
TTTTTCTCGCAAACCAATGGCACCGTTAGATGATGTTAGAGAAAAATTACTGTGCCAATT
ACTAAAAGTCTCAGAAACAATGTAGACGGCACTTTTACATATTTTGTAAAACATTGCAAA
CAAAATTTGCACGCCACATAGAGTTTAAATATAGAATGGAACCAGTTAGAGAGATCAGCA
GTTTATCAAAAGACAAACAGCAAAGAATGAAATTGCTTGAGGAGGGATGGATGCTACTTA
CAATGAAGGAACTTTTATAGTTTCACGTCAATTAAGGGAAAACTCAAAAAGAGGGCTTTG
GATTTTGTGTGCTGCAATGGATTGTAAAGCCTACTTACCGAAGACAACAACTTCGGAATC
AAATTAAAAATTAATGTAGTAATATCCATAAAATATGCAACCGAGATATATTAACCTCTG
CACGAAGTGCTGCGCAAATAATATTGCGAAATAAAATAATGCCTGTCCTTAATGACGTCG
CCATTACTAGGACAATATTGTATGATCACCTAATTATATTGTTTAAAAATTTAGAAGCAA
TGAAGCACACGGAAGTACAGCATGATATGATAACAGCAATTATGCGTTATCTAAGTCGCC
TTTTGATAGTAATAAAATATGTTATTTCCCCTAAATATTATGATTCTGTTAAGTCTGGAA
TTCGTTATGTTGCTGAGTTTGATTATGATAATATTTCGTTTTATGAAGCCTACTGCAGCG
ACAACTCTAACATGCTTGGTAAAAATAGTACATGTGCGAGAATATTAAAAGCACAGATCA
TAAAATATTGCGACAATAGCATAAAATATTTAAAAAAAGAAAAGATTTTGTTCAGGATCT
ACCTGCTAAAGCTTTGAATGAGCTAAACTAGAAATTCAACATATCATCATTAACCTCGTT
ATATCAGAGCAGAGTTAGCGAACTTGAGAGTCTTACTCTTAAGAGCTACAGAACTGCTCA
TGCAATTGGGGCTATCGACGATAGAGCTAATTCTGACCTGTATGAAGGCACCTCAGCCAA
AATGAAAAACATCACCAGGGTGATTATTCGTGCCAAAAAAACCGAACATTTCCAGTTCTT
TTTACACCATGCGATCGGTATTGCATAGCCAATATACTCGAATATGGCAAACGCACAATA
AATAAACCAGCTACTACACTAAAGATATATTTTAGTGTGCCAAGCCCGTGGCCACTAAGA
AAAGAAAATATTCGTGAGTGTCCTATCCTAGAGAAATTCCCAAATGAATGTGGTACACGT
TGCCCTGAGTCCCTTTCAGGCACAGACCTGCGAAAGCAATTGACCACACATACCGCTTTG
TTCAACGTTAAGGACATTCAAATTGATTATTTGGGGCAGAAGCTTAATGGGTGATCATAA
AGACATTTATAAAAATTACTATCGTGTTGCTGCCTCTGTAGCGGGGGTGACCCAAGTTTC
TCAATTACTTATGTCAACAATGAACATGGAAGAGGAAAATGCTGAAATTGCAGATGCTAA
TCTCGAGAGTGAGTTAATTTATTTAGCCTGTCTGTTGCGAAGAAAATTTTAATAATCGCC
TGCAAGTTTTGGACCTGGAACTGTCATGTTCGGAATACTTCAATAGAAGTTTTTCAAGTA
TTGGAACTTCGATACAGTAGAAGATACATTCAGTATTTAAAAAATTAGTAATGGTTTTGG
CGACCTATCCATATTTAAAATATTTTGATGGCGGGACCTCGGTCCGAGTTTTTTTTTTTA
ATTAATAGATTAAAACAATATAATTTAATACTTATATTGCTTATTTTATTTAAAGCAAAA
TATTAAATAAAATATTTTTCAACTGTTTATTTAAACGAGCCCGAACCTCGACCAAGCCAA
CATAAATATTTAAAAACATAAAGCGCTCTACGGGTCAGCTGCGCATTCCGGACGGTATCA
GACGAAGCAGCGCTGGTTTCGCAGGGATGGTCACAGCAGCAAGGATGCAAAGCATGGAAC
GATGGCAAGCACGTTGGGATCGCTCATCTAAAGGACGCTGGACACATAGGCTTATCCCAA
ACTTGGAAGCCTGGATAAACCGCAAGTATGGAAACACTAATTTTTACTTAACGCAGCTCC
TATCTGGCCACGGATGCTTCAGGAGCTACTTGAAACGATTCGGCCACGATAACACAGACG
AGTGTTCTTGGTGCGGCAGTGAAATCGCAGAGGACGCCAACCACATCATCTTTGAATGTG
GAAGGTTCTCAGCGAACAGGC
>Marengo#LINE/I-Jockey
AACAAATGATTGAGGCCAAGCGGCTGATTAAACGCCACATACAGGCATACCACAACCCGG
CTGCTAGGCAAGCACACAACAGATTAGCCAACAGCATTAGCAGCGAAATCAAGCAGGCCA
AGGCAAGAAGACTTGATGAATTGCTGGAATCTATCGATGCAAGAGATAGATACAGTATGC
AAAAGTTATGGCGGCTAACGGGGAACATCAAAAGGCAGCCTGCACCTAATTTACCAGTGA
GGAAGCACACTGAGGGAACTGGGGCTTCCCAGTGGTGCAAGACCACCGAAGAAAAAGCCG
AAGCCTTTGCGCAGCACCTTGAACAAAGGTTTAGGCCAATGATCACCACACTGCCCTCTG
ACAAGAGCCATATCGAGATGCAAGTATCGCTACCGCTAGCCCAAGGTGAACTCAGCTTCC
CTACAGTCACGCTAGGGGAAGTACAAACTATTATCAAAACATTGCAAACAAAAAAGTCTC
CGGGGATTGACCGAATCGATAATCGCACGATCAAGGAACTGCCACAGTCAGCTGTAATGT
ACCTAATGCTTATTTTTAACGGTATCCTACGCTTTGGACACTTTCCTTACAAGTGGAAAT
GTGCCAAAATAACAATGATTCAAAAGCCAGGCAAGCCTTCTGATCAGCTTGGATCATACA
GACCAATAAGCTTGCTTGCTGGCTTTTCAAAAATCTTTGAACGACTGCTGCTGCGCCGGA
TGTTCCAATTGGAGAACATCATCAATGCAATTCCGAGCCACCAATTCGGTTTCAGACGTG
AGCATGCTGCTGAACAACAACTGGGTCGAGTTACGCAGTTTATACTAGAAGCGTATGAAG
ACAATAAATACTGCTCTGCGGTCTATATGGACATACAGGAGGCGTTTGATCGTGTCTGGC
ATGACGGACTGCGATTCAAGCTCAAACAACTATTGCCGGAAGTCCTCTACCGAGTTATGA
ACAGCTATCTAAGCGAACGCACATTCATTGTGGACTGCTGTGGAGGTACACGTTCCAGCC
TAAAAGAAATCTGCGCCGGCGTTCCGCAGGGTAGTGTTCTAGGGCCTGTATTGTACACCC
TATACACATCCGACATGCCCCTACCTGCACCGCTACGTCATAAACTGATGCTGGCAACTT
ATGCAGATGACACGGCCATCTTGTCATCGGCAAACTCGCAAGAAGATGCCATTGCCAATT
TGGATTTGTTCCTTACCACCATAACAACATGGACACAAAAGTGGAGCATTAGCATCAACA
TTACCAAAACCAAGCACATAATGCACACTTGGAGAAACTTGCAGATGCCAATTCTTTCCC
CAAGAATTTTGGATCAACGGCTTACCACAGAAGAAAGGATCTCATACCTGGGAGTACAAG
TCGATAAAAAGCTTCTTTTGAGCAGCCACGTCACCACCATTGTCGCCAGGGTTAGAGACA
GGGCCAAAAAGCTGCACTGGTTAATATCAGAAAGGAGCAAGCTGCCATTAAAATGCAAGG
TAACACTTTATAAGCAGCTCATAGCCCCAATATGGCAGTTCGCACTTCCGGTCTGGGGAT
CACTTCTATGCGAAGGCCAATTTGAACGTATTCAAGTTGCGCAAAATAAGATACTGCGAA
CCATTGCTGGAGCACCTTGGTACGTGCGGAACCAAAGCATCCACACTGATCTGAAGGTCG
TGCCGGTGGAAAAAGTGTACCAGGATGCTTGCTCCAGGTACTGGGCTCGGCTCAGCAACC
ACAGCAACGAAGAAGCCAAAAATATTGCCCTTAAAGCAAGACTCCCACAACGTCACCTAG
GTGTCAGAAGAAGATACGCTGAAATGCTTCGGAAACACCTACCTCTGGGTCGCCTAGCAC
AGCAGCAGCGATCACAGCAGGTCCAGCAGCAGGAACTACCTTCTCAAGGGCAGTCAGGTC
CGCTCCAACGCCCACCCAGCCTCAGATACTACCTTGTATTTGACATACAAGAACTGCTGA
GTCAAACAATGGTGCAGCCCAACAACCTCCAGGATGAACGAAGCAGCCCGTCTCATATGC
AGCTGTGCTCAACTCTCGCTGCCCCTACAAGGCCAGGAGCCCTCATTCCTCCCAGTCCAG
AGACACCAAGCTCGCATCCAAATCCACAGACGCAGCGGGACGTGGCCACCGGTGCGAATC
ATGAAGCAGTGTGCAACACCATGTGCACACTTGCTACACTATTCATTATGGCAGCCAACC
TCTATGTACTAGTACCACAGCGAGGGCCTAAGACTAGGACTATTTGCAGGACACGGCAAC
TCATCCAATTGCGAATGGCTGAAAGGCAGATAAAACAAAGATCGCGTTACGCTAACGAAC
CACTCAGATGGCTCCATACAACTCGTTGTCAAAGGGTTGCCTACTTACAGAAATTTAGAC
TGCGACATCCCATACAATGGAAAAAGGCCTTGATGCTTCGTTTCTCAAGCACCCATACTA
ATGGCATCTGGCGACAGGATCAACAGTGGTCACGCTGGAGACTCCAGCTTATTCAGATGC
AACGGCTATCAGACTGGGTAGCTTCCAGACAATTGGGAATTTTCCCAGTCCTCAAATAAT
AATTTGACAGCAATCCCCATGCCAAGGCTGGGCAACTTCACTTGATTTGTATATAACATG
TCACTTAATTCATTGTAAATACTCTGGGTATTAAATGAATAAAAAAACAGTCTGGATCCC
AGTCCCCACTTCTCTGTCTGTCAACCAGGCATGGAGCTGGGCTCTGGAATCCAGACCGAC
ATTGCGTTTGTTCCCTTGTGTCGAACGGTAAACAAAAA
>Slicemaster#LINE/I-Jockey
AACGAGCATACGGAAAGTCAAAACGGAAAGTCAAAAAAAAAAAATCAAAAAAACAAAAAT
TGAAAATTACTAAAGTGGTGGCAATGTGTCCGCGAGAGTGCGCGGCGCACGTGAAAAATC
AAAAATTGTGAAACCACATACATTTTGTCTGAAAACTATCAAATAGAAAATTGCACATTT
TTCGGTGCAGCAAAGGGCAAAGGGCACTAGGCCCAGCCGTATTTGTGCTAGTGCTGTAAA
TAAAAACTTATCGATAGGACGATATAAAACACATGTAATAACAGAAAGAATCGATATCAC
ATGATCTATTAAATAATAGTGAGACCAGACTTCTTATTTTCTCGTATGCCTCTCAAACTG
TTTACATGGCACAGCGTCAACATAACAATAAACAAATCACGACACCGATTGATGAGGAAG
ACTCGGACATTGAAATTCAGCTAATCAAAGCTGGCCGCGGTCCATTCTCAGCTAATAATG
CGTTGAAAATCCCTGCAATGCAAATTGATGCCAATCAAAATAACAATGAGCAGCTAAATC
ATGCGCCCAGCACCTCGCGTGCCGCAGGCTTAGCTGCTGCTAATAAAGTTGCCCCCAACG
CAGCCGCAACTACTAAGAAGTCAACTCTTGCTGACTTGCTGACCAAAATTGCTAGTGATA
AAAAACTCAAGGGTAAGGTTTCTAAACGCCATGCAATTCCAGATAACAGCGCCAAGCGAA
TCAAGATGCTAGAAGCCGATATAAGCAAGGCTGCTGCTAATGATGCCGCCCTGAGTGAAG
AATTAGAAAATCTCCTTGGGAACGGCCAACAGCATGAACTCTGGGTTACAGACCATCCTG
ATGAAGACATGCAGATTGACGCTGTTGATCCAGTAACCGATGCGCCTGCCCCAAACATTA
CTAATGTAAATGTAAACAACAACACTACGGTAAATCATGCAAATTCTGCTGGTGTTGACG
TAAGAGCCCCAGTACCCAAGGTACAAAAAATCAAACCAGCGCCACTTTTCATACCTTTTG
TTCCGGAAATAATGCCATTAATTGAAGGCATTAATGATGTCATTGGTGAGGGCACCTATG
CAACTAAGCCTTCTGCTGGTCAGGGCCTGCAAGTGCTTTGCAACGATGTAGATTCTTACC
GAAAGCTAGTACAGTACTTCCAAGATAACTCCATTGCTTCACATACATACCAACTGAAGC
ACGAACGTGGCTTCAAAATTATCATGCGCCATTTACATCGCTCTACTCCGGCGGATTGGA
TTCGCACTAAATTGTCTGACCTGGGGCACAAAGCCCGATTCGTTAGTGTTATTAAAAAAC
GATTCACTAGGGAGCCAATGGACATGTTTGAGATAGAATTGGAGCCCAAGGCAAATAACA
GCGAAATTTTAAGGCTCAACATGCTCGGCGGCCAAAAGGTCAAAGTTGAGCTACCACTAC
GAACTACCGATATAGTGCAATGTCATCGCTGCCAACAATTTGGGCATACGAAGAATTATT
GCAGGCGTGCATTCGTATGCGTCAAATGTAGCGGGAAACATCCTTCTACTGAGTGCAGCA
TAACGGCTAACGATAAGCCAAAATGCGCTAATTGTGAAGGCCCACATGCGGCTAGCTACA
AAGGGTGTCAGTCCTTCAAGGATGCCTGCAAGCAAAAAGAGTCTGAGAGCGTGGTCAAAG
CCAATGTCCTACTTGCTCAGCTAGGACAGCCAACATTGCCAGTTATGCGTAGTCGCCAAA
GAAAACGGTCACAACAGCGACAGCAGCAGCCGCTGAAATCGGTACAGCAGCAAGATCAAC
GTCAACGCTCAAAGTCGCGCCAACGGGTACATATTGATCAGCAGCAACAACAACAACAAC
AACAAACTGTGAACTTTGCTGCAAATTCTTATGCGTCGGCCTTGCGTTCTGGCTTGCCGG
ATATGCATTCGCAAAAGCAGCAACAACAACAGAAGCTAAAGCGGCAGACAGCCCAACAGC
AGCATCGCCAATCACGCCCTAAGCAACAACAACTCCCGACTCGCAGGCAAATGGATGGTC
AACAAACGCTGGCACGCCAGCAAAATAGAAGCCGCAGCTGCAGTACGCGACGGAGCGCTA
CTAACTTAAACACAAACTGCGACATTGGTCAAAAACTGGACACTCTTATCACTTTAATGA
CTGAAGATCGTTTGAGAGCCAACTCCAACGTTGAAAACAAGCTAGATAAACTTCTGAACT
TACTTACCAACTTGACATCTTGCCTAATGGCAAAGGAGCAAGTTACTAGCAAACAAAATG
TTTAACAACCATATACCTAGCACAGTCCGTCAAGATAGCAGTAATCGCAGATCAAACGGG
CTCAAAATCGCCTCATGGAATGCATGTGGGTTGCGAAACAAAATGTTAGAAATGGAGGCA
TTCATCTATCAGAACAATATTGACATCATGATCATAGTTGAAACTCACCTGCGCGGCACA
GACGAAATCAAGATCGACGGCTACTATGCATATCAAGCACATCACCCATCTAATACGCGA
CGAGGAGGCGCAGCTATACTGGTCAAGCACAGTCTACAGCATATCGCTCTTCCTCTCACT
AGCGCTATATCAATGCAGTGCGCGGCAACAAAAATCACTCTGCTTAATGGGTCTGCTATT
AACATCGCAGCAGTATATTGCCCGCCCCTGATTGAACTCGAAGATGAGCTGTTTGCTGCT
CTTCGTGAGCTCGGCAACAAGTTCATCATTGCAGGAGATTGGAATGCGAAAAGTCATTGG
TGGGGCAATGCTAGATCCTGCAGACGAGGTGGTAATCTTCTCAGATATGTACAGCAAAAT
AATTGTGAGATTCTTGCAACTGGGTCCTCAACACACTTCCCGTACAATGCTAGACAATCG
CCGTCAGCAATAGACTTTGCTGTCTATAAGGGACTGCAGAGAGAACTCCTACAGATAAGC
GCTACACACGACCTTGGCTCTGATCATCTCCCCCTATTAATCGAACTACTTGAAACCCCG
GCATTTAACAAGTCAAGGTGCTATCTACTACCACTTAACGCGAGTGTTGCTCGCTTTCAA
GCCTGGCTAAACCAGCATGTACTGCTGGATACAGAAATCCACTCAGCTGCAGATATTGAG
GATGCCACAGATATTCTTGAGCGTAATATTCGAGCAGCAGCACAATATGCAACAAACTCT
CACGCAATTCAATACCACCAACGAGCGCAAAACCAGTGCCCACTCAGCAGGTCTCTGGAA
TTAATGATCAAGGCCAAAAGACTGCTCAAACGTCATTTTCTTGTGAGCCGACACCCATTA
GCCAAAAGAATTCATGACAGTCTCGCAAACCAGGTCAGAAGAACTTTAAAAGAAGCCAAG
GAGAGACGTCTGAATAGCTTGCTTGAATCTATAGATCCTAGTGACCGCTACAACTTTCAA
AAGCTGTGGCGACTAACAAACGGCATTAAACGGCAGCCTGCGCCAAATGTGCCAGTTAAA
AAGTTCATTCAACCTGGCAGCAGCGCAGAAGACAGCAACGCGTGGTGTAAAACTACGCAA
GAAAAAGCGGAAGCGTTTGCTCAAAATTTAGAAGAGAGATTCAAGCCTATTATTACTGCC
TCAACAGCTGACAGAGAGCACATCTCGAGTCAACTACAGCTACCTCCAACGCACGCAGAG
ATGCATTTTCGGCCAATAACAGATGCTGAGGTAATAGCAGAAATCAAGGCGCTTAAACGT
AAAAAGTCTCCTGGGCTTGATACAATTGACAACCGGACTATAAAGGCCTTGCCGTTAGTT
GCTCTCCAGTACCTTAGCCTCATTTATAATAGCATACTGCGCTTGGGCTACTTTCCTAGC
AAATGGAAGTGTGCTGTGGTCATTATGATTCCTAAGCCTGGCAAGCCGCAAGAGCAACTA
AATTCATACAGACCAATAAGTCTGCTATCAGGTCTTTCAAAAATATTCGAGCACTTGCTG
CTTAGACGAATGTACGAATCAGATGGTTTTATACATGCTATTCCAAAGCATCAATTTGGC
TTTCGCAGCGAACACGGAGCAGACCAGCAGATTGGCCGAGTCACGCAATTTATACTCGAA
GCATATGAAAGGAACCAGTACTGTGCTGCTACATATATGGATATCCAAGAGGCCTTTGAT
CGAGTATGGCATGATGGGCTACGATATAAGCTACGGATGATTCTGCCGTATGCTACATAC
AATGTAGTTAGCCACTACCTCGCCGAGAGAACATTCATGGTAGAATGCAGCGGGGGAATC
CGATCTAGCACTAAGCGAATTGCGGCTGGAGTGCCGCAAGGAAGTGTACTTGGTCCTGTG
CTTTATACGCTATATACAGCTGACATGCCCATCCCGGGACCAATAAGTCCAACAACTGGA
TATGTGAGGCATATGTACCGTAAAGAAACATTGCTTGCAACATATGCAGACGATACCGTC
ATACTAACTGTAGGCAGAACGCAGACAGATGCAGTTAATCGAATGAACGAGTATCTCGAA
GTCTTGTCTGCTTGGGCCACTAAATGGTGTATAACAATAAACGCAACCAAGACGGTGCAC
GTCATGCACACTTTGCGCAGGCTTCAAATGCAGACAGATGCCCAAACTGCACACATAGGC
GGGCAAGCGCTACTCAACCAAACGGTGCACACTTACCTCGGTGTAAAATTGGATACACAG
CTGCAATTTAATAGACACATATCTGCTGTAATTAACAAATTGAGAACGAGGTTTAAAAAA
ATGCAATGGCTGATTGATAGCACAAGCAAACTACCCCTCAAAACAAAAGTTATAATTTAT
AAACAACTCATCGCGCCAATTTGGCAATATACATTGCCCGTCTGGGGACCGCTTGCAAGT
CAAACACAAATCGATCGCATACAGACTATGCAAAATAAAATTCTCAGATCGATCGCAGGT
GCACCATGGTACGTGCGCAATAGCACCATAAGCAATGATCTGGAAGTTGCAAGTGTAGAT
GACGTCTACAATGAGGCATGTAGCAAATATGTGCAGCGCCTTTTGAATCACAGCAACTGC
CTGGCTAAAGACCTAGCAATCAACCCATATGTACCGCAGCGGCTAACTAGGGAGAGGTAC
AGCCGAATGCTACAAAGACATATGCCCCATGTGCAGCGACAGCAAGAGCAGCAGCTGCTA
GAAGCTCAACAACGAATGGCAGAAATTGAGGCACACCGACCTATATATGGAAGATCTGTT
GAACGGCCACTAACTGCTCTGCAGCAAAGCATTTTGGAGCGCCTTAGTAGGCAAAGAAGC
TATCAACAACAGCGCGCCGAACAACGAGAAGCAGAACGCGCACAGCGGAGAATAGAGAGG
CAACAAAGAGAAGAGCAACATAGACAGGAAATGCTTCGAGAACATCAAGAGTCGATACAA
ATATATGCTCAAATATATGCGCAAAGAGAGCAGGCACTACAGCGGCTAGAAGAGCGACTA
CAAGCAAGACGTCTGGCAAGGCAAGCGTACTTCGCTATGCCACCGGCCCAACAAGAAGCC
GTGCCGATAACGAGTATTTTTATATTTCCAGCGAACTCTGCAGCAGCCAACCGCAGCGCA
ATGGGCATTTCTCCAACGACGTGCACCCACACAAACACAACAACAGCACAGGCAACCAAT
ACGGCGTCGGCTATCAGCTTGTCTGTGAGGCACACAATTGACGGCATACCAGATGTGCAA
AATGGCGAAGGATTTACTGATCTCGTTATCATGGTTACGTTTAGGTGCATTCAGCGCTCA
AATCAGACAACTCGACCAGAGCAGCTTCCACGTCAATGGCGTCTGGTCGAACGGCAACTG
CAACAAAGATTGAGAATCAGAAGATATGCTGCAAGAAGCTATTATCTGATGCATACTACC
AGACGACAGCGGCTAGCACGTTTGCAGCAATTCAGACTCCAATATCCAGCACAGTGGCGA
TCAATCTGGCGACGGCTGCTCCTGCGAACTTTGGACTCGAATTTGTGGTACCTAGATCAG
CGCTGGTCAACATGGCGACTCCAGTTAATCAGGCTGCAAAATATATTCCGCTGGTTGACC
AACAGACGACATGGTGGTAGCAGCCGCTACTTATCTGACCGGTAACAACGGCTGAGATGC
AAGGATTGCATGTTTATAATTCGCTAATTCAAACAAAGATCAACTACTCACACTTCGAAG
CAGTCGTTATGATCAAATTGGCTATATCGTTTAGCGCCTTCTGAAGAGTGCAAATATGCA
CATCGTCCACCTTCTCCAACAAATGCAGCACGAAGGAAACCTGAAAAGAAGACCATGCAG
CATAAATATAAGATTATTAAAATTAAATTCAAATTTAACTTACCTTTGAAAGACACAATA
GCTAAAAGCTGTGCCTGTTAACAGCGGAAAACTTGTTTACCTTTTTTAATGTTAAATTGT
CCTAGTGATGGGACTTGCTAATATGTGCCTGTAAATAACATAATGTTAAATTGTAAGTTA
ACAGAAATGTTAAAATGTAGGCGCTAAAAAATTCAATTAAAATATGTCAAATATTAATGT
TGAATAAAGAATACCAACACTAGCTGCACCCCCCCCCCTGCTATGCAGGTGCGGATTGGT
GCAATTTGAATGTTGGTCTAGTGCGTGTGTCAACGAGCATACGGAAAGTCAAAAT
>Snarf#LINE/I-Jockey
CACTTACGTTTGTGTTTCTCTGGAGATCGGACGTGAAAATTGCAGTCTCGTGTGTGTGTG
CGCGTTAGTGCACCGCTGGCAGCAGGCATAAACCAAGAAAGTGACAGTGACACTGTATAA
AGCCCGCCCCAGGGCAATCCATACAAATCCCGCTTATAGTGGGTAAACTATACGCAACTG
CTGCCTCTGGCAGCCGGAGTGTTATACAAATTAACAATATTTTAACAAAAAAAATTACCG
CGTGCAGTGCGTGAGAACAAGTTCTTGCAAAACTTAAGCTGCGCTCAGCTGATCGCAACT
CAAGTGCGTGTGTGTGTGCGCGAGAGCAGCAAAGCTTTCGCGAGAGAGCTTTCAGCTTGC
AGCTGCACTGATAGTGCTGGCAAAACAGTCACTGCAGTGACAGTGCTGACACTAAAGTCA
CAATTTGTGATCAATCACTTGTTACAAAAATACGGGTTATTTTTGTAATTAAGTGTAAAA
AACTTGTTTTGTTTTTATTTTTTATTCTTTTTTCTCCCTGTGGGGAAAAAATTATAACAA
AGTAAAGAACAATGGCTACAAACAACCGACCCCAAAATAACGAAGAAATTCATTCGCCAA
TCTACCCGCTGCCGAACAGCTCAATAATATCCCCTACAAATATAGCCGCTAATGTCGATC
GCCTCGACGGAAGCAGGCCACTGGAAGATTTTTACCAATATTACAACAACGTGCTCGCCA
GTAGTGCAAACCGGAACGGCGCCTCCACCTCGCTGTCAGCCGGTACCCAGCAATGCTCGA
CTTGGCAACCGCAACAGCACGGCACTGTCAGCACAACGACAGCAACAACCACCACAACCA
CAGCGTCATCCAGCAGCGGCTGCAGGACATCTGCCTCAACAGGCACAAGCCGCGCCGCTT
TAGAGCCCATCGGGACCCGCCCCAAAGCCGCCAATCCGACCTTGCAGTCCACCCCTTATG
GCACCCAGGCAGCTGGTTCTTGTGTCACAAACCCCCCTCTGCCTCCCATAAAGAACGCAG
GTGCTACGCTAGCCTTCGAAGAGCCACTGGTAGATTGGCAAACGGTTTCCGCAAAAAAAC
GGCGTGGGACTACATTATTATCCGAAGGCGTAAAAAAAGGGAAGCAACTAAATAACCGCA
ACACCAGCCGCGCTGGAGCTAAGCCCGCAACTCCCAGTACCGCTTCGGCAATTAGCAACA
GATATGCCTCCCTTGAGCCTCAGGAAGACGCCTCTGTAATCGATGACGGCGAGATGGACA
CTGCCGACGAAGCGCCTCCAGTCACAGACCAACAACAATCAGCGAAAAAGATCTCCAAAC
CCAGGCCGATAACAGTCCCTGGAGTCAGCGATATTGTCGCAATGGAGCGAACCATAGATC
AGGCAGTGGGCGCAGACGCCTATGAATTCAAGGTCTCTCCCTCTGGCTATCTAAGAATTT
ACGCCAAAGATGCCGACACCCACAGAGCAATTGTCCGCAAGCTCACTGAAGTGAGAGTGC
AATTTACCCACTTCTGCCTAAAGGAAGACAGACCATACCGCGTTGTGGTTAAAAATCTGG
CCGCTTCCACTCCCAGAAGCCAGATTGAAGCTGCCTTTACATCGCACGGCCATATTGTGA
CGAACCTTTACAACCCGGGCGCCAGACAGCCAACAAGTGATGCAGACTCCACCAACGACT
TTCCAAGTCGCAACTTCTGGTTTGTCGATCTCAAGCAGTCTCTTAACAACAGGGAAGCGC
TGCGGCTCAACAAGGTTGGCCGCCAACGGGTCACTATTGAGCTTCCGAGGAAGAACAATA
GTATAAGGCAGTGTTTCCGCTGCTTCGAGTTCGACCACACCAAAAACTACTGTCTCAAAC
AGCCCAAGTGTGGTAGGTGCGGTCAGTCCCATTGGACAAACTCCGAGCAGTGCCAGGCCA
AAACAGTGGCAGACCTGCGATGCTCCAACTGCGAGGGAAACCATGCTGCTTCCTATAAAG
GATGCAAAAGCTATCAGGTGAGACTAAATGCCAGGCAGCCGGCCATCAATGTCTCCCCTC
CTACACGATATAGCCATCCTCAAAATACACGAAGAACCACTCAGCAGTTCGTACCTTCCC
GAATTGTGCAACAGGGCCTGTCGTATGCTGATGCGCTACGGCCAGGCCATCATGTACAAG
TCCGCCAACCCCCAGCGCGCACTCTTCAGCCCACCGTCAATCCAATGCAGCTCCAACAAC
CACTGCAAGGACCTCAGGAGCAAGACGCTTCCCTTGGAGGCATCCTTCAAAACCTCCAGC
AGTCCATTGCAGCACTGAATGCCGCAGTTGCAACCATTCTGGTTAGCATTAAAGAGCTAA
AGGATGCGCAAGGTTCCCCGCAGCTTAGATTCCCAAAAAGCCGCAAATAATGGCTACCCA
GTTACGTCTCGGATCGTGGAACGCTCGTGGCATCCTCCAAAATGCTAACGAGCTCAAGCT
TTTTCTGAAAAAGCATGATGTAGACATCATGCTCATCTCAGAAACACATCTGCACACAAA
CTTGTACCTAACAATGGAGGGGTACGTCTGCTACCGTGCGGATCACCCTACAGGACGAGC
CAGAGGTGGTGCTGTAGTGCTGGCAAAGCAGGATTTAGCACACTACCATCTACACACAGT
GACCTCCAGCGACACACAGCTGGCTGCTATCATGGTGGAGACTCCCTTGGGCGAAATCCT
CGTTGCGGCAGCATACCTACCACCAAACATCCCCTGGAACCGAGCGGAATTTGATTCCCT
GTTTGGCCAGCTTGGCCCCAAATTCATCGTTGGAGGCGACTTCAACGCTAAGCACAGACT
GTGGGGAAACTACAGAGCTGACAGCAGAGGCACTGCGCTCCATGAGGCGCTCACTCCCTG
CTCAGCCCAGGTACTGGCCACCGGTAGACCTACCCACTTTCCGTACAACCGGCAAAGTAC
GCCTTCCTGTATCGACTTTTTTATATTCAAGGGCATCCCCAACAGCGTACTATCGGTTCG
CGAAGAGTATGATCTATCTTCCGACCATCTGCCACTCCTCACAACGATCAACACGGCTGC
ACAAAGGATCCCAAAAAAGCGCAGGCTTGTCCTCCCTGGGTCGAACATCCAACGATTTAA
GGCCGAACTAAATAGCTTGATCAACCTAAACACGCAGATTCTGTCAGTTGAGGACGTCGA
CGCTGCAGTACAAACCCTGTTGGACCAAGTACATGCCGCAGCCGCCAACGCTGCGCCCGC
ACATATCTACTCAGCCCCTACAAGCCAGCGGCCAAGGACGTTTTCCCCCATATTGGAAGG
TCTTCTCGCCCTAAAAAAGCGACTGAGGAGGGAGTATGTCCGTACCCAGGACCCCACGAT
TGACAGGATCTATCGTCGTATTGCTAACAGGGTCAGGAAGGAGCTGATTATCTCGAAAAG
AAATGCCACAGACACCATGCTGGAGGAAGCAACGGCAGACGAGAGCTCCAAATTCGCGCT
GTGGAAACTTAGCAGTCGATACAAGCGGCAAGCTGCGCCAAAGTTCCCCGTTCGACTTCC
CGATGACACCTGGGCCAGATCACCAATGGACAGAGCCGAAGCCTTTGCCTGCAACTTGGA
GGAGCGCTTCAAGCCGTTTGAGACCGCATCGCATGGAAGGATACAGCGAGTCGCGCAAAT
CCTGGAGGCGCCACTCCAAATGTCACTCCCTGTATCGCCAATCACCTTCCAAGAAGTAGA
GCAGGAGATGAAGAGATTAAAAAGCAGCAAAGCCCCTGGGGAAGATCGGTTGGACAACCA
GACAATCAAGCTACTGCCATACAAGGCGGTGCTTTTTCTCGTCGCCATTTTTAATGCAGC
TCTTCGGCTAGGTTACTTTCCAGTGGCTTGGAAGAAGGCACATATAATCATGTTGCACAA
GAGCGGAAAGCCCCCTAATCAACTGGGATCCTATCGCCCCATCAGCCTCCTGCCTGCCTT
TGGTAAGATTCTGGAAAGGTGCATCCTCAGAAGGGTCCTGGATACCCCGGAAATAAAACG
CTTGATCCCGAAGTTCCAGTTTGGGTTTCGACTCAAACACGGTACCCCTGAGCAACTACA
TCGGGTCACAAATTATATTTTGGACGGCTTTCACAGGAAAGAGTATGTGGTGGCAGCATA
CCTCGACATCCAAGAAGCCTTCGACCGGGTGTGGCACGCAGGACTCCTCTCCAAGATAAA
GGACAAATTGAATCCGCAGCTATTTAGCACCATTGCGAGCTTCCTAACTGAGAGAACCTT
TCAAGTGGTGCAGGATGGAGTAGCCTCTCAAACCAAACGCATAAAAGCGGGCGTTCCACA
AGGCAGCGTCTTGGGTCCCACGCTATATAGCCTGTTTACACATGACATGCCCACAGCAAA
TGCAAGCAGACGGAATGATCGGCAGGACCTTCTGGTGGCCACGTTTGCTGACGACACGGC
AATCCTTGCAAAAAACAAATGTGTGTACGTGGCAACTGACCTCTTGCAGGAATACCTCAA
GCGATTTGAAAACTGGGCTTGTAGATGGAACATCGCAGTGAACCCTGGAAAGTGCGCCAC
GGTTACCCACACTCTACGCAAGGACTCATGCCCCGGACTTTTTCTTCATGGTGAGCTTCT
AGAGCAATATCGTCAACACAAGTACCTAGGTGTCACTCTCGACAGACGACTTACATTTAG
TAAGCACGTCTCTGCAGTAACGAGCAACATCAAATCTAAGATAAGGCGAATGAGCTGGCT
CCTCAACTCCAAAAACAAACTCTCGCTCCGAAACAAGGTCCTAATCTACAAGGTAATCCT
TGCCCCAGTGTGGCGTTACGGGCTTCAAGTTTACGGTATAGCTGCAAAAACACACCTGAA
CAAAATTCGCATCATTCAGGCCAAAACCCTGCGCAAAATAACTGGAGCCGAATGGTATAT
TCGCACACGCGACATCGCCAAGGACCTCAAGGTTCCAATGGTGGGCGACGTAGTCAACAG
GCAAGCAGCGAGCTACTCAACAAAGCTCCACAACCATCCAAACATCCTGGCGAGGAGCCT
GCTAAGGAGGCGAAGAAGAAGGCGACTGAAGAGGACCTACCCAACCGACCTAATCGATCG
TTATGTATAGGTGACAAGCTTCGTTAATTACACCAAAATATGTTTCTATAATCTGTTAAC
CTAATTGTATAACTAATTGTAAAACCACAATCATCGCTAAGCTAAGTAATTATGTCACTC
TGATAAAAGTTGCTAACATAGAGTAACAGGATACCAGATTTCTTAATAAACTAAATATAA
TTCAAAAAAAAAAAAAAAAAAAAAAAA
>TART#LINE/I-Jockey
CAATTTAAAAAAAACACAACTTAAAAATCAGAATTTTTCAATTCTAATAATTAACCAAGC
TTGCAAATATATTTGTGAAGTTATCTGAGTAATTGCTAAACAGGCATAGTGGCAAGCAAA
TACAATAAATATTTAAAAGGTGCAATAGTGGTAAAGACAAACATAACTGCACCAGAAATA
ATATATAAAGTGCATAAATGCAAAAACCAACTGTGTCTAAAAGCCCGCCTAAAAGTCCGC
ATAACGCTTCTGAAATTACCGCAAACTCGGCTGTCCCCCCCCACCGCGCAACCGAAGAAT
GCAGCATAAGTGAAAGAGCGAAAAGTGAACTTTCACAGTTGCAGCAACAGCTCACAAAAA
ATCCGCAAAAGCAGCTCAGCCGAGAACACCGGCGACAGCAGTTGCTAAGGCTATGCGAAG
AGGAGGAAAGGTTAATGCCCGATGTCCCAGCGCAGCAGCCGACGCTTACGCTCAAGCATA
AGCCGAAGCTGAAAACAGTTCTCGCCAACTCTTCACCGCCCAGCTCGGCACCGCTGAGAA
TGTCTCTGACGAAGTCGTCGAAAGCTAAGGCAAGGAAAGAGAGCCAATCATCTGCCTGCA
GAGAGAAAAGTCCAGAAGAGAACACCTATGTCAATGTGTTGGAGTCTGACGATGAAAGCG
ACATAGCAGCCAATAAAAATTATGACCAGCCGCAACAGCAGACAACTATTGCACAGGTAC
ATAATTTCAATACAAATACTAGCATAACTAGCACTCCCAAAGCAGCCTCTCACTGTGATC
CATCGCCAAACGTATCGGCACACGAAGTTGAACTTCATAATGTTGATAACACAAGAGAAG
CTAGCTATGTTAATAACATTGATGAACTAACAGACGTCTTTGACGACGAAGATGATGATG
ATGACTGTTACCGGCCCGCTGCTGTTATTAACAGCTCAGTTGCTGACATGCTTAACAGAA
CAACTACTGTTGAGCATAACAGCACAGCCACTGCTAACAGAGGGGAAATTCTTGCAAATG
TTAAAACATCTGATGCATTTGCTGCCAATAAAATTAATAGTATTACTTTTGAAAAAATCG
AACCAATTCCACAAACAATAACGCCAACAGTAGCAAAAGGACCTAAATTTAACTGCTCTA
TGCTACCTACAACTTCCCTGTCTGCCAAGAAAAGTTTAAAACGTAAAGGTACACTGCCGC
AACAAAGTAAACAAAAGCGAGCACAGACACTGGCAGTACAAGGAAACTCACGACCAGGCA
TGAAGATACAGGACTTCTTGAAGTCATCAACAAGAGTAACTAAGGCAACAAATAAAGCAG
CTATAATCAACAAATATAAAAAAAGCAATCGTAATACTAAAAAAGTAAACCCCTCTAGCA
GCACTAAACTCAACAACAGCAGTATGGATATTGACCTGGATAGCAGCGACATATCAGCAA
ATAACATAGGCTCTGATGATGACATTGTTCAGATCCAGAGCAATGCACAAGAGGTTACAA
ACCACGCCACCAAAGTCCAGCAACAACAACAGCATCGACAGCAGCAACAACATCACCAGC
AGCAGCAACAACAGCAACAGCAGCAGCCAACTAAAAGCACAAAAATTCCAACAATTTTTC
TACCCAGCATAAGTGACATACAACAAATAATTGATATGCTCAATAATACAGTGGGTGCAA
ATAAATATACAACAAAGTGCACACAAAACGATGGAGTCAGAGTGCAATGCAGCGACTTAC
TATCGTATAATGCAGCTATAGCACTGCTCGGCGCCAATACGGAAATACAGATGCACACCC
ACCAGATGCGAAGCGAGCGAGGATACCGTGTTTTACTTAAAAATGTCCACCACTCCACGC
CATGCGAGCAAATCCGAGCAGAATTGGCGAAACATGGACACACGGTTCGCTTTGCCAGCG
TCATTAAACATCGATTTGAGCGACGGCCACTTAACATGTTTGAAGTCGAACTGGCACCAA
ACGGCGACACCAACGACAAAGTACTGGAACTGAAAACTCTGGGAAACCAACACATTGAAG
TAGAAAGACAGCTGAAGCGAGATGAGCCTGTACAGTGTCATCGGTGCCAATCGTTTGGGC
ATAGCAAGAACTACTGTCGTAGGCCTTTTGCATGTCTCAAATGCGGTGAACAGCACCCGA
CTACAACGTGTACTAAACCCAGAAACACACCTGCTAAGTGCGTCAACTGCAAGGCTGACC
ACATAGCCAGCTTTAAGGGATGCAGTGTGTACAAAATGGAGCGGGAAAAACTAGCAGCAA
ACCGTGTCCGGGCGGCAATTGATAGGCAACAGCAGCACCAACAACAGCAGCAACAGCAAC
AACAACAGCAGCAGCAGCAGCAGCAACAGCAGCATCAGCAACAGCAACAGCAACAACAAC
AGCAACAACAGCAGCAGCAACAACAACAACAAAATCGGCAGCTACAACAACATCAGCAGC
AGCAGCAACAACAACATCGGCAGCTACAACAACATCATCAGCAGCAGCAGCAACTACAAC
ACCAACACCAGCAGCCACAATACCTAGCAATTAATACTTCAGCTCCTAGTGGAATTAAGT
CGACTAAGGAACGGAAGCAACAGCAACAGCAACTTCGGCAACAACAGCAAAAGCAGCAGC
AGCAACAACAGCAGCAACATCAACAATTGAAGCCAAACAATCAACTGACTTATAGCCAAG
TAGCCAGTGGACAAGCAAATACGAGCCTCAGTCACAACCCAGCCATGCAACACCTCAAGA
AGTACCAGCAACAGCTACAACTGGAGCAGCAACAGCAGCAACGACAACAGCAGCAACAAC
AACAGCAGCAGCTACAGCCCGAGCAGCAGCAGCAACTTCAGAGGCAACAGCGACTGAGGC
AACAACAACTACCTGAGCAGCAAAAACGGCAGCAATATCAACGACAGCAAGAGCAGCAAT
CACATGAGCAACAGCAACGACACCAGCAGCAATCGCAACAACAACAACATAGACAACAGG
CGGACTCACCACTCTTGGAGGCGCTGCAGCAAAATGTGATAAGTATAAATGAGATGTCCA
AGAAAATAGACATGCTAATTAGCCTGTTGCTCACAATGGCAGCAAGCAACACTAATATTA
ATAAACAAGGAGAACAACAAACAATCCCACTAACAACATCAACCTCTGATACCTTGAACA
ATGTCAATAAAAAAAACAATTTTCCTAATTTAATGAGTACATTGATTAGCACAGCACAGC
CAATAAACAACAGCCAATCGGCAAACGCCAATTGTGAACACATAGCCACTGACAGTAGCC
AGTATGTATAGAGCGAACAACACCAACAATGCCAGCGCGACTGCCACATTGAGTCAAGTC
AATGATGGCAGACACACCACTCACACTACTAGTGACACCACAACTACTACAACAACACAT
TTGTCCAACCTTAACAGTCCATTGCTTAACAGGAGAAGGCCAAACATTATTCCAAATGAC
GAACCACAGCAGCGACCAATATGGCAACTCTTTTAAAATTGCATATTGGAACGCTGCTGG
CGTTAGAAACAAACTAAATGAATTAGAGGTTTTCATGAATCGACATAAAATTGATATTAT
GATGCTCGTCGAGCTACGATTGGGCCCCAGCGCTCTCAATCCAGGTCCCCCAATTACTAT
TAACGGCTACCATACATATGCGGCAACTCGCCCACCACCACACCATAGATGCGGGGGTGT
TGCCACTTTAGTAAAACACGGAATCAAACACATTGCCCTGGAAGCAATTGTGTTTGAATC
CATGCAATCTGCACCAGTAGCTGTGACCCTGGCAAAAAATGAGACCATTGTCCTAGCTCC
AATTTATTGCCCACCGCAATATAATTGGAGCGCTGACATGTTTGCCAAACTTTTCCAACA
TTTTGAAAAATTGAGCGGGTCCGGGTTCATTTTATGTGGCGACTGGAACGCCAAACATTC
CTGGTGGGGCAACCAACGTGCTTGTCGACGAGGGGTAGAGCTGCTAAGAAGCATTCACAG
CAACAAGAAGCTGAACATTCTTGCTACAGGTGGGGCTACACACTTCCCATACACAAGTAG
GAACAGGCCATCCGCTATCGATATTGCGGTCTACAGGGCATTAACAATGACCGGACTACA
AACACACTCTACAATCGATCTAGAATCGGATCATCTACCTATACATATAGGCCTCAGAGT
AGGCCGATTCCCGTATAAACAAACAACAATGCGATTGCTACCGATAAATGCAAACGTAAA
AAAATTTCAAAACCATTTAGATAAAAACGTTCGTCTTAATACAGAAATAATATCGGGACC
CGATATTGAAGACGCCATCGACATATTAAATAAAAACATATATAATGCTTCCTTAGCAGC
AACACACCCACCTCGTAGACATCAACAGCAACAAAGACAAGGCACAAATACAAATCGCAT
GAACCATGGCCGTTTTAAATTAACAAACGAAACAATTAGACTTTTGGCAATAAAACGGCA
GCGCAAGAGAGAACATATGGTTATGCGAACACCTCTCACGCGAAGCCGACTTAGCCAGGC
CCAAAACAAACTAAAAAAAGCGCTTCGTATGGACAAGAAGAAACAAACGAACAAAATGTT
TGAACAAATAGATGCCACTGATCGCTACAAGATACAAAAGCTTTGGCGCATCACAAACAA
CATCAAAAGGCAACCAGAGCCAAATTGGCCACTTAAAATACAAGCGACTGACAACAACAA
CAGTCGCAGCAATAGAACACAATGGACTAAAACTAGTAAAGAAAAGGCTGAGGTCTTCGC
TGCATACCTGGAGCAACGTTTCAGCCCCATATTCTCAAATACGGCTGAATACAGACTCCA
GGTGAATAATGAGATAAACACTAGACAGCAAACTAACGATTGCGACAGCGGCGCTGGCGT
CGCTGGTGTTATCCCTTTTCGCCCAATTACATATACTGAGGTGACAAAAGAGATTGGCTG
CTTGACAATAAAAAAGGCTGCAGGCATCGATAACATAGACAATAGAGTCATTAAAGCACT
ACCAAAGAAAGCAATACTGTACCTTGTCATGATATACAACTGCATACTCAGACATGGCCA
TTTCCCGCGACAGTGGAAATGCGCTGCCATAAAAACAATTTTAAAGCCTGGAAAACCCAC
AGAAGATGTCGCCTCATATCGACCAATAAGCCTGCTTGCAGGTTTCTCCAAAATCTTTGA
AAGGCTTCTCATGTACAGGCTCTATGAATGCTCTGAATTTGCAAAGGCCGTGCCACTACA
TCAATTTGGCTTTCGCAAAGATCATGGCACTGAGCAGCAACTAGCACGGGTAACCCAATT
CATCCTGAGTGCATTTGAAAAGAAACAATACTGCTCAGCCGTCTATATCGATATACGCGA
AGCATTTGATCGAGTATGGCACGAAGGATTGCTCTTGAACTTGGCAAGATACTGCCTAAT
AGGCTGTATAATGGTTCTCAAGAGCTATCTACTTGATCGCACATTCATCGTACATGGAAA
CGAGGGCATTAAATCTAGAATAGGCAAAGTTAGCGCTGGAGTGCCCCAGGGGAGCGTACT
TGGGCCAATTCTATATATCATCTACACATCAGATATGCCATTACCACACATTGCAACACC
TCCCAATCCAACAACAACAGCAGCAACAATAACAAATACAGAAACGTCCATAACTAACCC
ATACAACTGCAGCATGCTACTGTCAACGTTTGCCGATGACACAGTCATAATGAGCTCTGC
TGACATACTGCAAACATCATACAGTGCAAATCAAACGTATCTGCGCCAATTCACCATTTG
GTGCAATCGCTGGTGCATCCAAATTAATGACAGCAAATCAGCTCATGTAGTACATACTCT
ACGCAATTTAAACAGCCGAATGAATTACCTGACTCCACGACTCAATGGGCAAGAAATCCC
CTCTAAACCAAGGCAAAAGTACCTAGGTGTCCATCTGGACCGAAAGCTCCACATGCAACA
CCATGTTACGCAGCTACGATGCCGTCTTAAAGCACTCTATAATAAACTAGAGTGGCTAAT
AGGAAACAAAAGCGTACTCTCTGTAGAATGCAAAATCACTATCTACAAGCAGATGATTGC
GCCGATATGGAGATATGCTTTGCCGATCTGGGGTGCCATGATCTCTGACACACAGCTACG
CCGAATAGAATCCACACAGAACTGGATTCTAAGGAAGATAGTGAAGGCCTCCTGGTGGAC
TAGAAACAAAGACATACGTGATACTTACGACATAGGCACAGTGGACGAAATATTCCATAC
TACAAGCAAAAGATTCGCCGACTCACTTGCTATTCATCCTAATGCCAACGCTCGTAAGCT
AATCGCAAGTCCGTATGTTCCAATTCGTCTTGATCGGCAAAGGTATAGTCTGCAACTACA
ACAACATGTTCGCCCTCTACAGCAACTAGTGCAGCAATCGCAAGAACAACAACAGCTGCC
AACTCTGCTTCGCATGGAGCTTGAAGAAGAAGAAGCAAACTCGCTCAGAATGCAACAGCA
GCAGCAACAGCAGACCCCACAACAACAGCCAGCCAGATTCAGCGAAATGAGGATAAATTC
GCTAAGAAGGCACTACAGAGAGGGACGAATTACGCTCGAAGAGCTAAAACTAGCAATTAG
GGAACAGCCATTGGTGATTCAGCAATTAGTACTGCCTCGCGAGCTGGCTATTCAAATATA
CCAGCAGCAACAACAGCAGCAGCAACAGCAACAACAGCAGCAGCAACAGCAACAACAGCA
GCAGCAACAGCAACAACAGCAGCAGCAACAGCAGCAGCAACAGCAACAAGAGCAGCAGCA
ACAACAGCAGCAGCAGCAACACCAGTACCAACAGCAGCATCAGCAACAGCAACAACAGCA
AATACAGCAGCAGCAACAACAGCTCGAGGGACTCCAGCATCAGCCAAATCAGTCGCCTGA
CGTCGAAATAGTGCTAGATACACCACAGCAGCAACAAGAGCAACAACTAGAACGGCCACT
TCCACAACCTCAGCAAGCCAATTTACAACAGCAACGGCTAACTGAGGACGAGCAGCAGCT
TGAGCACCGACTTGAAAGACTCAGGCAGCAACTTGAGCGCGAGATGGACGAGGCTGCAAA
TAACGAGCCAACTCAACAACAGCGAACACCAGAGCAGCAGCAATCAAACCAACAGCAACA
CACAATAGCCTTAACTGAAAATAAAAATACAAATATTAATCCAAGCAACTCAGTCTGTGC
CAATATAACAAATTTTTCTATTTCACAGAGCATAATAATAGCCCCATACAGCCTCATAAA
CATTGCCACAGATGCTCCTTGGCAACAAAATCAGCCCACAACCACACAACAGCTCCGCCA
GCAGCACTCGAACCTTCACCAGCAGCACCTACAGCAACAACGGGAGGTAGTGGAGGCGCC
CAGCAGCAACAACGCACAGTCAACAGTCAGGGGGGCTAAAAGAAGAAGAAGCAGTTCAAC
AAGCTGTATTGAACCCAAAAGACGCTCACCTGCAGCTCCTGACAACCAGCAACAGCGGCA
ACTCCACACTCTACTCGGCAAAAGGCACTCTGGGGGACCAGCTCAACACAACTGCTGGCC
TCCAAAGCGCCAGAAGCTCGTGCAACAGCAGCAACAACGTCAAGCATGCCTTCGCAGAAC
ACGGCTGGGTACATGGCAGCTGCAAATGCCCCACAGGCTGGGAATATGGCTCCTACTCTC
CTGCTTTGGCATGCAAACACACCATAAGGTGCCCCAGAAGCTTGTGTGGGCACCTCCAGC
AGACTACGGTCAATCCTCGACGAACGGCAGACACCTCCAAATTGCCAGAAGGCGCCCGTG
GCACTCCTGGCAGCGGCTCCAACGTCGATGGTCCAATTGCGGGCGGCAAACACACAGGAA
GGCCAGGCCGTATAACATATTAATCCATGAGACCTGAAATAGATAAATAATAAGTAAATT
TGCACCAACTAGAATTATAAATTCCAACAAATCCTTAAATTCGCCCCTCTGGCAAACTAT
GTTTACAATTTAACTCAATCAATATGTTAACTCAGCTGTTCATAACGCAATCGAAAGCAG
CCCTGATAACATTAACAGAGGTATGTAATAACAGAACCATTGCAGTAATTGCTCAACTGT
TCTGAACGCAATCGCCAACAACCCTGATAACGTTAGACAGAGGCACTGTTAATAACAGAA
ATAGTACCGCCAACGTGCTAAAAATTCAAATAAGCCTGCTCAAGCATAGTATTAAGTAAT
GTTAAATGTAAAAAATAACTGTTAAATGTTTATTTATCGTAATTCGTCACAATTTTCTTT
TATGTTGTGATATGCATGTAAAATTTTGTTAAAATATGTCATACATGCCAGTAATTTGTC
AGCTAGTCCGTTTCACAATTAGACCTATTTCGTTCCAATTCTGTCTCATATATTGCATTG
GAACTAGAATTAAGCAATGAAAAAGACAATAAAATGCGACTACTAGCTTAATCGCTAGAA
GTTCGCCGTAGCGCACGCATGCGCAGCA
>Uvir#LINE/I-Jockey
AAATCAATAAATTGCTATAGCTATATATATTTTCAATTACTTATTAAATATACATATATA
CCTAGCATATATATTGCTACAAACTGTCCGTCTACGGACAATCATACCCTCTTAGCTAAA
AAGAGAGCAATTTAATCAAAAATWTATTACYTATAAATAAAATAATACATAATCAAAAAT
AACAATTAACCCTTCAAATCTATAAAAACAAGGTATTACATCAACTTTTGCCATAAAACT
TCAAGCCCAAAGGTGACCAATCAAATTAACCTAAAAATTTCTAGCAATTTCCAGCAAAAG
TGTTGTGCCAATATATGACATGTGTGTGTGTGGGCAATTGTTCTGRTTTTTCTTTGCACA
CCTATACAATCGCTAAAATAGYTGCTGTCGCGCAACTTGACACACACACGCATACACACA
CTTATTACAKTTCATAAATTACACATATATACATCTATCAAAACATATACATATATACTT
TCACATACATATCTACAACTCCTGTCAAAACACATATATAAACAAAYATATATATCTACA
GCAAACACATACAAACTCACTTATATACATTACTTCCCCTCTTTTTTGACGTCCATATAA
GTGACGCGCGCATAGAAACCTGACGAAGCTGAGAGCAGGCGCAACCGTAGCTAGTCGACT
TTCTGGTTTGTGAATTGACTAAATCGGTCAACTTGGTGCGAAACCAAAAGCACACACTCA
CAAACAAATCACAACAAAGCGCCATTTAGTCGTTTCATCCACCCATCGCCATTTTGCACT
TTTCCTATTTCATACAAACTCAACCTTTGCATAAACCAACAAAGAGCTCAAGCTTTTACA
CGTCCCCTTTGTAGGCTGCTCTTAATTTTTCGTAAAGGTTGACACAAACAAAATCAAAAC
TGGTGCTTCATCACCAATAAACTAAATAAATTAAAACTAAATACTTACCTTAATCAAACC
TATTAAAAAATTGAAGCTTAATCAGGTGTGTCGCCACCAACAATATTTAAGCTACAATCA
CACATACACTTACTTATACTTACCTTATCACACCTTCTCATATACTTACCTATACTTACC
ATTATCACACCTTCATATTACATATATTCATACTCACCTCATCACACCTTCATATCTTTT
ATATTTACGCCCTATAAATATAAATTTAATCTCTTTCTGGTGTACCATCACCAAAAACCA
TACTTTACTTACCTTCACACAAACTGCTCGCATGATTGGCCTCCGTATTGGCATTTGGCA
TGCCAATGGTTTGTCAAACAAAACTGACGAGCTAGAGCAATTTATAATACGTCATAATGT
CGATCTAATGCTTATAAGCGAGACTCGCTTCAACTTCAACTCTCGTGTCCAAATCCCTGG
ATACTCCATCATAACGGCCAACTCACCCCAAACTCACTTATGCATTGGTGGTGCAGCCAT
CCTAATCTCAAACCACATCGAATATCAAGCTCTTCCAGGCATATCACTGCCACAATTACA
ATGTGCTATTGTGCGCCTCCGTACAGATCTGGGTGGTGCCAACATTGCGTCCTGCTACTG
GCCCCCCAATCACGCAGTCTTAGCAGACGACTATGTCTGCTTATTTAACCAATTGGGTGA
AAACTTTCTGATTGGAGGGGATTGGAATGCCAAGCATCGCCTCTGGGGCAACATGCGACG
TTGTCCTCGTGGCTCGATCCTTGCAAACATTCTAATGGACTCCAACAAATATAACGTACT
CACAACGGCTGAGCCAACACACTTCCCATCTAATAGCAATCGTCCAAGTGTACTCGACTT
TGGCATCTATGCAGGTATCTCGAGTCATAGGCTTGCCATAAGTCGAGTCACAGAGCTCCA
TAGCGACCATCTGCCCTTGCTAGTCCAACTCAAAATCACCATTAACGGTCAAAGTCTATG
GAATAATCCTAACCTAATTCATCGGTCACGCCCCCGCCGGCGAAACCGTCACCGTCTACT
CACCGAACGCTCAAACCTGGAGATTTTTCATCAAAAATTGGAATCATCCATCAATCTCAA
TATTGAGATTGATTGTATAAATGACATCGATGATATGCTCGAAAATTTTATGTCCAAGCT
GCACATTGCAGCCGAAGCGTCAAATTCTCGATCAGCCATGGCATCCATTATACCCCCGCA
TCAAAACAGCTCCAATAACACACTCAATAACGAAAACAATAACAATGTCAATCTCGACTT
ATCGTCACCTCAACCATTACCACTGTCCGCTTTTATCAGAACAGACGAACATCGCGAATT
GATGCGACTAAAACGCCGTCTCCGTAAACGCTGGGCACGCACGCGTCAACTTGATCACTG
GCTTGAATGGCAGCGGGTTGGCCGACAACTGGCCAACCAGCTTGAACAACAACGCCGTGA
TTACGTTGACTACGTGCTGAGCAATGCAGACCCTCAAAAGAAGGGCGCCTTCAACCTGTG
GCATGCCACAAAATATTTAAAACGACAACCCCATGCTCAACCCAGTGTTCGCAACCTCAA
CGGTCACTGGTGCCAGTCTGCCGAAGAGCAGGCTGAAGCATTTGCCGATGAGCTACAAGC
ACGTTTCACACCATTCAACCTTGCCCCATCAGGACAATGCGAACGTGTGAAGCGCACACT
CAATCAACAAGTCAACTTATATGACAACACTCTAAACGCAATCAATCCTCAATATCCCAT
TCTATCATCACACATACGCCATGTAACACTATGCGAGCTAAATACTTACATTGGGCATCT
ACAAATGCGTAAAGCACCGGGGCTCGATCAAATTGATAACTATTTGATCAGGTCCTTGCC
TCAAAAAGCCAGACTTTTCTTGTTGCTACTATTCAATGGCATGCTTCGACTACGGTATTT
TCCATCAGCATGGAAATGTGCCGCCGTCCGGATGATATTGAAAAGTGGCAATCGGTCAGC
TGCAAACCTCAACTCTTACCGGCCAATAAGCCTATTATCTACGATCTCGAAACTATTTGA
GAAAGTGATATATGAGCGGCTAAATGACGAATTACAATCTCCACTAGAGAGCGAATCTGA
ATTAGAGTGCTCCAGAGTGATCCCGAACCATCAATTCGGTTTCCGCTCTGGTCACGGCAC
CATCCAACAAGTGCATCGGATTGTCGAGCACATAAACAACTCATTTGAAAGGGGCCACTG
CACCTCGGGAGCTTTTCTCGATCTGCAGCAAGCTTTTGATCGTGTCTGGCATGACGGTTT
ACTATTCAAACTGCGCACACACACGAGTGAACCCCTCTATCAATTACTCAAATCATTCCT
ATCAAATCGTAGTTTCTGTGTATTAAGCACAAATCCGACAACAAATGGCAACAGAGGTGC
CGACGCCTGCCACTCGACACTACGACCAATGGTGGCCGGTGTGCCGCAGGGCAGCGTGCT
GGCTCCACTATTATTCAATATATTCGTCTCAGACATGCCATGCATTGCTACGCACATACA
ACAAGTGTTCCAACCGCCGCCCGGCCAAACAAACACCAGCATAATTGGTCTAACAGCCAC
CTACGCCGATGACACAGCATTCTTATGCAGTGCCATGAACGCAGTGGTGGCCACCACCAT
TCTGCAGGGTCATATGCATCGATTTGTTAAATGGGCCAATAACTGGAACATTCAAATCAA
TGACAACAAATCGGTGCATATTATCTTTACCCTAAGGCGCCAGATTGCCAATGCTGGCAG
CCTAACAACACAACTAACAATAAACAACAATATCATACCGGCCAAGAGCTATGTCAAATA
TCTGGGTCTGAATTTGGACAAAAAATTAAATTGGGCACGTCATGCCCGTTTACAGCACAA
ATTGTGCGCAAAAAACTGTTCAAACACAAATGGCTACTATCTGCCAGCCAATCCAGATTA
TCATTAAAAAACAAATTGCTTATTTATCGACAGATCATAGCCCCCACCTGGCACTACGGC
ATTTGAACTCTATGGCTGTGCAGCTGACACGCATCTGCGCCGTCTACAAACTGCACAGTC
GCGAGCTCTTCGCCTCATTAGCGGTGCACCATATTATATTACAAATCGCACACTGCACCG
AGTAATGAAAGTGCCATCAATATGGGACCAGCTCAATCTAAACGCCAGTCGGCACAACGA
CCGACTGGAAAAACACACTAACAAAATGGCTAGCACGCTATTGCTTTCAGGTGGACACCG
AGCCCAACGCCGTCTCCGACGTATCTGGCCAGGCATTGAATTAATTCAACGCCAAGCGCC
CGCCAACCTTTTTTAAATAACTACACTAATAATCAAAAATGTGACACCCCTCATGGGACA
CACATTCACCCACGAAAAATACTTTTTCCAAACATCATAAATAAACACTTTAGTTTAGGT
AACTCACTCACCTTATCCCATGGCGAGCCCATAAGAAACACTTGTCACATGGATTCAAAA
TAACGGCAAATATATTATGCCGCAATTATTTTTGATGACAGCCGCTAAGCCGCAGCTAAT
GACAACAAGAAACAGCAGCAGAAGAAGAAGCAGCGGCTAAAACAGCAGCAGAAGCATTGG
TAGCAGACGAAGACAAAACGGCAGCAGAATGCAACAGCTACATCAACATCAACTATAAGC
ACGCCCAAATAACCATACCAATACAATCAAATCAGAAATTACACATGTAATATACACAAT
CACATTCATACCAAATATAATACAAAAATAATACATTCTCAATCAGCTGTAATACACACA
CTCACAATACTCACATAAGCTATAATACACCTATTAGATAAAATACACATATTTACTCTA
ACACTGGCATACACATATGCTCACACTCGAATCAAACAAAAAACCAAATTTTACTCACTC
ATCAAAAAAGACAATGAATATCAGGTAAAGTTATATCACCCGATTCCCCTCCCCCACCCA
CAAATCATAATGCCGATTGCTGGCGGCAACCAAATTACTGCCGCGAGAGAAGGCATTTCA
AAAACGGCCTGCTGCCTAGCTACAAATATATATATATATATGCGTACTCATACACATATA
TGTACATATTCTAAAAATAATCCCCTTTATCCCACCAAAACAATTGATAACGCAGTGGCA
ATGTCAATGTGTCAAAATTGCATAGTCTACGAATGATGACAGCAGTATCAATTTTTGCTA
AAAACTAATTAATATGCTGAATACATCTGGAGACAATTTGCACGCACACACACAAATCCG
CTCGCATCAATATACTCCCACATATCACAACAAATTTACATCTCACAACATTCTAGCAAA
TATAAACAATTAATTTCTCTCAAACATACATTCTTACAAAAAAGATACTCTATCAAAACT
GCTGGCTTATGGCGAACTAGTTTTGCTGATGCCGCACTTTCACCCTAAATTATATATTAC
ACTAAACAATAATCATAAATAATCTTAACAAAAACTCTACCACATCAAGCCCATACAAAA
AATATGGAGCATTCACTTGAAGACGTGTGCAATCGCGACAAATGAATTATTCACTAAGTC
AGTTCGGCCACTTAATACCCATATGTATACTCATTTGTCTATACTGCGCACACACACACT
CTCTTCACAACTTATGCCAAATTACACACAACCACCACAAAATATAACTTTATAACACTT
TCAAATCAAAACCTCATGCACACATATACACATAAAAATTGTATAGCTTAAGAAATACTT
TTTAAGAAATCAAAATTTATAACGTTATGCACAAATAGTAATATATAATTTTAAAGTCAA
TAAACTCTGGAGGGGGGATTGGTTCGGTGTGTGACGGTGGGAAGGGGGATACTTCGTACC
GCTACAGGATAGTGGCCTGTGTGTGGGTGTGCATACCCGTGATGGTTGGAGCGGTTGACG
AGCATGAGCTAGTAGGCACCTTTAATGCTGCCTCGCCATGTCTCGAGCCCTCCAGGCCAC
CACGACCATGCATACTCAAACACTCGCTCGCTCTCTGTGCGATGCGAATGCTCGATGCCC
GACGCTCGGTACTCGGTACTCGGTACACGATGCTCGGTGTCCTCGATCCCGTTTCCCATT
CGTCTCATCCGACCCGGTCTCCTGCTCAACCTAAAACAGAAAAAATTGAGTCTCTTTTTG
GTGCCTGAAGTGAACGGACGTGCTCGCGGAGAAATAAAAAGTAAAAATCATATAAATTCG
GCAGCGCGCGCCAAAACGAACCGAACATAGTATATAGGGACACGATTGCAAAGTGCAAAT
TGCAATACATATCCCTCGGTTTTTTCATTCGGTTTTTCACTCGCTCAATACAGTGGCTTT
TTTTTCCTTGTACATATATATAGTGCACGTGGCCTGCTGTGACTTTTGCACAAAGTGTCG
CCACGTGGACAATCTAGAACTTTTGCTTTAGTTGTTCTGCTGCGCATCAGACGCTGGCGC
ACGGCGTGCAAAAACACAAAAGTGGGTTATGTATAACAAATACATAACTGCCTAGTGCCT
TATATGTACTAAAATTAACCACTATAACTCATACTCTCGTCAATAAATCAATAATAATTG
ATATAACCTAAAATAAAATTACATA
>Harmatan#LTR/Gypsy
CCGCGAGCTTTTAAACTTTAAGGAAAGAAGCTTTATCATAACCATAGCTGACTTGCAGCA
TAAGTTCACAATTGTACTTTAGTTCTAATCTTGGATTCAAATAAATCGGAAGCCTTCAGC
CTCCCACTTAAAAATATATTTTTTTCCAATTAGTAGCCACTAATCGGTTAATTGGCGCCC
AACGTGGGGCTCGCGATTATAAACACAAAAAAAGGATAATTAAAAGAAACAAAATCCTTA
GTGATTCGCGAGTGAGCAAAAGTGCCGATTTACCAGTCCAAGATTGTCTCAAAAGAGCAT
CAAAAATTTTCTAAGAACGAAAATATCGAGTGCCTCTAAAAGAAACATTAAAAATTTCCG
ACGAACGGAAATATCCTGTTTCTGAAAACTTGAAGAGTAGTGAAAATACCCTGAGCTGGA
AATATTAATTGTTCACAAGACTTAAAAGTGAAATCACATTTCCCGTTCAAGTTAAATGAA
AACATTCCAAAAAATTAATCGATCAAAGAAGCGAAACGAATATTTTCGCCAACAACATTT
TTTCACCAATCAAAAACTTTTAACCAAATAAAAAATATCACGTCAACCTGAGACCCCCAT
AAAAGAAGACCCTAAAACCCAGAAGGAAGGAAGGAAGGAAGACTTGAACGACATATGTAT
AATCACCCATAAAGAAAGACCTTTTACGTGAGCCATCATCATTTACTTTAAAAAAAATTT
TTTTTTACTTAAGTAATGAGAGTTTAAATTTGTGTAAGCATTTGTTAGAATAATAAGTGT
TATAAGCTGGATAACCATATAGAAAGTTTAATTGAAGATTTTCAAAATTTAAAAATGGCT
AACAATAATAACTTGACAGCTGATTTGGTAGCTCAGTTGATTGCGACTCAGACCAGAGCG
CTTCAAGAGCAAATTGCAGAATTGAAGTTACAAATCACTCTCTCATCTAATAATGAACAA
GAATATAAGATTACTGAAATAAATGACCTTATTCGTTGCGATGAATCTTTTGATGTTATC
AAGTCCATACCAGAATTCTCAGGCAGCTATAATGCATATGTTAGTTGGCGCGAAGCCGCT
TGCTGTGCCATGCGAATGTATAAAGAAGGAAGTAGGAAGTACGTAGGTGCTTTAACAATA
TTAAGAAATAAAATAACAGGTAAAGCTAATGACACCTTGACTAATCACGGTACCGTTCTT
AATTTTGAAGCTATACTTGCAAGGTTGGATTTCGCCTACAGTGATAGACGACCAATCTAC
ATAATAGAACAGGAGTTAAGTATTTTACGACAGGGTAACTTATCCGTTCTCGAATACTAC
AATCTAGTTAATAAAAAATTAACCCTTTTGATAAACAAAACTATTATGACGTATGGTGAC
AAAGCCNACATCATTACGGAAATGAACAAGAAAAACAGAGACAACGCTTTAAGAATTTTC
ATCACAGGTCTTAACGGTTCTTTATCAGAAGTTTTGTTCTCCCTTAAACCTGAAAATTTG
CCTAATGCTTTGGCAAAAGCTCAGGAACTGGAAGCGAATTACCAAAGGGCTAACTTCGCT
TACCACCATTTCGCAAATACCCATCAACGTAACAATCTAAACCCAGGGCATAACAATCAG
CAAAAGAAAGCTGAATCCCCAAAACAACCTAATAAAAGATATGACAATCACTTAAGGTTC
AATCAAGTTCCGCAAAATCAAATTTTTGCGCAAAGCAACAAGACTCCTCAACCTCCACCG
GAGCCCATGGATGTAGACAAATCCATACAACTACAGAATACACCTTATCCGTATCCCCAA
AATCGAAATTCGGCTCAACCAAAGAAACGGGAATACGCTCCCCCTTCGGTTCAGCAACCT
AACAAACTCATGCGTATCAATAACCTCGAGGAAGACCATTTTTTAGAAGAAGAGGGGGAG
AACTCCCCTACATTTTCAGAATAGACAAAAAAATAAATAAAATTTTAAAAATATTAATTG
ACACCGGTGCCACCGCTTGTTATATAAAAGAGGGTATATACGATAACGCAGAAGAATTAG
TTATAAAAAAAGGAATTAAAACTGTAAATGGCTACAGTATCATAACTCATTTTCATAACA
TAAACATATTTGGCAAACGCCACAGATTTTATGAAATTAATAATCTAGACGCAGATCTAT
TAGTCGGTTATAATCTACTGAAGGAGATTAAGGCAGTAATCGACTTGTCAAAGGGAACTT
TGTTTTATAATAACAAAAAGGAAAATATTAATTTTACAAAACATGTCCAAGAAACGGTTG
GCCATTTAAAAAGTTCAGACGAAGCCTATAACGTTGCTTCGTATTTGAACTACCAAAGTG
GGAAATGTAAATCATTTTCTTTATTTAATGTATCCGATACAGAATCATCGTCTTTAAGTG
ACGCTGATAACCCACGTATCGAAAAAACTAAAGTTGACGATATTCTTAATGAAGGAAAGC
TAAAGAAATTAAAACTCAAAAAGAGCAGACGTCGAAAGATGTCGGTATCCTCTACAACAA
GTTCTTCTTTATGCAAAATAAATCATTCCATTAATGAAATGGATAATTTGAATATCCTTG
AGCAACAAGTCGTTCAACAAATAGAAACAAAGCATTCTCAGATTCAAACATGTCTCCCTT
TTAGAACAGATATTAGAGGAGAGATAAGAACATTAAACGAAAATGCAATTTACAGTAAAC
AATATCCTTATCCTCATTCAGCTAACAATTTTGTTAGTCAGGAAATAAACAGGATGTTAA
ATGAAAATATAATAAGGCCCAGCAGAAGTCCTTATAATGCCCCGGTATGGGTAGTAGGGA
AAAAAGGTTTTAATGAAGATGGAACGCCTAAGAATCGATTGGTAATAGATTTTAAGAAAC
TGAATAACGATACAATCCCCGATAGGTATCCAATGCCTGATCCTTCAGTCATTCTATCCA
ACCTAGGCAAAGCCAAAATGTTTTCGACAATTGACTTAGAATCGGGATTTCATCAGATTC
TAATGAAAGAAGAAGACATCGAAAAAACAGCTTTTTCCATTAACAATGGAAAATATGAAT
TTCTTCGTTTGCCATTTGGGCTTGCGAACGCGCCAAGCATCTTTCAGAGAGCAATGGACA
ATATATTACGTGAAAAAATCGGAAAAACTTGTCACATTTATATGGACGACATAATAGTTT
TTTCAAATACCCCGGAACAACATTTTGATGATTTACAAGAAATCATTGAAATTCTATTCA
AAGCAAACATGAAAATATCCTTGGAAAAATCAAAATTCTTTAGAAAAGAAATAGAATTTT
TAGGATACATAGTATCATACAATATCATTAAAACTGATCCGAAAAAAATAGAATCAATCA
TGAAATACCCTCCTCCTAATAATTTAAGGGAATTACGAGGTTTTCTTGGCTTAACAGGCT
ACTACAGGAAGTTTGTAAAAAACTACGCGACTATAGCAAAACCACTCACTAAATTGTTAC
AGGGACATAACGGTATGGTTTCAAAACATATGTCCAAAAAAACAGAAATATCTCTAGACG
AAGAAGCAATCTCTGCGTTTGAAAACTTAAAATCACACTTGATTGCAAACATCGAACTAA
CTCAGCCAGATTATACAAAAAAGTTCGTCCTCACCACAGACGCTTCCGACATCGCCATAG
GCGCCGTCCTTTCGCAGGAAAACAAACCAATCACCTTTGTTTCAAAAACCTTAAATAAAA
CAGAAAGAAATTACGCCACAAATGAAAGGGAATTATACGCCATTGTATGGGCATTAAAAA
ACCTTAGGAACTACTTGTATGGTGTTACAAATTTAGAAATCCAAACAGACCATCAACCAC
TTTCTTTTGCGGTTTCTGCACGAAACCCTAACTCAAAAATGAAAAGATGGCAATGCTTTC
GTAGAAGAATTTTCCCCTAAAATATTTTACAAACCAGGATCTACCAATGTCGTCGCTGAC
GCGTTATCAAGGGTAATGATCAATCATATTTCCAATGAAAGTAATCTCGTGTCCGAAGAA
GAACCGTCGTCCGATAATGAAACTATCCATTCAGCCGACAGTAGTTATAAAAGCGTAATT
GAAGAAACACACAAACCATTGAACCAATTTAAACAACAATTACTTGTTTCTAAAAACAAC
ATAACAATTCATGAAAAATATGAAGTTTTCAACAAAACAAGACATATTATAGAATACGAC
ACAGTACACAATTTAATAATCATACTTAAAGAATTTCTTCAACCAAACCTGACTACAGGA
GTTCATTGCAGTCTCGAAGATTTATACGAAATCCAAAACTCATTAAAAAACACTTTTAAC
AACAAATTTTTATTTACTAAAAAGTTTGTCCTAGACATCGAAAACAAAAATGACCAAGAA
ATTATAATAGAAGAAACACATGCTCGTGCTCATAGAGGTTTGGACGAAAATCTTAAGCAA
ATTCTCAAATACTATTATTGGCCAACACTATATAAAACCCTTAAGCAACACATACGCTAC
TGCGAAATTTGTAATAAAAATAAATATAACAGAAACCCTAAGCAAATTCCTATTTCTAAA
GCCCCTATTCCGGAGAGAGAAGGTGAACAATTACATATTGACATTTTTTATGCTCAAAAA
TTAACATTCTTGACATGCCTAGACGCATATTCTAAATTTTTAGTGATTAAGGAAATCAAT
GACAAATCAGATATGGCAAACAAAGTGTTGGAACTTATCCAAACTTTTCCTTTCGCTAAA
TCCATAATGATGGACAACGAACCTACGTTTTCCTCGACACAATTCAAATCGTCAATGTCT
CGTTCAGGTATAGCGATTTATCATGCAGACCCCAGACACAGTTTAAGCAACGGTCAGGTA
GAAAGAGTTCATTCAACAATTATCGAAATTTCTCGTTGTATTCAAGAAGAATACAATATA
ATGGATCATTCCGAAGTCGTATACCGAGCAGTTAAAGAGTATAACAACACAATTCAATCG
ACAACTCAACAAAAACCATGTGACATATTATTTAACAAAATAGAACACCCAAAATTGTCA
GAAAAATTAAAATCAGCCCAAGCCAAAATGTTAGAGTACCATAACAAAAAGAGGTCACCA
AAAAATTACCAAGTAGGTGAAATAATTTATGAAAAAAAAAAACATGGCGAACGAAACAAA
CTACAACCTAGATTTAAAAAACAGGTAGTTAAAGAAGACTTAGGAAATAAAGTCAAAATA
AACAATAGGGATCGTATTATTCACAAAGACAATATCAAATTCTAACCTATTTTATGTTTT
TTTTTTAATGTATTTTTAGAATGCACATTTTATGTATCTTATCTGTTNTACTGCCGTTTT
GCGGTGCAGACATTATCAATTATTCAAATGATGACTATGTCCTACTTGAGGATACAGATA
ATCCTTTTTTATACGAAGCATACGGAGAAGTTTTTCACGTTACTAATCTAAGTTTTTATA
ACGATATTTTTGAAAAAGAATTAAATTTTTTTAAAAACAAAAACAATACAATTGATCGGG
AAGTAACCTTGGAATTGAATTTAATCAAAACACTCCTTTCTGAACTTACACCTCACAAAA
TTGCCAAACGTAGTATCAATGAACTAGGCACAATTTTTAAATGGATCACAGGAACACCAG
ACCATGATGACATGATAACTATTCAAACTAAAATCAATGAACTTGTTCAAAACAATAATA
TGCAAAATCAAATCAATTCTGCAATTTTCAAAGAAGTCACTAAAATCACAAATCTTTTAA
GAGATATTAAATTTAATCAGGAATTATTTATGAAAAAATATCGACTTAAGTTGTTATCAC
TTGACCTACAAAATCTGCTGGATACTATCACATTTTCCAAAGCCGCAATATTGAATCCAA
AAATCTTAAATAAACAAGACATGATAAATATATTTAATCACGAAACACTCAATATCACTC
TAATCGATCTTTTAGACATTTCCTCTTTTTCGATCGTTTCATACCAAGGTTTAATCATAG
TTTTTATAAAATACCCTACAATTAATTACAATTGTAAGTTATACCACGCTAAAGCCATAT
CCCAAACAGATGGAAAATTTTTCGTTAACGACAAAATTGCTAAATGTAATAACACGTTTT
ACCTCATTGATAACTTTAAAAGAGAAATTTATAATAGTTTTGCCCACATTAATTTTGAAC
CAAACTGTTTTGTAAATCTCCTTAATAAAAAATTTACAAGTTGTATAAAATTATCCGAAA
AAAATAAACCAATAGAATTTATAACAGACGGCGCTATTTTAGTATCAGGCACAAACTGTA
TTAACGAAACCTGGCTTACAGGCATTTACCTTGTTACATTTAAAACCATAGTAACCATAA
ACAATGTTACCTACACCAATGTAAAAGAAAAAATTCTTAATTATGTAAAACACAATAAAT
TCACAAACTACTTAGTTAGTGAATATCAAGTTACTAATAATACTGAACTTCAATTAGAAA
ATACAAATATACTATCAAAAATTGTTATAAAATTAGAAAGTAATCATTCAAAAATAACCT
TTTTATTATTTATACTAATTTTTATTTTTACTATGGTAAAGCTTCTTAAACGCTGCCCTT
TAATAAATCTAAATCCCCTCAAAATACTGAAATTGAAATCGTCAAGTAATCAAAAGTACC
ATAACACTCAAACTACAGAAACAGAGCTTGACATATTAAACCAATTAAACGAACAAATTG
AATCTTTAAAAAGAAATCATTAAGAATCGGGGACGATTCTTTTTAAGAAAGGGAGGAGTT
ATCACCCAGCCCGCAAGGCAATTCTTATTGCAATCATAAACAACATTTCAGTATAAGTCG
CTATCCCAATTACTTAGCCCTTTCAGACTTATTAGACCCGTTTCAATCACTACGTCCACT
TAACGCACAGCTGCAGCTCTGCTAACATAAATATCCAGATTCCCGGCTCTAACATAAACA
TAACAGCGCAACCACTTAACATAAAGATTCATATTCTCATGCGCAATTCATAACGTAAAC
TAAAGACCCAGTCTCTAGAGCGCAATTGCTAACGTAAACATGACTCAAAGCGTCTAGCTT
ACGCAAGCCACCCCCGCGAGCTTTTAAACTTTAAGGAAAGAAGCTTTAGCATAAACACAG
CTGATTCGCAGCATAAGATCACCGCGAGCTTTTGAGCTTTAAGAGAATAAGCTTTATCAT
AACCATAGCTGACTTGCAGCATAAGTTCACAATTGTACTTTAGTTCTAATCTTGGATTCA
AATAAATCGGAAGTCTTCAGCCTCCCACTTAAAAAAATATTTTTTTTCCAATTAGTAGCC
ACTAATCGGTTAATTTGCGCCCAACGTGGGGCTCGCGATTATAAACACAAAAAAAGGATA
ATTAAAAGAAACAAAATCCTTAGTGATTCGCGAGTGAGCAAAAGTGCCGATTTACCAGTC
CAAGATTGTCTCAAAAGAGCATCAAAAATTTTCTAAGAACGAAAATATCGAGTGCCTCTA
AAAGAAACATTAAAAATTTCCGACGAACGGAAATACCCTGTTTCTGAAAACTTGAAGAGT
AGTGAAAATACCCTGAGCTGGAAATATTGATTGTTCACAAGACTTAAAAGTGAAATCAAA
TTTCCCCGTTCAAGTTAAATGAAAACATTCCAAAAAATTAATCGATCAAAGAAGCGAAAC
GAATATTTTCGCCAACAAAANTTTTTCACCAATCAAAAACTTTTAACCAAATAAAAAATA
TCACGTCAACCTGAGACCCCCATAAAAGAAGACCCTAAAACCCAGAAGGAAGGAAGGAAG
GAAGACTTGAACGACATATGTATAATCACCCATAAAGAAAGACCTTTTACGTGAGCCATC
ATCATTTACTTTAAAAATAAATTTTTTTTACTTAAGTAATGAGAGTTTAAATTTGTGTAA
GCATTTGTTAGAATAATAAGTGTTATAAACTGGATAACCATATAGAAAGTTTAATTGAAG
ATTTTCAAAATTTAAAAATGGCTAACAATAATAACTTGACAGCTGATTTGGTAGCTCAGT
TGATTGCGACTCAGACCAGAGCGCTTCAAGAGCAAATTGCAGAATTGAAGTTACAAATCA
CTCTCTCATCTAATAATGAACAAGAATATAAGATTACTGAAATAAATGACCTTATTCGTC
GCGATGAATCTTTTGATGTTATCAAGTCCATACCAGAATTCTCAGGCAGCTATAATGCAT
ATGTTAGTTGGCGCGAAGCCGCTTGCTGTGCCATGCGAACGTATAAAGAAGGAAGTAGAA
AGTACGTAGGTGCTTTAACAATATTAAGAAATAAAATAACAGGTAAAGCTAATGACACCT
TGACTAATCACGGTACCGTTCTTAATTTTGAAGCTATACTTGCAAGGTTGGACTTCGCCT
ACAGTGATAGACGACCAATCTACATAATAGAACAGGAGTTAAGTATTTTACGACAGGGTA
ACTTATCCGTTCTCGAATACTACAATCTAGTTAATAAAAAGTTAACCCTTTTGATAAACA
AAACTATTATGACGTATGGTNACAAAGCCCACATCATTACGGAAATGAACAAGAAAAACA
GAGACAACGCTTTAAGAATTTTCATCACAGGTCTTAACGGTTCTTTATCAGAAGTATTGT
TCTCCCTTAAACCTGAAAATTTGCCTAATGCTTTGGCAAAAGCTCAGGAACTGGAAGCGA
ATTACCAAAGGGCTAACTTCGCTTACCACCATTTNGCAAATACCCATCAACGTAACAATC
TAAGCCCAGGGCATAACAATCAGCAAAAGAAAGCTGAATCCCCAAAACAACCTAATAAAA
GATATGACAATCACTTAAGGTTCAATCAAGTTCCGCAAAATCAA
>Pulsar-3_I#LTR/Gypsy 
GGTATCCACTTCCACACATACAAGACTGTACACACATTTTTCATGGCAAGAAAATATTCT
CAAAAATTGATCTTAACCGTGCGTATCACCAGATCCCCATCGAACCAGGCGACGTCCCAA
AGACTGCAATAACCACACCATTTGGATTATTTGAGTTTACACATGACATTTGGATTGTGC
AACGCTGCACAAACCTTCCAAAGGTACATGCATTCCGCACTGAGGGATTTAGACTTTGTT
TTCGTCTATATTGACGATATCGCCGTTATCAACACCAAATCCACCTTCGGCAAGTGTTTG
AACGACTTCGACGTTTTCGTCTCAAAATCAACAATCGAGTTTCTTGGTCATTTGATCGAT
CATAGTGGCATCAAACCATTACCAGACAAAGTCAAAACCATCATCGAGTTTCCCTTGCCC
AAAGTCGCAAAAGAACTGAAACGTTTTTTGGCAACGATTAACTTTTATCGAAGATTCCTG
CCAAAAGCAATCACTCATCGAGCACCACTGGTANAATTAATACCGGGTAACAAAAAAAAC
GACTCAACTCCAATAACTTGGACAGGTGACACGCTAAAACATTTTGAGGAATGCAAGCGT
TCCCTAGCTGCAGCAACACTTTTGGTACATCCTGCTCCAGATGCCCAGTTATCACTCAGC
ACGGACGCAAGCGATACAGCCGTTGGCGCTGTACTGCACCAGATCGTCAACAACGAACTT
CAGCCAATGGGATTTTTTAGCGTTAAACTTACTGACGCACAACGCAAGTACAGTACTTAC
GATCGAGAGCTTCTTGCAATTTACCTTAGTATCAAGCATTTCCGTTACATGCTCGAAGGT
AAAATTTTTTATGTCCACACTGACCATAAACCATTGGTATACGCTTTTACTCAAAAATCA
GAAAAAGCTTCTCCACGTCAGCTTCGACAGCTAGATTTTATCGGACAATTCACGACATCT
ATTCTGCACATAGCAGGTGTCGATAACATTACTGCTGATACACTCTCTCGCATCGAAACT
ATTGAAGCCAACATCATCGACTACAATAAGATTGCTGCTTCACAAGCAAGTTGTCCAGAG
CTGAAAAAGCTACTTAATGACAACACAACTTCACTTCAAATCAAATCTATCAACTTACCG
CAATCAAGTACTCCAATCTTATGCGATTTTTCTACTTCCACAGTGCGGCCATTCATACCG
CAGCCACATCGAAAAAATATTATCAGCAAGATACATGGCATTGCCCATGGAGGAGTTGGA
TCAACAATTAAAATTTGGACCTCATTGGAGCATCGCTACACAAGATGGCCAGATGCAATC
GCCATCGAGGATATCCAAGCTGAAACAGTAGCCACAGCACTCATCAACACATGGATTTCT
CGCTTTGGAGTTCCAGCACGCATTACCACGGACCAAGGCAGACAATTTGAATCCAGGTTA
TTTAGCGAGCTATCGCGCCTCCTCGGCATTGACCATTTACGAACAACCGCCTACCATCCA
CAGGCAAACGGAATCATCGAACGTTGGCACCGCGCGATTGAGGCAGCTATAATGTGTCAC
ANCAGGATCGGCTGGCCATCCAAATTGCCAATGATTCTCCTCGGCCTACGCTCAGCATAT
AAGCCCGACATCCGAACGACAGCAGCACAGCTTGTTTACGGCACAACTCTTCGTCTTCCT
GGAGAATTTTTCAGCAACTCCGGTCAACTTCAACCACANACTGATTTCGCCAAGGATCTA
GCAGAGATGATGCGCGACATCCGACCAACTCAAACTTCCAACCACGACTCATCAAAGCCT
TTCATCTTCAAGCAATTAAG
>Pulsar-2_I#LTR/Gypsy 
TGTCGATGACGTAATTATCTTCTCAGAAGATGAAGAGTCCCACATTTAATATGTGGACTG
GGTCCTTAAAAGATTGCACGAGGCAAACATGAGGGTCTCATTCGAGATATCGAGTATTTT
TTAGAAAAGCGTTAGCTTTCTAGGATTCATAGTCACCAGCAGAGGTGCCACGACAGATCG
TTTTTCTTCGGGTTCGAGACACGCTCACGCGCTCAGACAGCAAGAGAGTAAGAAATACCT
ATGACTTGCGTGATAGAAAGGCTTTGTTGTTTTTTTTTTCATTTCCTCGCACTATAGGAA
ACTGCTTTGGCTTAGTATCAGTGCTCGTTCAAATTTTGTATGTACTGTCTGTATGTGTAT
TTGTCCGCATAAGCAAAAATGCCCACAAATTCAATTTTTCTCAAAAGTCGGTGGCTTTCT
TCCCTTTTGAAGGGACGAGTAATATGAAATAATGAAAGCGTTTGCCACGTCGTTGCGAAA
TTCTTGCAATTTAGCTCGTTATCGTTGGTAAGGGTACCTAAGCGTAACCATGTGTGTATT
TAAAATATTTTCGACTAGCTACTCACACATACTTACATATTTTGAATAGAACAATTTATG
CACTTGTGTGCCTATTGAAGGCCTGCCAGGCCGTTCCTTGCAAATTTGACAAGATTTGAA
ATTGCTCTAGTTCCACTGTAAATTTGATGTGCTTGTGAAAAGAATTTAACTCTACTAGAA
TGTTTTATACTTCAGTTTTGTCCGTTACAGTTACAAAGTGGATGTCTACTTATTTTGCCA
GAAGTTTTAGCTTTGTAGTCAATTTATCAGTAACATGCAGAGGCCGGTGATCCCATTGCC
ATTCCCATTTACAGAATGTATTTTCTGTGTTCATATTTTAAATACCTGTTCCCTTTCAAT
TTGTGTACAGTACAAGTTCTATTGGTATGCTGGGAAACAGGGACGACTTCAAAAGATACC
AATATATCGTCTTCCCTATTGACTCTGTCTTTGAACTCTAACGAATTCTTAATGTTATAT
TAGTTGTCAAGTTTCCTAATAATTTTGTAATATATGTGTATAGTTCATTTGATGGGGAAC
CGATAGAGGAGCATTGTGGTCTCAGAGATATTCCTTTCTTGTGAATTTTTGGTCGTCTAT
ATCTTCTTGGAGGTCCCGATGTAGAAGTAATCATCTTATTTCTTTTATTCCTTGAAATAG
GTCCTATCTTAAATAATTTTGTCAGAAGACTGTTCGACATAGTCATTTGTCACTTTTATT
ATTATTTTTTTTGTATATGTTTATTGTATTGAATCAAAAATAGCATACATTTTTATTACA
ACACAGTTAACTTAGGTGGTATTTCGCCAAGCCTGGTTGGGTCCTCAGGCTTTATCGTGG
ACAAACGTCAAAGGCGTCTTCTTTGCATCGTCACGTAGGTAGTCGGGGGCTCTGGGGCGT
CTCCTGTGTCGTGGTTGGAGGAGGTCCTTAAAGGATCTTCTCTTGAGCCTCCTGACTACA
CACCTCCCAGCGAGGTCTCTTGCTACCCGGTTACAGTGTCGCTGCAAGCGTTCGTTGTAT
CGGTTGGCGAATGCTTCGACTTGGCTGTCTATAGTCTCCATTTTGAGGTCTCTGTGCAAG
GTAGAATTTCTGACGTACCAGTCAGCACCGGTCATTCGGCGCAAGGCAAAGTTTTGGAGT
GTCTGAATCCGTCTTCGATTTGTACGAGATGCAATTCCCCAAACCTGGATACCGTATCTC
CAAGTTGGCGCCACCACGACGTTGTAAACTGCCGTTTGCAGCGAAGTGGCAATGGGCTGT
TGGGGCTTAGTAGCCAGTTGGCCTTGGCCATCTTAAAGCGGCACTGCTTGAGAAGGCCGT
CGATGTGCGCCCGAAGGTAAGCCTCTTATCCAGTACAATTCCAAGATACTTGGCGCTTAT
GCCAGGGTGAAGGGGCTGCCATCTATCCAGACTGCTGGAGCCTTGCCACGCCTCAGTGTG
TAGTTGACCGCCTGGCACTTCGAGGCATTGTTGCTCTCATTCCTGGGCCCCGTCAGTGGC
TTCGTACTCACAGTGGGCGGAGTAAAATATTG
>Cepheid-4_I#LTR/Pao 
GGGATGACGTAGTGCCGTTAGAAGAGAATGGGAGAAGTTTTTAACGGAGTTGCCCAATAT
TTCAGACATACGCATACCACGATATATAACATGGGGATTATATAACGCAGCAGCAGAACT
ACATATCTTTTGTGATGCATCAACTCAAGCCTANGGAGCGGTTGCGTATTTACGTGTTCC
AACCGGGGATCACGCATTTCATACGGAGTTGCTGCTGTCAAAATGTAAGGTCTCGCCTGT
TAAGCCGCAATTAACCATACCCAGAGCCGAGTTGTGTGCTGCTCTTGAAGCTGCAAAAAT
GTATAAGTATTTAAAACAGAATTTGCGAATTAATATAAACTTCTGCAGTACTATTTTTTG
GTCCGACTTAATGATAGCCATCGCGGAGGAGGTGCAAACTGGCAGGTATTTGTTTCAAAT
CGCATAAACAAAATTCTGNAGATCATCTGAGTCGGGGAATTAGCGTATCTAAGTTGACGG
CATGTGAAATGTGGTGGCATGGACCGCAGTGGTTACAAGGNCCGGAAGAAGGATGGCCTT
GCAATAACATTGATCAACAGTCCTCTCACATGTGTGTATTGAGACAAGAAGCTTGACTTG
CCACAAAATATCATTGGAAGAGATGCCTAGCTCGATGTTCATAAGTCAATATTCATCGTA
TACCCGACTTCTTNGAGTATGTTAAACGTTTTATTCGAAACTGTCGCATAATAGAGTCTG
AGCGCAAGCGAAGTGAGTTATCAACAGATGAACTAGAGGAAAGCCTCAGAGAAGTAATAA
GATTGGTGCAAAAGGACTGTTTTGAAAANGAATGGAAGGCACTCTCTTCTAGCAAGCCGG
TCCCAAGAGATAGCAGTTTATTACCTCTCAACCCATATTTTGATTTGGGGGAGCTCGTCT
TACGGCTCGGAGGAAGATTGCGCGACGCCTTGTTGCCAGTGAATGAGAAACATCCAAATA
TATTGCCCTATAAACATATTTCACGAGTCTTGTCGTAAATTATAGTCATGCTTGCACCTT
GCATGGAGGCTCATCGCTCACACTCAATTATATAAGAAAGAAATTTTGGATCATCAATGG
GCGTAACGCAGTTCGTTTTGGTGTACATAAATGTGTCACGTGTTTTAAAATGAAGCCTNA
GTTTGCAAGTCAACAAATGGGAAATTTGCCAGCGGTGCGTGTGCGGCCCTCAAGAGCTTT
CTCATCTGCCGGAGTTGACTATGCTGGACCTATTAATATTTCGCCATCCAAGGGAAGAGG
ACGTGTAGCACAAAAGGGATACGTTGCCGTGTTTATATGTTTGGTGACCAAGGCTTTACA
TTTAGAGCCAGTTGGAGACTTAACGTCAGATGCGTTTTTAGGAGCCTTACATCGATTCAT
AGGCAGACGTGGTCTATGTACAGATATTTACAGTGACTGTGGTACAAATTTTGTATGAGC
CAACGAAAAACTACGAGCTGATAGGGAGGCATACTACTCATACATTTCAAGATTAATCGC
GCCAAAATTGCTGAATAAGGGAATCACTCGGCATTTCAACCCTCCATCAGCTCCACACTT
TGGTGGATTATGGGAAGCCGGAGTTAAGTCCATGAAGTATCATCTCAAGAGAACCATTGG
AGAGCGAGTGTTAACCTTTGAGGAAATTGCGACAGTGTTAGCACAAATTGAGTCTTGTCT
TAATTCAAGGCCTCTATGTCCTATTTCGAATGATCCTGAGGATTTGATGGTGTTAACCCC
CGGTCACTTTCTCACTGGTGATGCGCTCTTGTCGCCTCCTACANCTGAAGTACCTCAACT
GAGTTTAGTGCATCGGTGGAGAAACTGTCAATACTATTCACAACAATTTTGGAAAAGGTG
GAACTCTGAATACTTGACACGGTTGCAGAGAAGACCAAAATGGCTGCAGATGAAGAGAAA
CCTAGATGTTGGATGCATGGTGTTAATNAAGGATGAACGATTCCCTTCGCATCGGTGGCC
TTTGGGTCGGATTACAAGCACTCATGCTGGTGCAGATGGATTAGTTAGAGTTGTGACTCT
AAAAACAAGCAGTGGTGTTATCAAACGGCCAGTAACAAAGCTCTGTCCATTACCCATACA
AGAGAATTGGCTTGATAATGACACCTAACCTTTACGTAAATGTTAAATTGTACTCTTCTA
TTTTCAGTTTAAGTTAAGGTACCAAGCCCGAGACTCTGAAAGNTGGCGGACGTAAATTTG
ATGATGAATGCTGCAATCATCAAAGGGGGAGAATGTTTGGGCTACAGCCNACCAGCAAGA
GCAATCGCGCCGGCCTAAGAGCGGATATTATAAGAGAGCGCATGAAAAGAGCGATTAACG
AAAATGCACCTGCGCTTAGATCAGCCGNATTTAAGTAATGTCTTATCACTCAATGGATCA
CGCGCTATCACGGTTGAGTTGAGTTGAATTTAGTGGCTCTCTCAAGCGCTCGAGCNTTCA
GTCCTGTTACTTTAAGTTATCTTACTTTCTTGTATTTCGTAATTCTATTGAGCTTTGAAT
TTGCCCGCTTAGTAACAGCGGAATTTGCGACACATGTCGAAGTCTGTGAGCGTCAGTCCA
AGTCAACGGACGTACGGCTCTGTGTAGGTCAAATTAATAATTATAGTATTTTTAGGTTAA
GTTCAATAAAAGTTGAAGCCTTAAAATGAACAGCCCCCTCGTGAACTGGGAGTCTTTTGC
TAATCTCAACATTCCCANCAATCGTGCAAAACCCTCAAAGCCGCCTCGGTTGGTAACCAC
GCCGCAGGCCGCATCATATCTACGGGNAGTTTGGGGCTCCGCACCTGGCGCAGCCGATAT
CCAACA
>Samum_I#LTR/Gypsy
TGTGAGGCGGCTAATGAGACCAGCCACCCCACAGTTTTCACGGCAAGGAGCCGTCATCCC
TTTGGCCAAATTACGGCAAGGAGCCGCTGGCGGGACAACGTATTAATTTTCTTTAGTTAT
AAGTATTAATTATATTAGGTTAAGATCTTAGTGAAATAAGAGGCAAGGAGCCATCAGTAA
TATAAGCAGTTCGATTAGTAGCAAAGAGGCAAGGAGCCGCGAATATTATAATTGATTTAA
ATAGTGAGTTTGAATTTAACCGCCGGCCGCCGCTGCAACCGTGCGTTGTCGATCGGTTGC
TCAACACCGTCTTTGAGAGCGCAACTTCAATTCGGCGGCGAAGAGCGAAAGCTCCGAGGC
GAAGTTGCGAAAGCTCGCGGCGAAGTTGAGCAGCCGAAGCGAGCGCATGGCTTGCCGGCG
AGCGTGCCGGCACTTGTGATCGAACGTTAAGGGTGAGTAGAAGTGCTGCGCGAGATAAAC
GAAATCATAGATGGTATAGTGGAGCGCTAGGGCTCCAGAAAACAGTGCGGCAGGGTTTAG
CTTAGGATTTACGATAAGGTCGGAATGAATAATAGTGAATAAAGTGCCAACGTTGTAATT
ATCTAGAAAGTATTGGATTATTCCCTGTTTCCTGGTAACCCGGCTTACCTTAACATCGGA
ACTAACCGGTGTTCGACCTAACCTCGAACGAGGGGCATGCGGTACGAGATTGTGGCTCCG
GGGTGGGCATTGCCGGTTGGTGTTTAGGTAGTGGAGTTGGTGCGAGGCCACGGCCCGCTA
GTGTAGTTGGTGCGAGGCCACGGCCCGCTAGCGTAGTGGTACGAGGCCACGGCCCGGCAG
AGAGATAGGGCGTTTAGGTAGTGGAGTTGGTGCGAGGCCACGGCCCGCTAGTGTGGTTGG
NGCGAGGCCACGGCCCGCTAGCATAGATGGTACGAGGCCACGGCCCGATGGTGTAGGTGT
GTAGAGGTAGATCTGGGTTTGGTTTGGTCAGGATACTCNCCCCCTTTAAGCCCTCTCTCC
CAGCGAGAAATTATAAATAACTTGTAACTCGCTAGACCTGGTAAGACTGAGAATTATACC
CCGGCCAGAAGCTTCCTTACAAGTGGCGCCCGAGCAGGGACCAAGAGGCGTTTAGGGGTG
TGGCATGTCGGCGGATTAAAGCCCGCAAGCATGCCCGAAATAGGTATTTTCCAAAAAAAA
ATATATATAGGGTATTTCTAGTCGGGTATACCCTAGAGGGAAGGTAACCTAGCAGAGAGC
AAGAAAATGAGAAGGTCATGTATGTGCGAAATATGAAAATAGGGTATTAAGTAGTCCGGT
ATACCCCAGAGAACATTTCTATACCTTGTGTTAGGCATAGCCAGAAAATGAACACGTGCA
GCTGGTGAGTGACAAAAATGCTAGCAGCAAGCCGGCAAGTAAGATAAAGAGACGAAAACA
TAACGGTCGGTCGTGAGAGTACAGCGCGCGCGCGCCAGCCGGGCGACGTCGAGACCACGC
TCGCACACGGGTGCCCACACGCGCGGCGCAGTCGACGTCGGCGTCGAAGGACCGTTAAGG
CGTCGCGGCAGCGGTTGTACAGTGGGGCGAATCCAACTCACGCGCGGTGAAAAGTTGAAT
TCGTGAGTACAGCTGTCGGGGGCAGTGAAGTGGTCACCCTTCAAGTGAATGTGAACAAAG
GGAACAATAAGAGCGGAACAAGTGCCAAATAAAAAAAAAGTGGATAATAATAAAATTTTC
TTTTTATAAATAAAATTAATTAAACAAAAAAAAATAAAAAAANAAGTGGATAATAATAAA
ATTTTTTTTTATAAATAAAATTAATTAAACAAAAAAATAAATAAAAAAATAAGTGAATAA
TAATAAAAATTTTCTTTTAANAAAAAAAAATTAATTAAACAAAAAAATAAATAAAAAAAT
GAGTGGATAATAATAAAAATTAAAAATAAACCGAGGTTCACAATAAAGATAAAGGCAGCG
ACCACATAAGGAACAGCCTAAAAAGCGGAAAAAGTGAGAAAAGAAAATTTTTGAAATACC
TTTTGTTGAGTTTTTTTATAAAAAAGGGGGTAAATACTTTTGTGGAATATTGTTTTGTAT
TTTTGTTTGGTGAAAGATATAAAGACAAAAAAAAAAAAAAAAAAAAAAAAAAAAAAAAAG
GAACCAAAGTGGCTGAGCAAGATCGGCGTAAAAGTGAAAAAGACACCAACACCAAGAAAA
GGAGAGGAATAGTAAAGGGACCGACGGAACCCCTAGAACGGGAAGAGAGGGAAACAGCGA
CGTCGACTAGCAAGGAAGTATACAATAAAGGATGGAGGCAGGTGAGTGCCAAAACCCGGG
GGTAGGCGTCCGCTGGATTCACCAGCGACGCAAAGAGGAGTTAGTGGCGATCGCCCAGGA
GTTTGGGCTGGAAAAGGAGGGGCGCGTGGAGGAGCTACGTAAGCGGCTGTCCACCTACGT
GCAGGAGGGCGGTCATTCGACTGGGATTTGGGCTCGGCTCGCCGAGCTGGAATCCCAGTA
TGCTAAAACTCTTGAGCCGCCATCTTGGGGCGTCCCACCCGACTTTGGTGGACGGCCACG
GCAAAAGTCGGAACCTGACCTCAGAAGCTCCCAGCTGTACGGGCTTTTGCAGGCGCCCAC
CCCGAGTTTGACCGTCTCGGGCGTGGAGGCAGTTCCTGCTCTCGGTGGAAATGAAGACCG
CCGAGCAACTGCGGTCAACGCAGAGGTGGGGAGGTCCCCTGTTGAACCGGGTGGTGGTCC
CTGCTACACTAGGCCGCACCATCCATCGGAGGCGAGGCCACTTCCCAATGTCCCGGAGCA
AGTTCGGAAGTGGGGTATGAGGTACGATGGACGCTCCGACCCCCTTGGGTTCTTAGAGGA
CCTCGAGGAGCGCGCTATCACCTATGGTATAGCCCTCGACCGTATGCCCAGGGCAATGAG
CGAGGTATTCTGCGATAGGGCTGCTCGTTGGTTTCTGAGCAGTGGGCTAAGGGATGTGCC
GTGGGCCGTGTTTAGGAGGGATTTCTTGGAGTTTTTCTTGCCCCCTCGTTACTTCGAGAG
GCTTGAGGACGAGATCCGATCCCGGAGGCAGCGCGTAGGTGAAGCGTTCAAGGAATATTT
GATAGAGCTGAGGGCTCTTATGCACCACGCTAGATACGAGCCGGCACAAGAGCTGCATCG
GATCTACGAGAACGCCGCTCCGGAATACAGGCTCTATGTGCGACGGCAAGACTTTTCTAC
CCTATCCCAGCTAACTCAACTGGCCGTAGAATACGAGACCGTCGTGAGGCAGAGGGCGGA
GTACTCAGGCAGCCAACCCTTGGGTCAGGGTGTCTCTAGTTCAAATAGTGCAGAGTGGGC
GAGGACGGCGCAGTCCTCGGGACATCTCAATCCGTTCCGGTCTGCTCCCAGCGGATCCGG
GACGACCGTTGTGGACAACAGGGTCTCCACCCCACCCGCTGCAACTCACGCAGAGGTGGC
CCATCAGATGATGAGCCAAGAGGCCGGGAACGGATATGATCCGCGACGGGCGTGTCGTAG
GTGCGCACAGGAGGGGCATTTTGCCAGGGAATGTCCCAACGCCCCTGTCTTATTTTGTTG
GGTATGTGGAAGCCGGGGCCGAAGTAGTCGGGAGTGTTGCCGCCGCGCGGAGACGGGAAA
CGGGCAACGGCGTCGTCCGGACCAGGATCGGGTCGGCGCCAATACACGCGGAACGCAGCA
ATAGGACACCCACTGAAGGTGGACGGTGGCCGGATCGTCGCTACGGTAGAGATTGGCGGA
CGAACGATGCCCGCCACGATCGATACCGGAGCCACTCGTAGCTTCATGAGTGAGGACTGC
GTACGCAAATGGACGATCCGGGGAAGAGCGGAGGAAATACAGGCACGTATCCGCCTGGCA
GATGGGTCCACCCTAGAGGTAGAAAAGGCTTTGAGAGTAGACGCCAGCTTAGGGGGAAAA
ACGATCAGCATGACGATGCTCATCATGCCCTCAATGCTGGACCATGTAATCCTGGGTATG
GATTTTTGGGGGCGATGAATACCACAATACGCTGCGGCGAGGCGGAACTGGTCCTAGAAG
CAGCGACGACACCGGGCGTGAGGCCAGGAACGAGCGAGGAGTCGGAGGAAGGCCNCCCAA
GGCATGAAAAGGGAGCACCTGCTCGGCTACAGAGGGAGCCGGAGGAAGGCCTCCCAAGGC
ATGGAAAGGGAGCACCTGCTCGGCTACAGAGGGAGCCGGAGGAAGGCCTCCCAAGGCATG
GAAGGGGGCACCTGCTCGGCTACAGAGGGAGCCGGAGGAAGGCCTCCCAAGGCATGGAAA
GGGAGCACCTGCTCGGCTACAGAGGGAGCCGGAGGAAGGCCTCCCAAGGCATGGAAAGGG
AGCACCTGCTCGGCTACAGAGGGAGCCGGAGGAAGGCCTCCCAAGTCATGANGGGGGAGC
ACCTGCTCGGCTACAGAGGGAGCCGGAGGAAGGCCTCCCAAGTCATGAGGGGGGGNACCT
GCTCGGCCTTCGACGGAGGGAGCCGGGAAAAGGGGAGTAAAGTCCGGCCCGAATCGACAG
CCTGGAGAACCCAAGAGGTGGCGCATAGAGCTGCAGAGGCAGACTTCTAATGGCTACGGA
AGCGGCACGGCGGGAACGTGCAAGAGAAAGGACGGAGTAGGAGCGATGACCAGAATCCAC
ACGGACATAGAAGGCCAGGAGCGATCGCCAGAATCGAGCGGCCACGGAGTTCTATCTGGA
ATCGAAATGGTCCCAGGATGGGGCGATAACGGCATCGAAGAGGCGGATTGGCCAGCGGGT
CTGGACCCAGAACTGAGGGAGTTCCTGGAGTCAGAGCTGGCTCTCTTCGAGGGGCTGCAG
GGAATCTCGCACATCGCGGAGCACCGAATCCGGCTGAAGGATGACAAGCCGTTGAAACAA
AGGTACTACCCCAAGAATCCGGCCATGCAGAGGGTGATCGACGAGCAAGTGGATGAGTTG
ATCCGGGCAAATGCCATCGAGCCGTCGCGTAGTCCGCACAGCGCCCCGATCGTCTTGGTC
AAGAAGAAGACTGGCGAGTGGCGTATGTGCATTGACTACCGACAACTCAACGCGCATTCC
ATTCCGGACGCTTATCCGGTGCCTCGTATTAACCACATCCTGGAGCGGTTGCGCCACGCC
CGGTTCATCTCCACTCTGGATTTGAAGCACGGGTACTGGCAGATACCGATGGCAGCCGAT
AGCCGGGAGTGTACGGCGTTCACAGTCCCTGGAAGAGGTCTTTTCCAATGGCGGGTGATG
CCATTCGGCTTACACTCGGCGTGTGCGACATTCCAGCGCGCTTTGGATACGGTAATAGGG
CCGCAGATGGAGCCTCATGCGTTCGCTTACCTAGACGACATCGTGGTAATAGGAGCGACG
AAAACACAGCATGTAGAGAATTTGAGGGAGGTATTCCGCCGGCTAAGGGCGGCCAATCTC
CGGTTAAATAGAAAAAAATGCAGCTTCTTCCGGGAGAGGTTAGTCTACCTAGGACATGTA
ATTTGCGGAGAAGGGATACGGACCGATCCGGAGAAAGTGGAGGCGATACGAAACCCGAGG
GCCCCAACAAATTGCAAAGAACTGCGACAGTGTCTCGGGATGGCGTCATGGTACAGGCGT
TTCGTACCCAATTTCGCGACCCAGGTACAGCCACTCACAGCGCTCTTAAAGAAGGGGCAG
AAATGGGCATGGGAGCAAGAACAGGAGGAGGCATTGCGTCAATTGAAGGAGAGCTTGACG
ACTGCCCCTGTGTTGGCTTGCCCCGACTTTTCCGCCAAGTTCGTCTTGCAGACTGACGCG
AGTGAGTATGGCCTCGGTGCAGTGCTGACGCAGACGATCGATGGACAAGAGCGGGTGATA
GCATACGCGAGCCGAAAGTTGCTGAAGGCCGAGGTAAACTATTCCGCCACTGAGAAAGAG
TGCCTGGCAATCGTGTGGTCGATCCGGAAGTTGCGTTGCTACCTAGAAGGGTACCGATTC
GACGTAATAACGGACCATCTAGCGCTCAAGTGGCTGAATTCGATCGAGAGCCCGTCAGGA
AGGATTGCGCGATGGGCATTGGAACTGCAGCAATTCCAATTTGACGTTCATTATCGTCGA
GGGAAGCTCAACGTCGTGGCCGATGCCCTGTCGAGGCATCCTCTAGAGACCTGTCAACAA
GCAGTGGTGGCCGAGGCCCCCTGCAAATGGGTCGCGAGGATGCGTGTTAGAATCGCCGAA
GAGCCAGCCAAGTTCCCGGATTACACCGAGGAAAACGGACAGCTATATAGGCATTTGGGT
CACCGGATAGACGATGAGGACTACATCCCTTGGAAACTATGCGTAGGCAGTGGTCAACGC
CAGAGGGTACTGCGGGAATGTCATGATGCTCCCACGGCCGGACATCAAGGTGTCAGAAAA
ACGGTGGCGAGGTTAGCCCAGCGGTACTACTGGCCGGGTATGTTCCGCGATGCCGCCAGA
TACGTGAAATGTTGCGAAGACTGCCAAAAATTCAAGAGTGAGCAACTCAAACCGGCTGGT
CGCATGCTGACGAGGCAGGTGGCAGAGCCGATGGCGGTACTTTGCGCGGACTTCGTCGGA
CCCCTTCCACGGTCGAAACATGGAAACACGATGCTATTGGTGTTCCATGACGCTTTCTCG
AAATGGGTGGAGTTGGTCCCTCTCAGAAGAGCCACGGCAGCACACCTGCAAACTGCGTTT
CGAGAGAGGATTCTAAGTAGGTTCGGGGTACCTAGAAAGTTTGTGTGCGACAACGGGGTA
CAATTTACGAGTCGGAGCTTCAAGTCATTTTTGGGGTCCCTGGGTGTAGAGATCCAGTAT
ACCGCCCCGTACTGTCCGCAAGAGAATCCCACTGAGAGGACTAACCGGACTGTAAAGACC
ATGATAGCGCAATTTATTGAGGGCCACCAGAGTTCATGGGATGAACTCTTGCCCGAGATC
TCGCTGGCGGTCAACACGAGCGTGGCAGATTCAACGGGCTTTAGTCCCGCTTTCCTGATG
CAGGGCAGGGAACCTCGGTTACCCGCAGCTCTGTACGATCAGGTAACTCCGGGGTCCGCA
ACTAGTGCGCTCGACCCTAGGACAAAGGCGGATAGGCTAAAGAAATTTTTGATATCGTCC
ACAGCAACCTCCAGCGCGCATCAAAGGACCAGGGCAGGCATTACAACTTGCGGAGACGAG
AGTGGCGGCCCTCGTTGGACTCGATGGTCCTGTTGAGGCAGCACCAGTTGTCCAACGCTG
CCGAAGGTTTCGCCGCAAAGTTGGCACCCGAATTTGACGGCCCCTACAAAGTCGTCAAAT
TCATATCCCCAATATTGTGCGGCTGGTGAAATCAGACGACCGCAAGAAGAGGGTGGCCAA
CATCTCACAATTGAAACCATTCTACAGAAAGACGACGAGCGACGAAGAAGACGAAGATCC
AGGGCACGCAAATGCCCACGAGTAAGCGAAGGATGAGAGCAACACCCGTCGCCCAACGAA
ACTATTATGATTAAGCTTAGATAAAACTAACATTAACAACATAATTCAGAATAGGCATAG
TAAAGTGTGAGCCGCACTGAGAGAATA
>Cepheid-5_I#LTR/Pao 
ACAACAAATGNCTNATATTTTTGGATACGATTTCTCAACTATCTGAAATTCCTCACATGA
CAAAACCTTCGAACTTAAGTCNTAGNCACCATATCGGCATTATATTCGTCTCTGCAGTCT
CTAGGCGATGACAAGGATATTGTAAGTGCAATGTTAATGCACNTGGCAATGTCAANAGTA
GACCAGGCAACAAAATCTCGATTCGAGGAACAGCTTGACTATGATAGTTTGCCATCTTGG
TCAGATTGCGCTGCTAAATTGAATCGGCGCTATCAAGATTTAGCTGCCGAAGAGTCAACT
AGGGGCGAAACGAAACCAAGGCACGAGGCTAAAAAGGGACATANCAGGTCATCGTTTTCG
TGTTCTAAGGGTGATCAGAAAACAGGTACCAAATGCAGCTATTGTTCAGTCGCTGATAGT
CTCGCAAACTGTTTAGCGCTCTACCTGTTTATCAACGCTTTGGGTTTGTGAAGCAACACA
ACTTGTGCATCAACTGTTTAAAACAGGAGCATGCAGTAAAAAAATNTGGAGGATCGAAAT
GCCGNGCGTGTTCAAAGCCACACCACACTGTACTTCACAGGTATGAGAGCGAGAATTCGC
AAACGCAAGCATCNAGTTCCGACAGCTTCTCTCCACAGCAACAGGCTTATGTAAGTCATG
TCCTTAGTGCCGAACAAGTAATCCTAGCCACAGCTGTAGCAAAGTTAAAAGATAGGTTAG
GGCATTTCTAGCCCGCGAGAGCGCTTTTAGATTCCGGATCGCAAATAAACTTTATATCAG
AGGACTTAGCAAAACGCTTACGTCTACGTCGTGATGATGCGTCATTGAAAATTGTCNCAG
TGGGAGCCACTGCTTCGAGCATCAAAAACAAAGTCTACACATCGGCTCAACCGCGATTGA
CTTTTCATACTTTTGGGGCTGATTTTTGGATTTTGAGTTCTACTTCTATATACCAACCTG
ATCAGAAGATTCACTTTTCACAGTGTATACAGTTGTCACAGAATAAATATCCAAATATTG
AACTGGCCGACCCCCGATTCCCCAAACCTGCCAGAGTAGACTTGCTTTTAGGTGCTGGAA
AGCTTTTCGACCTCCTTTGTATTGGCCAAATAAACCTGTCTCCTGAACATCCGATTCAGA
AAACATTTTTAGGATGGGCCGTGTCGCAAGGCACATCATCGCAAGCACAAATTAGCACTN
TCGCAATTGATTTTGGGACTAAGAACAGACTCCACAGAAGTCGAAAGCTGCATATACAAG
TTATTTGATNTCTCAATTGCAGATGTTGATGTTGTATATTCAGTTTCTCGTCACAAGTGC
TGAGATTGGTAAGGTTATATTCCTTGTAGATTATATTCGGAAGCAACTAGCTTTCCAAAT
CACTGGCCTTGTGGCTCGGCAATGAAACAATTAGTATAACGAATTGATGACGGAAAGTGC
CGGAGCAGTATATTTAATGAAGTTCTTTTTAAAAGTTGGATATAAAACTAAACTAGAATT
GAAACATAGAATTGGATCTGAGCATACGCCAACACTGTCGTTTGCGACATAGGCAAGTGT
CAGGTTACCGCTGCTGACCGCAGTGGCGGGCACTGAACTCATGC
>Pulsar-6_I#LTR/Gypsy 
CCAGATTGGAGACGTGAATAAAAAATGGATTCGCAGAGANTAGGGNAAANNAGAAGAAAN
ATTTTAATATAAATNATAGNAGCCGANTATAAACTCGGCACTAGAATTGGAGTGGTTGGT
GTTACCCCAGATGGTGTGNACTCAATCTTACAAACTGAGCAGATGCNAGATNAAGACGTA
GAAAAAGTTAGAGAAGTAATAGAGGAAGGTCGCGAGACTTTAGAATTNGANATNATAGAT
GNAATAATATACAAAGGAGATAGTGATGNCAAGTTAGGCNTATATGTTCCGAAGTGNATG
GAAGAGCAGTTAATCAGAGTAGCACACGAGAAGTTAGGACANCTAGCGGCGGACAAGTGT
GTTAATGACCTAAAAANAACATANTGGTTCCCGTCAATGCGTAGTAAAGTATNACAGTTT
ATTAGAAATTGTTTGCCGTGCATATTACACTCTATGCCCAAAACCATACATAATAGAACA
TTACATAGCATACCGAAGTCAGAAGTACCCTTTCATACGTTACACATAGACCATCTAGGC
CCTTTACCGAGTATCACATCAAGAAGAAAACATATTTTGGTAATCGTAGGTGCCTTCACA
AAATTTGTGAAATTATTTCCGGTAAATAGTACCAGTACACGCGAAGCCAAAGACGCCTTG
AGTAAATACTTCGAATTTTACAGTNGAGTAAGAATAATCTCGGACCGAGGCACTGTTAAA
TTGCGAATTTCTNGCAAGAACGCGGTATAAGAGCATATCAAAAGTTGCCACTGGGGCACC
ACAGGCAAATGGCCATGTTGANAGAGTTAATCGTGTTCTCACCCCCATGTTAGGTAAACT
CTCAGAGCCCATTCAGCAGGCAGATTGGTATAGTTGATGAACAAAGTCGAGCATGCCATA
AATAACGCTATTCATAGTAGCACGCAGAAAACACCCAGTATCTTGTTATTTGATGATCCA
AAAGGACAATAGTTGACGTAATTAACTGAATATTTAGAGGATAAATTAAACATAGAGGAG
AGAAATCTTAGTGCGGTGCGAGAGAAAGCTAGTGAAANTATTTTGTGCTCACAGCTAAGA
AATGAGAAAATATATGGCAAGAAACATAAAGCCCCGTTAACGTATCAAATAGGTGATTAC
GTGGCCATTTCGTAATGTTGACACTAGCAATAGGAGCTAATAAGAAATTCGCACCAAAAT
ATCGCGGCCCGTATAAGATAAGCAGAGCCNTTGACAACGACCGTTATGAAGTGGTTGATA
TTGAAGATTGCCAGTTGACTCAGATGCCATACTGTAGTATATTAGAGCCAGCTAGGCTCA
AGCCATGGGTTCAGTGTGTATCCGACACGATAGATGTATGTCGTTAACCTACATATATAG
ATAACCTAAGATCATATAAATAAGCGAGACGTATTGGTAACCCCAAAATTGTAAGATCGT
GGGCGATCTGTCCTCGGGTTAGCCGAATGTAAGATCGACAACCAATCGAATGTAAATTTA
AATGTAATCAATGTAACCATATTATAGGATA
>Cepheid-2_I#LTR/Pao
CTGGTGCTGCATGCGTAGAGAACCTTCAGACAATTAAGTCTGCAGCGTCGCAAATACTCG
AAAGCGCAGGTTTCGAACTAACCAAATGGTTTTCGAATTCTCCTGAGTTCTCCGCAACAA
ACGCAGCTAAGCCGATAACGATCTCAGAGTCTGACACAACCAAAACACTTNGCGTGTTGT
GGTTGCCGAATGAAGATGCCTTTCAATTCAAGATCGACGATTCATTCATGGGTCTTAGAG
CGACAAAACGGAACGTTCTCTCGGTGACACGCGGCTNTTTGACCCGCNTGGCCNGTTGAG
CCTGATAATGAAGGCAAACATTTTACTCCAAGAGCTCTGGCTTCAGAAGTTAGACTGCCG
CCGACGCCTCAATAAGAGCGTTTGGCGCATGCGTATATATACGCAGCCATACTGCAGAAG
GTTGTCGTATTTCGTTGTTGACATCCAAATCTAAAGTAGCCCCCCTCAAGACGAAGACTC
TTCCCCGACTTGAGTTGTGCGCGGCTCACCTTCTCGCAGATCTTTGTCATCGAGTCAGAA
ATCTCATAAGATTACCGATTGAACGGACGGTTCTTTGGTCTGATTCTGAAGTCACGCTTC
ATTGGATTCGGTCACATCCTTCGTCTTTGGCAACATTTGTGTCAAATCGAGTGGCTGAAA
TCCAAGAATGGACAGAGAAAGCTGAATGGCGCCATGTACCTACAAAGCAAAACCCAGCAG
ATATTGTTTCAAGAGGCTGCGATGTTGATGAATTACTTGCGTCGATGTGGTTCGATGGGC
CTTCATTTTTGAAGGAACCAAGAGAATCCTGGCCGGTTAACCAGCATCTGATGACAGATG
AGATGCGAACTCTAGAAGTACGCAAAACAGCTGTTGGACTAGCAGCTATGGTAGACCGAC
CAGATATCTTGGAAACTATCGATAGTTTCTCATCGCATGCCAGGCTGCTGAGAGTGTTTG
CTTATGTGTTCCGCTTTATTNAAAAATGTAAAAATCGAGAAGTACAATTTGAGAGTATCC
CTACGGCGCTCGAAAGGAAAGAAGCTTTCGAGAAAATAGTTGAAGTCATCCAACGAGTTG
AATTTAAAGATGACAAGGTCATAGCCTGCAGCGTCTCAATCCATTTATACGTGAGTAATG
ATCTTGGTGCTCCTTTTCGTTGTTGCGAGTAGGGGGACGACTTGTAAATTTCATATGACG
CCAAGTTTCCGCTACTTAAAAAAAGCTCGCAATTCGCTAGAAGCTTATTAGATACCTGCA
TTTGACGAATTGTCATGCTGGCCCAAGAGCACTCGTGAGTCTTCTTCGTGAGCGACTTTG
GCTAATCAACGCTCAAGAGGTCTGTCGTCAGACAGTGAGATCATGTATCCGTTGCTTTAA
ATGCAAACCTCGTCTGCTAACACAAATTATGGGAAATTTACCAGCAGATCGACTCCGAGC
GCTCCGCCCATTTNCTATCTGTGGCGTCGATTTTTGTGGCCCAATTAGCACGACCTTTCG
AATGCGTGGAAAGCCTACGTATAAGTCGTACATAGCACTGTTTGTTTGCTTCGCCCCCCA
AAGCGGTTCACTTAGAACTAGTATCTGACTTATCCACTAATACATTTATAATGGCTTTTC
AAAGGTTCGTCGGCCGTCGAGGAGTCCCACAGACCGTCCATTGCGACAACGCGACGAACT
TCNTAGGAGCAAGTCGCCAGTTCCTGGAGTGCGAGCTCAATCGGGGAAGAGGCGGACGCA
ATTCGCGAATTCGCATCAAAAACGGATGCGAACTTGCGTTCATACCGCCAAGAGCTNCGC
ACTTCGGGGGTCTGTGGGAGGCAGGTGTGGAGTCTGCAAAGCACCTACTCCTACGGACGG
TAGGCAGCCTGCTGCTAACGGCCGAGGAGCCGCAGACGACTCTTGTCGCAGTGGAAGCCG
TCCTCAATTCCAGGCCCCTGGGAGCAATAAGCGAGGACCCAAACGACGGCGAGGCTCTAA
CGCCAGGCCACCTACTGGTGGCGGGGCTCTGCCAGCAGAGGGGACCCCGGACCAGCAGGG
TCTCACCTGNTTGAAGGATCAAAGGAGTATATGCTCGGACTCCAAGTGCGGAGCAAGTGG
CACCGTCGCCTGCCAAACGTNGTCGTGGGAGAGCTGGTGGTCGTCGCCGAGGANAATCTC
GGCCGCCCCAGCAGTGGCTGATCGGCAGAGTGACGGCAGTGCACGCAGGAGAGGACGGCG
TCGTTAGAGTGGCAGANATTAGGACGGCTAGTGGCGGAAATTTTAAAAGGCCGATCCACA
AGTTGGCTCGGCTACCCGTGGAATGAAGCCCCCAAGCGCTTCATGGTGGCCGGTGTTGGC
GCAGATCCGCGCATTGAATTAAAAAATGAAAANGAAACATGAAGTCTAGTGTAAATTGGN
TTTAGGGCGGAGCGAGACCGCAATAAAGCTTTA
>Cepheid-3_I#LTR/Pao 
ACTGTGCTAAAAATTGAAAGCCCAACTCTATTGGTTTGGTTGCGCTAATGAAGCNAACGC
TTTCAATTCNCGGCACATATGTGAAGTAGTTGAGCATAATTAAAATTTGCGCGCACTTAC
TAACCGCCTTGGANATTCCTACATATAATTTAGTATTCGTGCGAATTAGTGCTTCTGAGC
GAATGATAATTAGTGTCGAAAATTAATTGTCACTNCAATTTNATTTCGCTTAGCTTTGTC
GTTCNCTCCTTCTTTCCATCACTCGCAACCACTGTNAATTATACAGTTGCCCGAGACCAA
GCGCTTGTATATAAGTGCAGTACACGCGTACATAGCAAGATCGGTCAAGAGACGCTCGCT
TCCCTACGTTTNTTGATCAGGCATATCAGTTTTTGAATTCGTTTGGCAAATTCGATTTTA
ATTTAAATTAATAATTATTAAATCGAATTTAGAGTCAAATATGGCTACTAAGGAAAGTTT
TGACGATTCAAAAAAGAAACGCAATATGTCCGTTAAAAGCATAATGCGTTTAAATGATCA
AATAATAAAGGGTAAATTAAACCTAGAGTCTACAGAGTTAGAATGTAGATTAGAAATGCT
GGCCTCACATATAGATACAGCGTTAAAATATCAGACTCGAGTAGAAACTTTTGACCCAGA
TGATGAGTATCGTGCCGAGCTCGAAGAACTTTGTATAACGACAAAGGCTCGTCTAAGGTC
CGTTATCAAGACATTAAGTCCTGCAACGCCTACAGGCATGCCCGTTGCGGCTCCACGCAC
ACGNCTTCCGCATCTGGCGCTTCCCAAGTTTAGTGGAAAATACTCCGAGCTTAAGAATTT
TATTAGCCTGTTCGAAACTCTTGTTCATAACGATNATGCGATCCCGAGCATAGAGAAATT
CAATCATCTGATCTCATGTCTCTCTGGTGAAGCTCTAGGCACTGTTAGAGCGTTTCAAGT
CACCGAGGACAATTATTTAAAAGCATTGGACAGCCTAAAGAGAGTATACGACAATGAATG
TCTAATATTTAATGAAAATATTTCGGCTCTCTTTAGCCTGCCAAAAATAACGCAGCCTTC
TGCGGCATCATTGAGATCAATGATTGACACTGTCTCCGCCATCTATGGCTCGCTCCTGTC
AATAGGTGATGACAAAAAGATTTCTAACGCGATTCTCATTCACCTCGTTATGAACAAAGT
TGACCCAATGCCAGACGAAAATGGGAGGATCAACTCGATTATGCAATCATTCCACTATGG
AGTGATTGTGAAACAGCCTTGAATCGTAGATATCAACACCTTTCTGCTGAAGAATCAGCC
AAAGCTTCGTCCGATGGCCCGAAGCCAGAGTCAAAGGCTGTTTCCAAAAACAATAATCGA
GGTTCGTTTTCGTGTTCTGTGGCTAGTGGAAGAAACGATCAAGTGACCCCAAAATGTTTA
TATTGCGGTTCCGAAGGCCATTCGATATTGAATTGCTCAGCATATGCCGCGTTATCAGTA
CAGCAGCGGTTNGAGTTCGCTAAGGCGGCTCCTTTATGCATCAATTGCCTTCGGAAGGGC
ACACTGTTGCCAAATGTAAGGCAAACAAGTGCAGAGTATGCAGTCGTTCTCATAACACAC
TGTTGCATAGATACTCTGCCGTTCTAACACTCGAGCGTTACCACCACCCCTTGACTCCGC
ACAGGATCAACCATCGACTTCACATGCTATGCATGCGAATGTGTCTGATAGTGTAATCCT
AGCTACCGCAGTCGTTAGCGTTAAAACGAGAAGGGCGAGTTCGTTTTGGCTAGAGCTTTA
CTCGATTCTGGATCACAAATTAATTTTGTAACAGACGAGCTAGCACAACGATTGCAGCTG
CGTAGAGAAGAGGATAGTATCAGCTTACTTGGGATTGCTCAATGCAATACTNAAGTAAGA
AAGAAGATTCATACAGTGGTGAAGTCGCGAGTCAATTGCAGTGAGTTCTCGTTAGATTTG
TGGATTTTNAAGACCGTTTCGGGTTACCAGCCTGACCATACGGTCAATGTCAGTGGTTGG
AAAATCCCTGAGAACCTGCAATTGGCTGATCCATATTTTCATAAGCCACAGAAGATCGAC
ATGCTCATCGGAGCTGAGACGTTCTTTGAGCTTCTGTCTGTCGGTCAGATTAAACAGCTG
ACAGCTTGGAAACTCCTTCGAGTTTGCAAAACGTCGTTATTTGTTACTTGAAAGACGCTT
GTCTCGAGATCCCGAGGTTACGCGCATGTACTTGAAATTCATGGAGGAGTATTTAACTTA
AGGTCACATGTCTGAAATAGATGATCAGATTCCAAGTACTCCACACTACTAGCACGTCGA
CGCCGTCTCAAATTGCGTTGAATGACCTAATGGTTGGCGCGACTATTCAAGAGTAGCTGA
ACTCAATTCTGGTTTTTGAATGGTTT
>Pulsar-7_I#LTR/Gypsy 
GTTACGGATCATAGGCCATTGACTTGGCTTATGAACTTCAAGGAACCAAATTCAAAATTG
GTTCGATGGAAACTACAGCTACTCGAGTACGACTACGAGATAATATACAAGAAAGGACCC
CAAAACGTAGTAGCCGACGCCCTTAGCCGCGTCACTGGCGACGTAAATATTAACGACGTT
GTTCTCCCCATAAACAAGAATAACATTAATACGATTCCTATTTCCAACAAACCTTTAAAC
GAATTCAATGTACAGACTGTATTCAAAGTTGGAACACAAGCTGAAATCTTGACTTCTTCC
GTACCTTTCAAAAACAAAAATCAGAAGAACGATATCAGAACACAGTACGATAAAAAAACA
ATACGACTAATATTTTGAAAAAGATCCTTAAACNTAACAAAACATGCGCTATTTTTGCAC
CTGACGANATTTTTTTAAAACTATTGAGGAAACTTTTAAAAGAATTCTTCCTACCAACTC
AGTTATATAAGGTAATTAGATGTGTCACGCTACTAAGAGACATAACCGACCCAAACGAAC
AAGAACTAGAAATACGCCAATACCACGTGGCAAACAACCACAGGGGAATAGACGAGACCA
GTAGCTCACCTAAGAAGATCCATATATTTCCCGTTATTAAAGACCAAANACTCAGGAACA
ACAGGCAACCACAGAAACTAGAATATTCTGAAACAGAAACCCCGTCATGCCCTNTGCAGA
TAATACACACAGACATTTATGCNATTAACGGAAAAACCATCTTGACTATCATTGACAAAT
TCTCAAAATTTGCTTCAGGCTATACAATTCCGACCAGAGATAGTTTAAAACATAGTTAAA
TCCATGAGGAATTTCCTCCCTACATTCGGAATCCCGGAAAAANCTTATTTGCGATCAAGG
TTCCGAATTTACGNAAAAATTTTTAAAGATTTTTGCGCACAATATAACATATTAGTGCAT
TTTACTTTATTTCAACAATCTTCGAGTAATTCCCCAGTGGAAAGACTCCATTCGTCTCTA
ACAGAGATATACAGAATAATTTTAAGCAAAAGAAATACAGAAAAANTCAACTGCGACCAT
GAAGACATTTTCNTCGAGACGCTGACAACATACAATAACTCTATCCATTCAACAACAAAA
TATACACCCTACGAGATCTTCCACGGAAGACCGCACATACTAACTCAAAACGCTTCCCAA
TAACGACACGACATTATCTCCAAAAACTTAACGAATTCCGAAATATCATCTACCCCGAGC
GATAGAAAANAAAACGAGAAAATAAAATGACAGAACTGAACGAAAACAGAGATTCCCCAG
AAACCCTCAATGAAGGCGACACAGTTTTTAGAAAAGAAAATAGGAGAAATAAAAATAGTC
TCCAATTTTTGCGCGGTGAATAACTTTGAGACGACGTTATATTATTTAAATGTTTATTTA
TAATATTTGGATAA
>Pulsar-8_I#LTR/Gypsy 
TATTTTCTTTNTACTTTTGATCTCTCCTAAATATACTCAATGGCTACGAACAAAGCGATA
GCTGAAGTTTATTTACGAGACCCATATTATTAGGGAGAAAGAGTTCAGCAATTAGTAACT
GCAACTCCAATAAGTATATACGCAAAAGGAATAGTATTAAATAACGCTCCCGGTATACAA
GTGAAATCGGTAATTAAAGAACACCCAATACTAGGNAGAACGTTAGATTTTGTAGCATTA
AAAAAACAACAACAATTAGAACACCCTATTTTAGGACCCATCGACATTATTATTGTGCGT
TTGCACAGATAAATTAAAAATGTCTATAAATGGAATGGACGCAAATCGTTACCATTCTTA
GGGAACAACGTGAGGAGTTTAATAAATCTTTCAAGTGCCTTAACAAAAGCGCACCTGTCT
CAAACGAGACAAAGTTAAAACACGTTAAAATTCTTGTAGATTCCTACAATATCAGCCGTC
AACTTATATGTGACAATGCAACAAAACTAAAAGATTTGCATTTAACACAGACAGTTGACG
TATTAAGCACGTTAAGAGAAAAACATTAGACGAATTTCGGAAAGGCATAATATAACAATA
TTCCTTCCAAATTCTCTTAACACTTCAGCGTCATTCGACGAGAAACAACTTTCGTTGCNA
GCTGATATTAAACCATCAGATTCTGAAATAAATACCCATTCAATTGACAACACAATGGCC
CAAACAGCTATAAGTTTTCTCAAACTNGCCTCATCGCTCTTACCAGAGTTTGATGGCAAG
GCAGAAAACTTACAAAGCTTCAAAGATGCTTTGAGTCTTATAGACTCACTAAAAGAAGAT
CATGAAGCAACAGCTGTCAGTCTTATAAAGACAAAACTAAAAGGCCATGCACGAAACTTG
ATAAGCGATGAAAAAACAATCGCCGAAATAATTGCAAAATTATCAAGAACGGTAAAAGGA
GAATCAGTTGAAGTACTATCAGCTAAACTCCTAAGCCTACAGCAAAAGAGCAAAACTGCC
AACACTTATACACAAGAAGTTGAGCAACTGGCAAAAGCTCTGGCAGGTGCTTATATTAAT
GATGGCTTAAATTCAGATTTAGCCACCAAATACAGCACAGCCCAAGCTGTAAAGGCCATG
ACCAAGAACTGCGCTATAGATAAGGTAAAACTTATCATGCAGGCAGGCACATTCCATAAC
ATGAATGATGCCATATCAAAGTTTGTCGATAGTTGCACAGAAGCAACCGGACAAACTAAT
ACTGTCCTTTATTACCAAAATTACTCTCATCGTGGTGGAAACCGCGGTAGAGGTAATTAT
AGAGGCCGACCATACAACAGAGGCGGCTACAATAATAACAATAG
>BEL-2#LTR/Pao
TGTTGGATTCTGCAGCAGCCTCATCAAATTAGCATAAGCAAACATTCATGTAAACATAAG
AAGAGGTTGTAATTTTGGTCTAGTGGAACAGCTGTTTATTATAAACAAGGTTGGCAAGCC
TTTCTTGCACTTGTCGCAGCTGCTATAAATTGCATATTCCTTTTTTGTCTGCTCTCTCAG
TTCGTTGTTGATCGAGGCGAAGCGAAGAACCAATTCTGAGCCACAGCCAAATAACCTTAT
AATCTACATAAATTTGCCTAATAAACTGAATTATAACGTGTTGTTGTGAAAGGCCAAAAT
TTACTTATTTCTTGGTTTAGGTTCTAAACAGTTGCTAAAAAACATTAGTAACTCAACATT
TGGAGGCCCCGGCGAGATTTAACATTGCAGTGCACACAAGCAAAATAAATCTATTGCAAA
TTAAAATTGTGATTATTCAAGTAGAACATAATCATCGTAAATTGTTATAATTAGGCAAGT
GCAAACCGCCTGTGTGAGCTGACCATTTACAGCTCCCAAATATTCGCATATACATAAACG
CCGCTAGTTGACTTTCGCGCTCTTCCCCTTGCGCGGTCATTCGCCGGCTCAGCTTATATA
CATACGCTTGTACATAAGCAGCTGCACAATTCGTCGCATGTTGTGTGCTCAGTTTGGTGT
TCTGATTTTGTGCTTGTGAAAAAATGATGCAAGGCGAGAACACAGATGATATGCAGTCAA
ACAGGGTGTCTTTTCTTAAGCGCAAAGCGGTTGCATTGTTCGAGCGAGCCAAGCGTATTG
AAAATGAATTATCTGAGGATAAAATTAACAACTCTTGTGCCGTCGACTTAGAAGTGCGCC
TTTTGCTAATTGAACAAACTAAGTCTGCCTTTAATACCGCGCATAACTCGCTAGAGGAGC
TTAATTTCGATGAAATTGGCAGCAAACTACGCGATGATTTTGACGAGTTGATCGCCATGG
TTGAAGCTCGCGTTCGCGTAATATTCAGCGTCGTCAATCTAACGGCCCGCCCCGCTCAAC
CTTTCATGTTAGCCAACAGAACGCGCCTGCCCGAGCTCAAATTACCAACATTTTCCGGTG
GTTATACCGAATATTCGGACTTTATCGCGATGTTCGAGTCAGTCGTCGACAAGGATACCG
AGCTGTCTAACATTGAAAGGTTGCAGCATCTTCGTTCATGTTTGTCTGGCCCTGCGTTGG
ATTCGGTTCGATCTTTGGAGTTTTCCGGTGCCAATTATCCCGTGGCTCTGGATATCCTAA
ATAGAAGATTTAGTAACAAACGTCTTGTTTTCCAGGCACACATCAATGAGATTCTTGGGC
TCAAGAGGGTAGATTCGGAGTCGGCTTCGAAACTGCGTGAGTTCTCGGACAAGGTCAATT
CGCATATGCGTGCCTTACAGAATTTGGGCAGTTTGGAGCAAATTTCGGGATGCATAATAG
TCCACACGCTGCTTCAAAGGTTGGACACCCAGACTCAGACCAAATGGGAGGAGGCCGCAG
GCATTGACAAAATCCCGACAGCCGATGAGCTCTTCACATTTCTGGAAAGGCGTAGTCAAA
GGCTGGAGAGCGTGCAACATGCCATGTCATCCCATATAACCAATTATCAGGTGGGCAAAT
CCAACCATAACACTAACCACAGCAAAAGAGCGCTTGTAGCTGAGACTAACCAAAATGGGT
GCAGTTTTTGTGACGCGTCTGGTCACGGGATCTACACATGTAGTAAATTCGGAAATTTGT
CTCCATCCCTTCGGCATAAGGAAGTCAAGAAACTGGCCCTTTGTTATAACTGCCTAAGGA
AGGGACACCAAACTCGGTCTTGCAGTAGTAGTCGTTGTCGTACTTGTGGAGGAAAGCATC
ATACACTGTTGCATTTTGCCACTTCAAGAGAAGCTGACGCGCCGACACCATTACATACAT
CGGCTGATTTGGGCGCCGCCACTTCGACGCACTCTCACTCCACTACCTCTCTTGCTGTCC
AAGGTCTTCAGTCTGGTGTTGTGCTCCTGGCCACTGCAGTGGTACTGGTAAAGAATAGTT
CTGGTTCCTTGTTTCCCTGTAGGGCCTTATTAGACTCAGGCTCGCAGTTGCACATGGTCA
CATCCCGTTTCGCACAGAGACTTCAGTTAAGGAAAACCAGGTCGTCGACAGTTGTCATGG
GTCTCGGAGACACAAGCGTCTCTACTGAAGGATCAGCTGTTAGGATTAACATGAAGTCAC
AAGACTCAGATTATTCAGCCACCTTTGATGCTCTTGTGACTCCAACAATTACCGATAGTC
AGCCCAGCTTCGTCATCGATACATCAGACTGGAAAATTCCCTCGAACATAAGGTTGGCTG
ATCCTGCGTTCAACAAACCACAGCGAGTGGATCTCTTAATTGGAGCGAGCCTTTTCTATG
AGCTTTTGTCTGTTGGGCAAATTGTGCTTTTGCCAGGACTACCTCTTCTGCAAAAAACTC
GTCTTGGCTGGGTCGTGACCGGTGGATTTGAGAGACCGCGCAGTACCTCGTTGTTGGCTG
CCGGCCGCACTCCTAATAGCGAAGCTAGTCAGTTGGACGTCCGTCTGGATGAGTTGGTTC
GGCGGTTTTGGGAAATTGAAAGCTTGGAAGAGCCTACAGTAAAGGCCACCAAAGAAGAGG
CGGAATGCGAGCAGCATTTTGCCAATAACTTCTCCCGTTTACCATCCGGCGAGTATTCAG
TGCGGTTGCCTCTGAAGCGGAGTGCGGAGCTTCTAGGAGAGTCTTATGGCCAGGCTCATC
TTCGATTTCTCAGTCTTGAGCGAAAATTGGGTCGGAATTCGCATCTGAAGGAGCAGTATT
CGGCATTCATCAAAGAGTTTCTGGATCTAAATCACATGTCGCGAGTTAGTCCAGAGTTGA
GTGGCTGTTGTAAATACTTCCTCCCACATCATTGCGTCTTGAAAGAAGACAGCACCACAA
CCAAGTTGCGTGTTGTGTTTGATGGCTCAGCAACTACTGATTCTGGACATTCTCTTAATG
ATGTACTGATGGCGGGACCAATCATTCAACCTAAGTTGTTTCACATTCTGATTCGCTTCC
GCACATATCCTGTTGCTCTCACAGCTGATATTTGCAAAATGTATCGTTGTGTCCGAGTGA
CTTCGCCTGATAGTTACTTCCAGTGCATCCTGTGGAGGGACTCGCCTCAGAAGGATATCG
AAATCTTTAAATTAGATACAGTAACATATGGGACCAAATCAGCATCATTTCAGTCCGTGC
GCGCAATGCACCAGTTGGCCTTTGATGAGCGTGATGCATTTCCAATTGGATCGGATGCCA
TCAAGCAGGAGTTTTACGTTGACGATTTGATATCCGGAGCCGACTCAGTTGCTGAAGCCA
GAGAGAAAATTCGTCAGACGGCTGGGATATTGTCTCGTGGAAACTTCAAGCTTCGAAAGT
GGTGTTCCAGTCACCAAGAAGTACTCAATGGAATAGCTTATGAAGATAGGGAACAGTACT
TAAAGTTCGATGATGGAAGCGACGTCACCAAGGCCCTTGGTCTTGTATGGGATCCAGCGA
TCGACCAGTTGCTATTTTCATTTTCTGTTCTAGATTGTACTGTTAAGCCCTGCAGGCGAT
CAGTTCTGTCTATTGTTGCCCGGTTTTATGATCCGCTTGGACTTTTGGGACCAGTCATAA
CTAAGGCAAAGATATTTCTTCAACAGCTTTGTAAGGACAAATTAACTTGGGATGAAAGCT
TGCCGATTGCACGTGATACGACCTGGAGGGAGCTATGCAGCAGTTTTCGCAACATTCGCC
ATGTATCGTTTCCCAGAGTAGTACTCTTCGAAGGAGCTGATGTTGAAATACATGGATTCT
GCGATGCCAGCGTGGAGGCCTATGGAGCCTGCGTCTACGTAGTGGCCAGGAGTCCACTAG
CCACAAGTCGTATCCTTTGCTCCAAGTCTCGAGTTGCGCCATTAAAAACATTGACTGTCC
CAAAACTGGAATTGTGTGGAGCGAAGCTGTTGGCTAGTCTGATGCATGAAGTCAAGCGCA
CAGGCATCTTTGTCAGTCAGTTTTATTGCTGGTGCGATTCGTCCGTTGTCCTATCCTGGA
TAAGAGATGAGCCCTTCAAATTTAACGTTTTCGTGGCAAATCGTGTGGCTGCCATACAAG
AACTCACTGCCGGTATGGAGTGGCGATATGTTCCGACGGACCGAAATCCAGCTGACATTC
TTTCTAGAGGCACAGTTCCCGACGTCCTAGCCCAGTCGGAGCTCTGGTTTCATGGCCCAT
CGTATCTATTAAATGGTCGCCTAAATTGGCCGGCGACCTGTCTGCCTGAAGCTCCAACCA
TTGAATTGAGGAAAAGAGTACTAATTCTTAAGTCTCCACATGCAGATTTAACTCTGGGAT
GCAAGCACGCCAACTCTTTTGGTTCCATGCAGCGCACATTCGGCTATGTGTACAAATTTA
TGAAGCGTATAAGGCATCATGGACTCACTGTTGCAGACATTCATCACGGCACTCGTGGGA
TGACATCAAGGAGATTCATTCTCATGGAAATGTGAAAAAATCCAGCTCCGTTGCATCTCT
TGCACCATTTCTGGATGAACGTGACCTCCTCCGCGTCGGTGGCCGGCTTAACAATTCGTC
CCTGGACTATGATGCGCAACACCCCATTATACTGCCTCGGCGTCATGCAATCACCTTAGC
TGTCATCGTTCAGTTTCACGAGAGGAATCTACACCCTGGTCCCCGTGCACTTCTAGCCAA
AATTCGACTTAAATATTGGCCGATTGGTGGATTAAGAACAGTCTCTAAAGCGGTCGGTAG
ATGTGTGAGGTGCTTCAGAGCGAGGCCCATTTTTGTCGAGCCTATGATGGCAAGTCTTCC
AAGGGAACGTCTGGAAGTCGTTCGAGCCTTCGCCGTAACTGGAGTCGATTATTGCGGACC
CTTCTTCTATAAGTCGGAAGTTCGTACGAGGCCATCCATCAAGTGCTACGTCAGCGTCTT
CATTTGTTTCACCAGCAAGGCAATGCACCTAGAGCTAGTCAAGGACCTATCGACTGCTAC
ATTTTTGAGTGCCCTGAAGCGATTCATCGCCACTCGTGGCAAGCCCAGTCAAATTTGGTC
CGACAACGCAACAAACTTCGTCGGATCGAAGAACGAGCTGGTGGATTTGAAACGTCTCTT
GCTTAGCGATCCCCACATGGAAGCAGTTCGGCAGTTCTGCCTCGCCGATGACATCGAGTG
GAAATTCATCCCCCCCGTTCCCGCACTTTGGTGGACTATGGGAGGCGGCAGTGAAGTCGG
CCAAGCACCACTTCTATCGCTCTGTCGGCCGCTTTACTTACCTTTGAAGAGCTTCGTACT
CTTGTTTGCCAAATACAGCTATTATTAACTCACGCCCATTGCTCTCGCTTTCAGAGAACC
CAGCAGATCTAGATGTCCTGACTCCTGCTCATCTACTGCTTGGTGGTCCTTCATCAGCCA
TCATCGAGCCAGACTTGACCAAATTAACTACGACCGTTTGGATGGCTGGCAGCGTGTGAC
GCAGCTACAACAGGTGTTCTGGGCTCGATGGCGTGAAGAGTACCTCACCTTGCTACAACA
GCGAGCCAAATGGCACTCAAACACAAGCGTTGTGCATCAACGATATGGTGCTCGTTAAAG
ACGAAAATCTGCCTCCCATGCGGTGGCCGCTTGGTAGGATAGTTAACTTGATTCCTGGGA
AGGATGGAGTCAATCGTGTAGCCGATATGAAGACCACGGCTGGAATCATCCGAAGAGCCG
TAAACAAGCTGTGTCTGCTGCCCCTCAAGGATTCTGTTGAAAGTCAGGCTTCCAACGGGG
GGAGTATGTTGGATTCTGCAGCAGCCTCATCAAATTAGCATAAGCAAACATTCATGTAAA
CATAAGAAGAGGTTGTAATTTTGGTCTAGTGGAACAGCTGTTTATTATAAACAAGGTTGG
CAAGCCTTTCTTGCACTTGTCGCAGCTGCTATAAATTGCATATTCCTTTTTTGTCTGCTC
TCTCAGTTCGTTGTTGATCGAGGCGAAGCGAAGAACCAATTCTGAGCCACAGCCAAATAA
CCTTATAATCTACATAAATTTGCCTAATAAACTGAATTATAACGTGTTGTTGTGAAAGGC
CAAAATTTACTTATTTCTTGGTTTAGGTTCTAAACAGTTGCTAAAAAACATTAGTAACTC
AACA
>BEL-4#LTR/Pao
CGGATAGGAGAGATTTTAGAAGAATCAGATGTGGACAGCTGGCGCTGGGGTACCATCGGT
CTCAAAACGTGGCAGACGATGGTACGAAATGGACCAAAACACCTGAAATTCATGGCTCAA
CCAGGTGGTTCAATGGACCACCATTTTTGTATCTAGAAGAATCGCAGTGGCCACAATCGG
AAATAGGCCCTGCATTAAACATGTTGTACCATGCTGAAGAACAACCCAATCACACGTCGT
CCTGGAGATGTATTCTGCCGGATCTGCAGCGTTTCAGCAAGCTAGAAAAATTGAGAGCCG
TACAGCTATGCGTACTGGATTTCCTACGGAATATTACTAAGAAGGTCAGATTGGACGGAG
GACTGGATCTGCAGAAGACGCTGCTCCTTAAAAGAAGCAATGAAATGGATGTGATTTTTA
TCCGGATTTGTCAAGAAGAGGAGTTTTATAGTGAGATCACCTGCTTAAGGTCGGGGCGCC
GCTTAACCGATCGCAAAAGCTTGCTGTTTAAGTGCTCCCCTTATGTGGATGACTCGGGCA
TTCTACGTATTAAAGGACGGATAGACAATATAGAAGGAGTCGAAGTCTGCGTAAAACGCC
CGATAATTCTGCCAAGACGACATCAATTTGATAAGTCGATCGCACGCAGCTGCACAAGCT
GCATTTTTGTCGAGGTTCATTTTCGTTTTGTGCTTGCAGCTGAGCAGAAGTGAAAGAGAA
CAGAAGCGCGTGCGGAGCACGAATGTAAGTCTCATAATCATGTAAAATATAGGTTGTTAA
ATAATGAAAGAATAATAAAGATTTCAGCGTTCGAATTATATTATATCGTACCGCCTCGTA
CGAATCGAATTGAATCGAGTTGTTTCTTTCGACGCTAGAAGTCCCTGCCGAATACGCGCC
CCGGCACGAGTCTCGGTGCCAACATTCTGAAATATTCTCTGCAGCAGAGAGTGTCCGAGG
GATTCTCTGCTACGGCGGAGATTTCTGCGAAGCAAGCGACTTGCAAAGTCACAACCTTAG
CTGCCTATAGAGAGACACGTGGTACAAGAGCTAGACTCACACTTAGCAGCCATAACCTCA
AAGCGGATTTCATAGTATTGGTGTGGCGAGATGGCTGACGGTGATGAACAAGATGCAAGT
GCGAGAAGGACGACAAGTAGTATTCAACCCGGTGGAACTGCAACGCTTGTAACGGCATGG
TCAACGGGACAGGCTAACGGATCGCCTGTTCCTGCTGGAGTACAAGATAAAGTCGCCGGT
GTAGAAAAAGGTAGCGGGGCAGCAATCATAGAAACTTATAGCGGCTGTCCGTCTACGTCG
TCCGCTGCTACTGGTCCAAGGGAAAGTTCAACACCAATGCAGCAAAGAACTGAGAAAGTG
GGAGCTCTTTTCGACCCTTTGGGATACCAGAACGTGATCTACAAGCAGAAACAGGTTGCG
GCTAATTGGAGTGTACACCCCAGTTTGCCGTATCAAGCAAATACGGCGGTGTTTAACCAG
GCTACGGAGCCCAGTACTGCCGCGTACATGGGCCACACAGGTCTGGGAGCGCTCAATAGA
TCGATTGAGCACGTGCCACGGCAGCAATTTGACAATGGATTAGGAAAAGTGCCTCAGAGG
GCAAGCCCTGGATGCGGTGCGTGGAAAACTTATGATCCCAGCTACAGTGCCGTATGCTAT
AGGCACATTGCGAATGTTGTATGGCCGCTCTGAAATAGTACATGCTGCTCTGCAGCAAAA
GCTCCGAGAGGAACCAGCAATAAAGTCGGACAACTTGAACACCGTTATCCGACTGGCCCT
AGCTGTCCAAAACTACTGCGCAACGATAGCGGCCATTGGTATGCACGAATATCTTTACGA
TCCCGCGCTGCTGAACGAGCTTGTTGCTAAGATGCCCAGCAATATGAAATTGGATTGGGG
CCGGCATCGAATGTCGAATGAAGGTAGCAGTTTGGCCACCTTTGATAACTGGCTGTTCAA
TGTGGCAATGTGCGCCACTATGGTCACGCCCTACGAGACACCACTGGCTGATAACGAAAA
GAAGAGCTCCACGAAAACCACTAGAGAGCGAATTTTTGTGCACAACACGGTAGATAGCCC
TGAGGGTTCTCAGCAACAACGTTCACAACAGGAACAGGAGAGGGTTTCATGTGCGAAGTG
CGCCGGTAACCACCGTCTATCAGATTGCGACGACTTCAGATCAATGGGTACAAATCAGCG
CTGGGAACTTGTTAAGGAAAAGAGGCTCTGTTTTTGCTGCTTTCTACGTCATCGTGCACA
ACAGTGTAAATCAAAGAAGAAGTGTCATGTAGATGGTTGCGAGTCAACGCACCATGTGCT
GCTGCATACGCCTACCATGAGTGGTAGTAAAGTCGAGCACACGGGCCAAGGTAGCAACCA
CCGGATTAAGGCAAGTGAGTCTGCCGTTATGTTTCACGGCAGCTCCGCAAGTAAGACACT
GTTTCGATATGTTCCAATCACGCTCTATAGTAAATCAAAAAGCGTGCGCGCATATGCATT
AGTGGATGAAGGAGCTGAGTGTACGTTAATAGAAAGAGCGCTTGCAGACGAGCTGGAATT
AGATGGTCCTGCGACCCAGCTGTGTCTTAAATGGACAGGGGACATAACCAAGAATGAACC
TGAGTCGATGTCCGTGGCTGTGAGCATTTCAGCTCCAGAACATAACGCAATACAGTATGC
CTTAAAAAACGTGCGAACAATAGCGAACTTGGACTTACCAGAGCAAAGTATCGGGCCACA
GTTGCTCAAGTCTCGGAAGCACTTATCTACGCTTCCTATTCTGCCGTATAACAACGTCAA
GGCTCAGCTTATCATTGGTTTAGACAATATCAAAATAACTGCACCCTTGGAGATACGAGA
AGGTGAAAACGACGACGTCATAGCAGCGCGAAGCAGACTAGGATGGGCCGTATATGGCCG
CCCCATTGTGGGAGACAGCACCACGCCTCGGCTGCTACATATTTGCCAGTGCAGTGCGGC
GCGTGGGATGGATGAAGCTCTGAAGAACTATTTTTCAATTGAGTCACTAGGTGTGAGCGT
TTCCTCACATCCGCTGAGATCCAAAGAGGACGAACGCTCGATGCAGATTATGGAGGCAAC
AACAACCTATCTGGAAGACGAAAAGCGCTGGCAGACCGGCCTGTTATGGAGGTTCGATCG
CATGCACCTGCCAGACTCTTATCAGATGGCTGTTAAGCGCCTGAAATGTTTAGAGGCAAA
GATGTCAAAAGACCCACCACTGAAAGAGTTCATGATGAACACGATGCACGATTACAAACA
GAAGGGATATATCCGCCGGTTGAAGGATAGTGAGTTAGTAGCTAACACTACATCGTGGTT
TCTTCCTATCTTTACAGTCACCAATCCGAACAAGAAAAAGACGCGCCTGGTTTGGGATGC
GGCTGCCAAAGTTAGTGGCATGTCGCTGAACGATTGTTTGTTGAAAGGTCCAGATACACT
AGCATCTTTGATGGGGGTGCTAATACGCTTCCGAGAGCGTCCTATCGCAGTATCCGGCGA
CATAAGGGAAATGTTTCATCAAGTCAAGGTGCGCCTAGAAGACCAACCGGCACAGAAGTT
TCTCTGGCGTGATGGAGATTCGTCACGCTTCCCCGAAACATACGTTATGCAAGTCATGAC
GTTTGGAGCATCCTGCTCGCCAGCTCTAGCAAATTACGTCAAGAATCGCAATGCCGAGCG
GTTTGTAGCGGAGCATCCGGATGCCGTAAAGGCGATTTGCGAAAACACATTTGTCGACGA
CTGGCTGCAGTCGGTGGATACTGGAGCTGAAATGATACAGTTAGCTGAGACTGTAAAAAG
GATTCATGCTAGTGGCGGCTTCGAGATGCGCCGCTGGACATCAAATTCGAAGCAAGTTAT
ACAGGCGCTGGAAGACGACTGTGAGGAGTTGGACAAGCGTATCAGCGCTCAGGATGAAGC
GCAAGAGAAGGTCTTAGGCCTGTGGTGGCTACCTGGACAAGATCTGTTGACGTTTGTGGT
GACGCCGAACTTGCTCGCGAAGGCATCTAAGGAGCGCCCAACTAAAAGACGTGTTCTGAG
TGTGATCATGTCTATTTTCGACCCGCTCGGGCTGCTAGGATTCTTTAATATACGCGCTAA
GATCATCCTTCAGAACATATGGCGATCCAATATCGGATGGGATGACGACCTCACCAACGA
AGACGAAGCCGATTGGCAACACTGGCTTGATCTAGTTTCAAATTTGAATGCCGTCCGCAT
TCCACGGTGCATGAAGTGGGTGAGCCGAGCCCAGGCTGTGCAGATGCATACATTCGTTGA
CGCCAGTATGAATGCTTACGCCGCAGTTGTATTTTTGCGGGCTGAACTTGATGGCCAAGT
ACATTGCAGTTTGGTCGCCTCGAAAACGAGAGTAGCACCCCTAAAGCCCGTGTCCATACC
TCGAATGGAACTGATGGCCGCGGTCTTAGGTCTGAGACTGGCCAAATGTATCCAAAAGGA
AATGTCGGTACGCATACATAGACGAACATTCTGGACAGATTCAAAGGATGTGCTCTACTG
GATCCGTTCCGATGCTCGAAAGTTCCAGCAATTCGTAGCGCTTCGGATAGGAGAGATTTT
AGAAGAATCAGATGTGGACAGCTGGCGATGGGTACCATCGGCTCAAAACGTGGCAGACGA
TGGTACGAAATGGACTAAAACGCCTGAAATTCATGGCTCAACCAGGTGGTTCAATGGACC
ACCATTTTTGTATCTAGAAGAATCGCAGTGGCCACAATCGGAAATAGGCCCTGCATTAAA
CATGTTGTACCATGCTGAAGAACAACCCAATCACACGTCGTCCTGGAGATGTATTCTGCC
GGATCTGCAGCGTTTCAGCAAGCTAGAAAAATTGAGAGCCGTACAGCTATGCGTACTGGA
TTTCCTACGGAATATTACTAAGAAGGTCAGATTGGACGGAGGACTGGATCTGCAGAAGAC
GCTGCTCCTTAAAAGAAGCAATGAAATGGATGTGATTTTTATCCGGATTTGTCAAGAAGA
GGAGTTTTATAGTGAGATCACCTGCTTAAGGTCGGGGCGCCGCTTAACCGATCGCAAAAG
CTTGCTGTTTAAGTGCTCCCCTTATGTGGATGACTCGGGCATTCTACGTATTAAAGGACG
GATAGACAATATAGAAGGAGTCGAAGTCTGCGTAAAACGCCCGATAATTCTGCCAAGACG
ACATCAATTGACGTATCTGCTGGTTGAGTTTTATCACCGCAGATATCATCACCTACACAA
CGAAATCGTCGTAAATGAACTGCGGCAGCGGTACTGGGTTTGTGGCTTACGAGCTTTGGT
GAGAGAAGTTTCCAATACCTGCCCAGCGTGCCGCATACGACGCGCCCGCCCAAAGCCGCC
AGGGATGGGCGACCTGCCAATCGAACGATTATCGCCCTATACTCCACCGTTCACATATAC
TGGAGTGGATTACTTCGGCCCCTACGACATTGTCGTTGGACGGCGTCGCGAGAAGCGCTG
GGGCGTGCTATTTACATGCCTCACGGTGCGCGCCGTTCACCTGGATATAGCTACGTCGCT
CTCAACTGACTCATACTTATGCGTTCTGAAGTCGTTCGTGGCCAGACGCGGCTGCCCCCG
CCGCATGCTGTCGGACAATGGCACAAATTTCAGAGGCGCTAGCAGAGTATTAAAAGATGA
AATTGAACGTATATCGCCGGCTCTGATCGAGCGACAGTACCCAGAACTCGAGTTTACCTT
TATCCCGCCAGGATCACCCCACATGGGAGGATCGTGGGAACGAATGGTGCGCTCTACAAA
GTCAATACTGTCGGAAATTCTGCCGCCCTCTGGGTTACGAGAGGAGGTGCTACGAGCAGC
ATTGGCTGACGTAGAAAGCGTGCTCAACTCAAGGCCACTCACTTATGTTCCCTTGGAGAC
ATCTGAGTCCGAAGCCCTGACTCCAAATCATTTTCTTATAGGTCATTCAAGCGGATTGCG
TGAGAGAGGATTACGGGAGCAAGGCGGAGCTAGCTTGGCACGAGGCTTCCGAGTCGCCAG
TCAATTGGCTGACCAATTTTGGAAGAGATGGCTGCGCGAGTATCTGCCTACACTCACCAG
ACGTACTAAGTGGTTTCAACCGCCACTCGAACCAATATCAGTCGACGACATCGTCATAAT
AGTGGACGACGGTGCCAAGCGAAACTGTTGGACAAGAGGAGTGGTCGTAGACGTGCACCG
TTCAAAGGATGGCCAGGTCCGAAGTGCCGTGGTGCGAACCGCCGATGGAATTATTACTCG
CCCCGCCGTCAAGCTAGCTAAGCTTGACATTAAAGTTGGTAACACACTGCACGGACGTTC
GTGAATTACGGGGTGGGGAACGGATAGGAGAGATTTTAGAAGAATCAGATGTGGACAGCT
GGCGCTGGGGTACCATCGGTCTCAAAACGTGGCAGACGATGGTACGAAATGGACCAAAAC
ACCTGAAATTCATGGCTCAACCAGGTGGTTCAATGGACCACCATTTTTGTATCTAGAAGA
ATCGCAGTGGCCACAATCGGAAATAGGCCCTGCATTAAACATGTTGTACCATGCTGAAGA
ACAACCCAATCACACGTCGTCCTGGAGATGTATTCTGCCGGATCTGCAGCGTTTCAGCAA
GCTAGAAAAATTGAGAGCCGTACAGCTATGCGTACTGGATTTCCTACGGAATATTACTAA
GAAGGTCAGATTGGACGGAGGACTGGATCTGCAGAAGACGCTGCTCCTTAAAAGAAGCAA
TGAAATGGATGTGATTTTTATCCGGATTTGTCAAGAAGAGGAGTTTTATAGTGAGATCAC
CTGCTTAAGGTCGGGGCGCCGCTTAACCGATCGCAAAAGCTTGCTGTTTAAGTGCTCCCC
TTATGTGGATGACTCGGGCATTCTACGTATTAAAGGACGGATAGACAATATAGAAGGAGT
CGAAGTCTGCGTAAAACGCCCGATAATTCTGCCAAGACGACATCAATT
>Drogypsy#LTR/Gypsy
TAGTTAACAACTAAGCATAAATATATTGCCCTAGCAACTAAGTAGCTTCGTATTAACAAT
GCTGACGCGCCAGAACTGAGTTCAGCGCTCTGCGCTAAGAACGGCCAGCAGCGGTAAGCT
GACACTGCATGGAATGCTGAGTCGGCTTGCCGACCATGCTTTGATGGCGTGATGCATTGA
GGCTTAGGGTATTTGTATAATTTGCTTGTCCCCTAGTTTTCAGTTTTATATGAGGCGCGC
AACACATAAGTCGCCGAAATAAATATACTGCTCCGGCATTGCCGATAAAACATATCTTTC
GTTATTGTCTGAGCCCAAGGCCAGCAATAGAAGCCAACTTCAAAACATAATCTTCAGTAA
TATTACTGGATCAAGGAGAACATATTTGGATCAAGGGCAGCGCGGGATCAACGCAACTTA
CCCAAGATAACATTGTGTTACATCGCAGAACATACATCAATTGATAACTGGCGCCCAACC
AATAAATAGGAACCCATACCATGTAAGTTCAATAAGTGATTTCAGTTTGAAGAAATTATT
CACGAACGCCACGTACCGATACGTGTGATTTTTAAAAAAAAAAAAAAAAAAAAAAATTGT
AAAGTAAAGTAAATATTGCTGCTCTCTTCTGCCAGCATTTCATTCCTTTAAATCATTGCA
TACTTTCACTAAAAACTGTTGCATACTTTTACCAGCGTTCCTTGTCAATAAAGCATTGCA
TACCTTAAACGAATAATTATTGCATACTTTCGGCAGCATTACATTTTTTGCTGCATACCC
CTAACAATTTTTTATAATAAATATTGCATACCCCAAGATTCACCAGTTTCCACTATTGCC
AACAGCGTTACCTGCCGATCTTTCTCGATCGGCCTAAGTTTGAAAAGTGCCAACCATAAG
CCAATGAGTTGGAATTATAGGGAGATAAAAGTCGAATATAATAGTGACGATAGCTGGGAG
GGGGAAATCAATTGCTCAGTAGATCCTACTCCTGCAGATACCGTTGTAACTGAAGAAATG
GAGCCGGCTCAAGTTCAGAATCTCATTGAGGGTGCCATCAGGCAAGCTTTAGCGCAACAA
CAAAATCAGTTTCAAGCACAAATAACCGCTTTAGCTTCACAAGTACAGAGTTTGCAGGTG
GAGGCGCCGCAAATCGTCACATACGAGAAAATATCCGTCGATCCAAACGCCAAATGCGAT
ATTCCCTTGGACATTATTAAATCTGTGCCGGATTTCTCCGGCGTACAGGATGAGTATGTA
GCGTGGAGGCAAGCAGCCATCTACGCGTACGAACTATTCAAGAACTATCCAAAGAGCACT
GCACACTACCAAGCGGTACAGTTCATTAGGAACAAAATCAAAGGCCCAGCTGGAGCCTTA
CTAGTGTCTCACAACACTGTCCTAAATTTCGATGCAATACTAGCTAGGCTAGATTGCACA
TACTCGGACAAAACATCCTTGCGCTTGCTGAGACAATGTTTGGAGTTAGTTACGCAGGGC
GAAATGTGCCTGATGCAATACTACGATGACGTCGAAAAGAAACTCACGCTCGTAACTAAC
AAAATTGTAATGTCTCACGACCAAGAAGGCGCGGATTTGCTCAACCGGGAGGTCAGAGAC
GACGCCTTGCACGCCTTTATCTCCGGTCTTAGGAAGCCGTTGAGAGCGGTTGTGTTCCCT
GCACAACCAAAAGATCTACCATCCGCTCTGGCCCTTGCCAGAGAGGCAGAAGCTAGCATT
GAGAGAAGCATGTTCGCGAACTCTTACGCTAAAGCCTTGCAAGACCGAGCGCAAATTGCT
GAAAGTAACAAAAACCGTGCCCAAGGCAAGCAAACCAGATTTAACAAAGATGAGCAAAAT
CAGGAGAGAAATCCCCATTTTGTGAAACGCCAAAAGGGCGGTCCCCAGCCCCAGGCCCCT
AAAGATAATCAAACTGAGGCTCCACAGCCCATGGAAGTTGACTCTTCCTCCAGATTTAGA
CAAAAACCGACTACAGTAAGTCGTCAGGCTAATGAGTCCAACGCACCAAAACGCAAGAAT
TCGTCAGACCGTTCAACAGGTCAAAGACGACAACGCGTTAACAATGTCGTACAATCAGAT
TCCAAAGAAGCCGTAACAGAATTCGAGAAGGCGGCCAAAGAGGCAGTTGAAGAACTAGAG
AGTGAGAACGAGTACGCACCTGGTGACGACTCGATTAATTTTTTAGGGAACACTCCCGGC
TTCCGTACATTGAACGACGGTTGGCTGGGAGAACTCTGAAGATGTTGATTGACACTGGCG
CGGCAAAAAATTATGTGAAGCCCTTAACAGAGCTAAAGACCATAACGCCGGTCGCCAAGT
CATTCTCGGTAAACTCGATCCACGGGTCTACCGAAATCAAGCGCAAATGCTTGATGAACA
TTTTCCAACATACCTCCCCGTTTTTTCTCCTCGATACTCTAAGTTCTTTCGACGCCATCA
TAGGCTTCGACTTGCTAACACAAGCCGGAGTCAAATTGAACTTGGCAAAAAACACTCTGG
AATACCAGAGTACATCCGAAAAACTCCAGTACTATCAATGTGCTGATGTGAACTTCACCG
ATGTCAACGACATCGTAGTCCCCCCTTCCGTAAAGAAAGAGTTCAGGGACATGATACTCA
GAAACAAAAGAGCCTTCTCAAATCGAGACGAAGCTCTCCCTTTTAATACTGCTGTTATCG
CTACAATCCGAACAGTAGACAACGAGCCTGTGTATTCAAGATACCCGAGTCTCATGGGTG
ACTCTGACTTCATAAACAAAGACGTCAAACAGTTACTGGACGATGGCATAATTAGGCCCT
CCAGATCGCCTTACAACAGCCCAACATGGGTGGTTGATAAAAAAGGCACTGACTCATACG
GTAACCCAAAAAAAAGGTTGGTAATCGACTTCAGGAAACTGAACGAAAAAACCATACCGG
ACCGCTACCCCATGCCGAGGATCCCCATGATCTTAGCAAATCTAGGAAAGGCAAAATACT
TCACTACCCTCGACCTAAAGTCGGGGTACCATCAAATTTACCTTGCGGAGCATGACCGCG
AAAAGACTTCATTTTCAGTAAGCAGCGGCAAGTACGAGTTCTGTCGCCTACCATTCGGCC
TGCGCAATGCAAGCAGCATATTCCAAAGGGCAATAGACGATATCCTGAGGGAACATATAG
GAAAGATTTGCTTTGTCTATGTAGACGACGTCATAATTTTTTCTAAAAACGAAACGGAGC
ACCTTCAACACATTAACATTGTGTTAAAATGTCTAATCGACGCAAACATGCGTGTAGGCC
CCGAAAAGACTCGTTTCTTCAAGGAAAGTATCGAATTCCTGGGTTTCATTGTAACCAAAG
ACGGAGCAACATCCGACCCCAAAAAAGTTAAAGCCATTCAGGAATTCCCTGAACCAAAGA
ATGTCTACAGCGTTAGGTCCTTCTTGGGGTTAGCCAACTACTATAGGGTCTTTATTAAGG
ACTTTGCCGCTATAGCGCGTCCGATATCGGACATACTTAAAGGGGAAAATGGTTCAGTTA
GTAGGCACGTATCAAAGAAAATCCCTGTTGAATTTAATGAAGTTCAACGCGATGCATTTC
ACCGTCTGCGGAGTATTTTGGCATCAGAAGACGTCATGTTAATGTATCCAAACTTCCAGA
AACCGTTCGATTTAACCACTGATGCTTCGGCCAGTGGAATTGGCGCGGTTCTTTCCCAAG
GCAATAGGCCAATAACAATGATTTCTCGCGCCTTAAAACAGGCCGAACAAAACTATGCCA
CTAACGAAAGAGAATTGCTGGCCATTGTGTGGGCTTTAGGCAGATTGCAGAACTTTCTGT
ACGGTTCTAGGGAAATTAACATTTTCACGGACCACCAGCCGCTCACGTTCGCTGTGTCGG
ACAAGAACACGAATTCCAAGATTAAAAGATGGAAATCTTACATTGACCAGCACAATGCCA
AAATGTTTTATAAACCGGGCAAAGAGAATCTGGTGGCGGATGCCCTTTCAAGGCAAAACA
TTAATGCTCTCGAAGATGGGCCCCGTTCGGACGCTGCAACCGTTCACAGCGAACTCTCCC
TGACCTACACGGTCGAGACAACAGACAAACCTTTGAATTGCTTTAGGAACCAGATTGTCC
TAGAGGAATCGCGTTTTCCGCTAAAGCGAAACTTGTTGCTGTTTCGCAGCAAAACACGCC
ACTTGATCAGTTACACTGACAAGAGCTCAATTCTCAAAACCCTCAAGGAAGTTGTGAATT
CTGGAGTCGTTAATGCAATACATTGCGATCTTCCCACGTTGGCAAGTTTCCAACACGACC
TGATTTTGTATTTCCCTGCTACCCAATTCTGGCATTGCAAAAATCTTGTGCAAGATATAA
CGGACAAAAACGAGCAGTTAGAAATCATCACTGCCGAGCACAATCGAGCGCACAGAGCAG
CTCAGGAAAACATTAAACAAGTACTTCGGGACTATTATTTTCCCAATATGGCCAGTCTGG
CCAAAGAAGTGGTTGCAAACTCGAGGGTCTGCACTAAAGCCAAATACGATAGGCACCCGA
AGAAACAAGAACTCGGGGAAACGCCTATACCAAGTTATACTGGCGAAATGTTGCATATTG
ACATTTTCTCGACAGACAAGAAACAGTTCTTGACCTCGATAGACAAATTCTCAAAATTTG
CAGTCGTCCAACCGATATTATCCAGAACGATAATCGATGTCACAAGCCCTCTACTGCAAA
TTGTTAACCTTTTTCCCGCAACCAAGACAATTTATTGCGATAACGAGGCGGCCTTCAATT
CCGAGACCATCACTTCGATGCTCCGAAACGTCTACGGCATTTGCATTGTGAATGCGGCTC
CGCTTCACAGCACCTCAAACGGCCAGGTGGAGCGCTTTCATAGCACCCTGACCGAAATTG
CGAGATGCCTCAAGTTAGACAAGAAAATCAGCGACACTACAGAATTAATCTTAAAGGCTA
CGATAGAGTACAACAAAGTTTTGCACTCAGTAACCCTCGAGAAACCAATTGAGGTCGTTC
ATGCAGCAGCTTCTGATCGTCGCGGGAACGTCAAAAACAGGCTAATTAAGGCACAGCAAG
ACAATATCAAAAGGTGCAATGCATCCAGACAAAACCGCGTTTTCGAGGTAGGAGAAAAGG
TGTTCCAGAAGAACAACAAGAGGCTAGGGAACAAGTTAACTCCCTTATGCTCAGAACAAA
AGGTCGAAGCAGACCTGGGAACGTCTGTCCTCATTAAGGGGAGGGTGGTCCATAAGGACA
ACCTGAAATAAGTTTTCCTCCACAATTAGCTAGTAAGCCAACTCAGAGTTTAAACACCGT
TTTATATGGTTCGTCCATTTCAAATTTGCACTCACTTTGCTTGTGGCACTAGCAGCGGTA
AATGCCTCGGATCACCGACTTCTCGCATGCCAACTACATTCCGGTCTTTGACGGGGAAGT
ACTGGTGTTCGATCAACGTAGCTACTTGAGGCACTCAAGTAACATTTCCGAATTTGTTAG
TATGATAGACGAGACGGAAAGACTGTCCGATTCCTTTCCACAGTCGCATATGCGCAAACT
ACTAGACGTAGATACAGATCACCTTAGAACATTGTTGTCCGTTCTTCAAGTGCATCACAG
ATTTGCACGAAGCCTCGATTTCTTAGGCACTGCCTTGAAGGTTGTTGCTGGCACCCCTGA
TCCTTCAGATTTCTTAAGGATCCGCGTTACAGAGACGCAGTTGGTGGAGGCTAACTCCAA
ACAGATACTAATAAACTCCGAAACTCAAAAACAAATAAACAGACTAACGGACACTATCAA
TAAAATTATCAGTTCCCGCAAAGGCGATTTGGTTGACACTCCTCATTTATTCGAGACCCT
GTTGGCAAGAAATAGAATACTGAACTCAGAAATTCAAAATTTAGTACTCACCATAACGTT
GGCAAAAGCAAGCATAGTAAATCCTACAATCCTTGATCATACCGATCTAAAATCACTTAT
CGAACAAGATACCCCAATAGTTAGCTTGATAGAAGCTTCTAAGATCAAGGTCCTTCAGTC
CGAGAATATTATCCACATATTAATAGCCTACCCTAAAGTTGAGTTTAGGTGCCAAAAGGT
CTCCGTCTATTTTGTTTCACACCAACAAACCATTCTGCGACTCGACGAAGACACGTTGGC
GGAATGCGAAAAGGATACCTTTGCAGTTACTGGATGCACCGTAACTACGCATAACACCTT
CTGCGAACGAGCACGGCGCGAAACCTGTGCTGACTCCCTTCACGCGGGAAACATCGCCAA
CTGCCACACTCAACCTAGCCACCTGAAAGCGATAATGCCTGTAGATGACGGCGTCGTGGT
TATCAACGAAGCGACAGCGCACGTCCGAACAGATGATGACGCAGAGGTAACCGTCTCAGG
AACCTTCCTGATAACTTTCGAACGGTCTGCAACTATCAATGGCACAGAATTTGTAAACCT
GCGCAAATCACTAAGCAAGCAGCCTGGCATCGTGAGGTCACCGCTCCTAAACATCATCGG
ACATGACCCGGCACTAAGCATACCACTCCTGCATCGTATGAACATCAACAACTTGCTATC
AATTCGAGATTTCAGGGAGGAGGTAGTTGCGGCTGGCTCGCCTAAATTCTGGTTCGCGAT
TGGCGCGGTCCTGAATGTCGGACTAATTGGCTCATTCTTCCTTTTTCTGGTGCTAAGGAA
AAGACGAGCCTCCATGCAGATGCAGAAGGCGATTGACAAATACGACATGCCCGAGGACGG
CCATCATCTGAGGGGGGGAGTAGTTAACAACTAAGCATAAATATATTGCCCTAGCAACTA
AGTAGCTTCGTATTAACAATGCTGACGCGCCAGAACTGAGTTCAGCGCTCTGCGCTAAGA
ACGGCCAGCAGCGGTAAGCTGACACTGCATGGAATGCTGAGTCGGCTTGCCGACCATGCT
TTGATGGCGTGATGCATTGAGGCTTAGGGTATTTGTATAATTTGCTTGTCCCCTAGTTTT
CAGTTTTATATGAGGCGCGCAACACATAAGTCGCCGAAATAAATATACTGCTCCGGCATT
GCCGATAAAACATATCTTTCGTTATTGTCTGAGCCCAAGGCCAGCAATAGAAGCCAACTT
CAAAACATAATCTTCAGTAATATTACTGGATCAAGGAGAACATATTTGGATCAAGGGCAG
CGCGGGATCAACGCAACTTACCCAAGATAACATTGTGTTACATCGCAGAACATACATCAA
TTGATAACT
>Ninlil#LTR/Pao
GTTCGGTCATATACCTCATATATACATTAGTCAGGGTATCAATAGCAATGTCAAAGCAGA
TTATGTTAAGATTATGCTAATTCTCTTCTATTTGAATGTCATAAGCACTCATACACATGT
ACGAAGCCTCGCTCTCTTTCGAACTCTGTAATTGCTCGGTCCCTTTAATCTTAATTTATG
TTAAGAAATCAGTTCTGTAAGCATCATCATAGAAGTCAGTCGTGTTGCTCATCAATTTGT
AAAACCTTTATTAAAACTTCATACCATCCACACACGCCCACTTGAGATAAGATTCTTAAA
AGGTCAAAAAAACGCTTTTGATCCAACATTTTGGCGCCCAACATTGGGGCTAGTGTGTGG
AAATTGACGGCATATCGTTGCCGCACAACATTTCGTTGGAAAAAGGTTTTATCGAACTCC
TCGCAAAATACAGCATCGACAGCAACATTTGGCCAGCTCTTCTTTCTCGTTGCCGTTGCT
TCGTCGCTGGAAACTCGCTACCTTCGCTTCGCTACTGCATTCTTGTAGCCGTTACTTCGC
GCTGGATACGCTCTGAGTTTGATTGCTCGTTGCCTTTGCCTCACATCTCCTTTCTCGTTG
CCGTTGCTTCGTCGCTGGAAACTCGCTACCTTCGCTTCGCTACTGCATTCTCGTAGCCGT
TACTTCGCGCTGGATACGCTCTGAGTTTGATTGCTCATTGCCTTTGCCTCACATCTCCTT
TCTCGTTGCCGTTGCTTCGTCGCTGGAAACTCGCTACCTTCGCTTTGCTGCTGCATTCTC
GTTACCGTTGCTTCGTCGCTGGAAGCTCGCTGCCTCTGCTTGTTCACTGCATTTTGCTTC
ATCACTGCAAGCGACCCTCACATCGGCGAGCGCAACATTTACAAGTCTTAGCTGTTCTGT
TAACAGTGGGAGCATTTGAACTGTCGCTCGCTCACATTGGTGAGAGTGACATTATCAGGT
TAAAGTTAGGCTGTGAAAATTCGGCAGTATCAAAACTGTCGCTCGGTCACATCGGTGATC
ACAACATTCTCGATACATAATGTCAACTCGCCTGTCTACTGAGGTCGATGGCAGTGAAAA
AAGATTATCACACGGCGAGCTACAATTACGCTTGGACATGTTGGAGATATACATTAAGGA
GGTTTTGGAAGTACAATCTGAAATTGAATTGGAAGATCCTCAGGACAATGGACGTGCAGA
GGTGGAAGACACATATGTGAGTATCAAATTGTCCATCCAATCCCAACTGGATGATGTACT
GCACAGCACCTCATTTTCTAACCCTGCTCCAATTCGCTCTTCGCCGCCATCGAGTCTTCC
TCGATTGGCTCCGCCTGTATTTGATGGGAAACGAGCAGAGTTCAAAAACTTCATTACATC
ATTCAATCAGATTATCGGTCGTGAGTACTCTCTTTCGAACATTGAAAAGTTTAATCATCT
GCTGAATTGCTTGAAGGGCCCTGCCCTACAGGCAGTAAAGGCATTCCAAGTGACTCAGGA
AAATTATCCCAAGGCTCTTGCTCGTTTAAGTGAACGTTATGACAATCCTACACTTACATT
TTTAGACACAATAGAATCGCTATTCAATCTACAGCCAGTCGACAAACCGGACGGAAATCA
GCTGCGCAGTCTGCTGGACAATGCGTCAGCCCTGTATTCATCATTATCGTCATTGGGTAC
CGGATCAGATATTGCCCAAGCCATGTTGATATTCATCGTCATCGGAAAATGTGACCAGCA
AACTCGTAACAAGTGGAATGAGTCTCTTGACTTACGTACATTGCCAAATTGGGCTCACTG
CACAACTATTTTGGAACGTCATTGTCAGTTTCTGCAATCAAGCGGCATCGCATCGTATCG
AATGGCTGATTCTTCGAAACAAAAACACGTGTACAAGCCTAGCAAGGGATTATCATTTGC
TATTACTAATCCAACATGCATTGTTTGTTCCAGCTCCGACCATAAAATTGTACAATGTTC
TCAGTTTCAAGACATGAGTCCTAAACTCAAGTACGGAGTCGTAAAAAATGCTGGACTTTG
CATTAATTGCCTTCAATTAGGACATCGGATGGCTCAGTGTCCGTCTAACAATCGTTGTCG
AAGCTGCAAGCATCGCCATCACACGCTTCTGCATTTTGGCCAACCGCCTGCATCATCATC
GTCTACATCGCCATCATCCATAGCGCAAATGTCCTCAACAACGACTCCTGCTGCAACGCA
CTCGCATATGAATCAATCGCCAGGCGGACAAATAATTCTTGCTACTGCAAAGGTACTAGT
GCGAGATTCATCAGGGGCGTATAAACAAGGCAGAGCATTGCTTGACTCATGTTCCCAAGT
CAATTTCATAACTGATCAATTCGCCCAACGGCTGCATCTACGCCGTGATAAGCATCATTT
CGAAATCCGCAGCATAGGGGAGACCTCGACTAAAATTAACAACTGTACAACTACTGGAAT
TAAATCTCGTTTGTCACCATTTGAAGTAACACTACAGTTCTGCATAACGTCTCACATTGC
CTACCAGCCGGATTCGGAAATCGACACCTCAGATTGGAGGTTGCCCGCGAATACACCACT
TGCGGACGAAACTTTCCACAGGTCAGGTCGGATTGATCTCCTTCTCGGTACCGAGGCATT
TTTCGAATGCCTGGCTGTTGGACAGATTAAGCTCGGAGACAATTTGCCAGTCCTTCAGAA
AACGTTGCTTGGATGGGTTGTGTCTGGCAAGTATCGTCATCAGTCAGCTAAGCAGTCATC
AACGTGCTTGCTTTCTGTGGAGGAGTCAATTGACAAAAATCTTCAATTACTGTGGAGCAT
TGATGCTCTAGAAAATTCTCCAAAGTCAATCAATCCAGAACATCGGCTCTGTGAAGATAT
GTATTCAAGGACAACACAGATGAATAACGGCAGGATTGTTGTGCGTCTACCTTTCAAGGG
AGATCCAATGTGCCTTGGCAATTCAAGCGATGTTGCACGTCGTCGTTTTTTATCGCTCGA
GAGGCGCCTCAGTCAGCAGCCTACTGTTCAATCGCAATATGTAACCTTCATGAAAGAATA
TGAGGATCTTGGCCATATGACTTTAGTGACGAATCCGAGATTAAGTGAGCCACACTTTTA
TATACCTCACCATTGTGTTTTTAAACCCAGCAGTGCATCCCCTGATGCTGATTTGCAGAC
CTTTGAGCTAAATACAGTGACGTATGGAACGGCCTCGGCCCCATACTTAGCAGTTCGCAG
TTTGCAATATCTGGCAGATCTGCATGTGAACGAGTTTCCCATTGGCGCATCCATTGTAAA
ATCATCGTTTTATGTTGATGATCTGCTATGCGGAGCAAACGAGCTCATCGAGTTGCAGAA
CATCAAACACGAGGTCACCGAGATACTTCGCCGAGGACACTTCCCATTGGTTAAGTGGCA
CTCCAATCATCCCGCCGTCAGGAACGACGAATCGGTAAAGGATTTAAACTTGGATGAAAA
CGCTGTCTAGCGCACTTGGCGTAGCTTGGGATCAACGTCGTGATGTGCTACTATTTGAAT
TTAAACCCAAAAAATTGTATTCAACAGTCACAAAGAGGACTATTCTCTCGACTGCGTCTT
CTCTGTTCGATCCATTAGGATTGCTGGCACCAATCATTATCGTCTCGAAAATCATCATAC
AGGAGCTATGGCTGCTAAAACTCGCCTGGGATGAATCTGTTCCGCAATCACTTCTACTGA
CTGCTAAATCTCGGGTGGCTCCTGTCAAGAAGCTGACGCTTCCTCGATTAGAGTTAAGCG
GAGCTCAACTTCTGAGTAAGTTATATACAACTGTCAAAAACATATTCATCGGCAAGCCGC
ACAGCGCGCATTTCTGGTCTGATTCGCAGATTGTCTTGCACTGGCTGCAACAACACTCTA
TCACCTTGTCGACATTTGTTGGAAATAGAGTATCCATTATACAAGATCAAACAGCAGATG
GAAAGTGGAGACATGTACCGTCAAAATTGAACCCTGCTGACATCGTGTCACGTGGATGCC
CAGCTAATGAGCTCCAGCAATCAATTTGGTTTACAGGACCTGCGTTTCTGCGTGATTCCG
AGACTCAATGGCCCTGCCAACAATTCGACAATGATTTGGACATGGACATCATCGATGCTG
AAAAACGGAAGTCTACATTTGCTGCAATTATCGAAAGTAATTCTATTCTGGACTGGCTGA
ACGGAACTAGTTCATACATTCGGGCGCTTCGAGTTATGGCATATATGTTCCGGTTTTACC
ATATTGCCAAAAAGGAACACCCTTTACTTGTTCCCAAGGAATCGCAATTTGTCCACAATT
ATGTTCGGCATCTTCACTTGCGCAATTACCATGCAGGACCAAAGGCATTAGTTGGACTGC
TGCGGCTTCAATTCTGGGTCATAAACGCAAGAGCTTTAGCACGCAGCATTGTTCGTTCTT
GTGTACACTGTGTCAGATATCGTCCAGTTCTACTTCGTCAAGTCATGGGTTCCCTGCCAC
CTGAGCGCTTATCCACAGACAAGCCATTTCGCCACGTTGGAGTCGACTTCCGCGGTCCAG
TGAACACCTATCTTCGAATACGTGGCAAGGGTCCCACAAAATCCTATATCGCCATATATG
TCTGCATGGCCGTAAAGGCCGTTCACATTGAAATCGTGTCAGATCTTTCAACGAATAAGT
TTTTGGAATCGTTGAAACGCATGGTTGCCCGTCGTGGACCAGTATCGCACATCTATTGTG
ACAACGCCACAAATTTTGTCGGAGCATCCAACAAGCTACTCGAGTTAAAGAAGTTCATGT
TCAACACTAGCACTCAAGATGCTATCCTATCATATTGTTCCTCTGAAGAGATAACCTTTC
ATTCCACCTAGGGCTCCACACTTTGGCGGTCTTTGGGAGGCCGCTGTCAAGAGCGCAAAG
AGTCTGCTGGTGCGTACCCTCGCTAACACCCGGTTCACCTTTGAGGAACTGAACACCGCA
GTCGTTGAGATAGAAGCAGTACTCAACTCTCGCCCGCTGTCACCGCTATCATCTGATCCC
AACGACTTCAGCGCTCTCACTGCAGGACACTTTCTAAATGGAGATGCACCGCGCGCTTTG
CCCGAGCGTGAGATTATCACCAACAACATCTCCAACTTGGATCGTTACGAGCAGATCACA
GCTGTTAAACAGCAATTCTGGCGTCGTTGGTCTGCGGAGTATGTGAACGAGCTTCGAGCC
AGGACAAAATGGACTTCGGCTTCCCCAAATCTCACAGTTGACTCTATGGTCATCATACAT
GAGGACAACACACCGCCATTACACTGGAAATTAGGGCGTGTTGAGTCTGTTGTGAGTGGC
AAAGATGACCGGGTTCGTGTCGCATATATTCGCACTGCCTCTGGACTCTGTTGCCGGCCA
GTACATAAGCTGGCCGTTCTACCTGTCTCTTGAAAGATAATTCTTTCAAGGCGGCCGGGA
TGTTCGGTCATATACCTCATATATACATTAGTCAGGGTATCAATAGCAATGTCAAAGCAG
ATTATGTTAAGATTATGCTAATTCTCTTCTATTTGAATGTCATAAGCACTCATACACATG
TACGAAGCCTCGCTCTCTTTCGAACTCTGTAATTGCTCGGTCCCTTTAATCTTAATTTAT
GTTAAGAAATCAGTTCTGTAAGCATCATCATAGAAGTCAGTCGTGTTGCTCATCAATTTG
TAAAACCTTTATTAAAACTTCATACCATCCACACACGCCCACTTGAGATAAGATTCTTAA
AAGGTCAAAAAAACGCTTT
>Amaarhus#LTR/Pao
TTGTGGGGGTGGCGTCAGATAAATAATCCTTGAGTTGGTGAAAAAATTTGCCTTTATTAG
AAGTTTCTGCTGCATGTAACAAACTCTGCTGGTTAAGTGATTTTACATATTTTTGGTTGG
AGTGATGGAGGTGGAAAGGAGACCACAAGGAGAGTGCTGAGCGCATCTGGGATCGACTTA
GTGAGTGAGTCTCTCTCAGTGAGTGAGTCTGTCTCACTGAGTGACTCTCTCACACTGAGT
GAGGCTCAGTCAATGCTGTGTTCACACTAGCACTGAACTGGCATGAACTGGTCCTTCGAG
CCGGATAATATATAAACCGATCGCCCCTACACAAGTTTTTTGGCAAGTATAAGTAAATAC
AAAATTTCCTTTCTATATATATCGGCAATACCCGCCATATTTCTCCGCCATATTTATTTT
CTTTAAGAAATATATATAAATTATCCGACCACAAAACTAAAAACAGTTTAGTTAAATTTT
GTGTTAGTTACTTCCAACTACAAAGGAAATCCACTTGAACATTTTTTGTATGTACATACG
TACGCACTCGTGCACTTTCCTAACTATATAAAAAATAAAAAAATTTTTTTTTTTTTATTA
CGTGTCGGCACTTAATCCGACAAGTTGCTTCACAATATTGTTTTCTAATTAATATTGTTA
ATTCATGTTCTTGGTCCGACACACAAACATACACCAGGTTCACCAGAACGTATTGTACAT
ACATACATACATACATATATTCAATCCGAATATAATTGCCCATATGCATTTTGAATAGAC
ACTATATTTAACCTTATTATTTAATAAACATTAACACAAACTCCAATTCATTCTCTTAAC
TTATAATTTATTGCATCTTGTATCATATGTAAAAATCACAGCTGCCGATCCGCACTCCAA
TTACACGTTTTTATGCAATTGCACACATTCCCATACAATTACTCTTGTTCCGAGACGCAC
CAATAAAAACACAACAATCATAATTAATAGATTAATAATACTACTCATTTATTGTAAGTA
AACAAAAACACTACACATTAACTTCGAAGATCTACATATGTCAGCGGTGTGTACTCAGCC
ACAAAAGTGGGTATTTTATGAGTACCACAAAAAAGTAAAAATAAACCAACCGTTACCGTA
TTCAAGGACTAATATAATAATAAAATGATCGGAAACGAGCATCGAATTCTTTATTATCAT
TTCCCGTGTTTAATAAATAATCGTAAACCTGTACCGGCATTCCAGTGTTTCTTTGTTTTA
CGCATCGCAACCTCTACTACTAAAAACGAGCACCTTTGTTTTCCTATCCAAACGCTTCCG
CCTAGTATGCCAACTGGCAAAGGGGAAGAAACAAAGCATCAATTAGCAGTTCCGTCCGCA
AACACCTCCAGAACTTCTCCGTCTCCAACAGCAGCCCTTTGAGTCGAAAGGGAAACATCG
TCCCGGACTAAAAGCGAATCATCCGCGTCCACGTCAAGGGGAACCGTTAAGGCACCTCTT
AGTTCGAGGCCAAGTCCACTGATAAAAATCAGTTGCCCGCCGTCCAAAATTAAAAGCGAA
GCATCCCTGACCACTACAGTCGGACGCACTAAGGCAACCATTAGCACAAGATCTAGTCCG
ATTTCCACGCGAGCTAATACCAAAACGGCCCAAAATATGACATACGCGCCCTTAATCAAG
TTTATTGCTGTCACTGATCGGCTAAGTCAGTTTGAGGCAAAAATAAACACTCCTGGAGGC
TCTGACCCGTCTCTGTATACGTGCCAGGTCCGTCGGGACCAAGTGCGAACCTTGTGGGAC
AAGGTTGAAAAAGAGTACGAGGTCGGCTCAACAATAATCTCGGAAGCCGGTTCACTGGAA
ACCATTTCAGTTATGCAGTCCAAGTACGACTATTGTTACATGGTATATGAGAGATGCGCC
GCTAAACTTAACGAGCAAATCTATACCCCTAACGCCCAAAATAGACCATCCGCTCAGTCC
ACCATTCCGACATATGTTCCCACAGGGTGTCGCTTACCTCCTTGCGACACAGAAATCTTC
AGCGGAGATTACATACGTTGGCCCACATTTCGAGACCTCTTTACCGCAATTTACATAAAT
AATCCTAGGTTATCAGAGGTCGAGAAATTATTCCATCTCAATGCGAAAACCAACGGTGAG
GCTCAGGCGATTGTATCGAAGTCACCTTTGACTAACGATGGCTTCCCATCAGCCTGGGCC
AATCTGACTGAGCGTTTTGAGAACCGAAAATTGTTAGCCAACAGCCAGCGCAAGATTCTT
TTCAACCTGCAGCCAATCTCCCAAGAGTCTGGAACGGCAATTAAGGAACTTCAGAGCACC
ATTCAAGGTTGCTTAACAGCTCCGGAGTTATCCGAAATCAACATAGAAAACTGGGAGTGT
ATCCTCGTGTTCCTATGTTCCTCCAAATTACCCAAATTAACACTCTCCTTATGGGAACAG
TCCATCTCCAGAAAAACGACATCTCTTCTTGGCTTGAGATGAACGCCTTTCTCTTAGAAC
GCTATCGCACTCTAGAAGCGATAGAAGAGCTTAAGTCAAGCGCAAATACTCCAGCGCACT
CCAGAATTGTTCGAACAGAACCTCCTACCACTAGAAGGCTTAACTCATTTGAGAATAAGG
TCGCTAACAAGCCGCAAGCCTGCAAATTGTGCTCCAGGGAAAATCACCCTATCCGTCTGT
GCCCACGTTTTCTCCAAACGCCCGTCAGCGAACGGGCAACTCATATCAAACAGCAAAAAC
TATGTTTGAACTTTTTCGCTTGGGGTCATCAGTTAAGGGATTGCGCAAGTGCTCACAATT
GTTTTGCGTGCAAGGGTCGTCACGATACACTCTTGCATCGTAGTGACGCTCCACAATTGA
GCCCTACAGTAGGCTCCATGCCACAAGCAACAGCTCCCTCCAATCAATCCATACAGTCCA
CTCCATGCCAACAAACGAATGTTCACAATTATGTTGCAATTAACACCCACGGTGTTCTCC
TAAGTACGGCTGTTATATATGTTCGCCATTTGGGTGTAAATTATACAGCTCGTGCACTGA
TCGACTCGGGATCAGAGGCAACATTTATTTCCGAGCGACTCTTCCACCTGATAAAGCTGC
TGTACAAATCCGTACAGGCACAAGTATCGGAATTAAATCAAGCTGTTGCAGCCCAGCCTC
GCAAGCTCTGCCATTTTAATATTGGCTCTCCTTCTAAGCCTCGTATCCAAATCGAGGCAT
CAGCCTACGTCCTACCACATTTGGCAGGGAATCTACCATCATGTTCAATCCCCCAAAGTT
TATTGACAACCCTGCCAAAACTCCAGTAAGTGGAGACTAATTTCCACAAAAGTTCGCAGA
TAGATGTGCTGATTGGCGCTGATATCCTACCGTCCATACTAACGGGCGGCTCCCATCCTA
ATATATGTGGCACATTGTGCTGGGCCAGGAAACTATTTTCGGGTGGATTTTAACAGGCCC
AGTTTCAAAGACCGCATCCACCACAATCTCGTCGTTCTCGACTCGAATATCTGTCTTTCA
AGAGCAATTAGACGTCATTCTCACAAAATTTTGGGAGGTGGAGGACATTCCAGTCAAACT
GGTAAAGAGCTCCGACTCCTTTTGTGAGAGTAATTTCATCCGAACAACAAAAAGGAACGA
GAATGGCAGATATGTAGTCACCCTACCTTTCCAAGAACCTAATCCAATAGACTTAGGACA
TTTAAGATCTATCGCACTACCTCAGTTTCTAAAGAACGAGAATTGTTTAAAAAGAAATCC
CCCTTTGAAAGAGCAGTACGACTCCGTGATTCGGGAGTACTTCGACTTAGGTCATATGAC
ACAAGTCTCTCCAAACAGAAACCCCAATAATTTTTACCTGCCGCATCATGCTGTTTTTAA
GCCCGACAGCACCACAACAAAGGTTCGCGTTGTGTTTAACGTCTTCCAATGTCAAAAGTC
TAAATGATATCCTACGGGACCAGTACTCCAATCCGATCTGACGATTCAGATACTAAAGTG
GCGATTCTACCGCTACGTTTTCAATGCCGATATAACCAAGATGTATCGGCAAATCCAGGT
CGATCCAAGACATACGCCCTACCAACGAATACTATTTCGCAATGAGAACGAAGAACTTTG
CGACTTCAAACTCAATACAGTTACCTTAGGGCTAAATTGTGCCCCATACCTCGCAATCCG
GGTCCTCCGTCAACTTGCTCGTGATATACGAGAACATTGTCCCATCGCATCCGATATAAT
TGAAAATTATATGTATGTCGATGATGTTCTAGCAGGGGCACACACGAAGCCACAAGCAAT
TTCAGCCATTGCAGAACTCCGCATGGCACTCGACAGAGCTGGGTTCCCTCTGAGAAAGTG
GACATCCAACACAAAGGAAGTGTTAAAAGGAATACCAAGGGACCACTTACTGTGTGCGGA
TTTCTTAGAAATCGAAGAGGCCAGCGTCGCTAAAACGCTAGGCATTCGATTGCAAGCCAC
AACAGACCAGTTTTTCTTTGCTCCGTCCAAAATGGTATCTCAGCCTTCGCTCACTAAACG
TGAAGTACTATCACGGATTGCGAAATTGTTCGATCCTGCTGGATGGCTAGCACCTGTGAT
AGTTCGAGCAAAGATTTTCATGCCAGAGATCTGGCTCCAAGAGCTGGGGTGGGATGATTC
CCTGCCGGAACATCTCGTTCAACGTTGGCTTGAATTCCTAGCCGACTATCCCTCTCTCAA
AGAGATCCGTATTCCAAGATGGGTCGATTTTCAGCAAAAAGCAAAGGTGCAGTTTCACGG
CTTCTGCGACGCGTCCCAGCGCGCATATGGTGCTGCACTTTATTTGCGCGTCGAGATAAA
CGGATGCATTTCCACTCACCTTCTCGCAGCAAAAACGAGAGTCGCGCCAGTTAAGACGAT
ATCACTACCACGCTTAGAGCTGTGTGGCGCCGTCCTTCTTTCCGAGCTCACCACGGCTCC
TATTCCTCAGCTCCCCATCAAGAGTAATGAAAATTTCAATTGGACAGACTCCACTATTGT
TCTTGCCTGGTTGGATAAACCTCCATGCAAATGGTCTACCTTTGTGGCTAACCGGGTAGC
CAAGATATCATCAACCAATGGCAAATGGTCCCATGCTCGATCCGAACATAACCCAGCTGA
CCTAGCTAGTCGGGAGGTTTCTCTTCGGGACCTATTGGGCAGCACTTTGTGGTGGCATGG
ACCGGAATGGTTACAACTACCACAAAACCAATGGCCAGTTCCTGTTACGGTACTTGAGAC
AGAGATTGAACAACGCGCAGTGAAGTGCAATGTCTCACAGCTACCCTCCTATAACCTTCT
GGAACGATTCTCCAGATTCAAAAAGGCATTGCGAGTTATTGCATATGTCTGTCGGTTTAT
CCAGCGCTGTAGAAATCCAGCGATCCACTTTCCCGCCGAGCTCCGTAATGAAGAACTTAC
GAGAGTTCAGTTCCGACTTATCGAGTATACTCAACGCCAAGCTTATCCTAAGGAGTATAG
CTGTTTGCTCGATAAGAAGCCAATTCAAGGATCAAGCAGCATTCGCAATTTAACCCCTTT
CATCGATCAAATGGGTATTCTGCGATCCTGTGGACGGGTGAGACCGTCAACCTCGTTAGG
CTATGATGAGCGACACCCCATAATCATTCCGGCCAATTGTGATTTTTCACGCCTCCTGGT
CCGATTTACCCACCTCATTTGTTTTCACGGAGGCAATCAGTTGGTAATGCGCCTCATAAG
AGCCAAATACTGGATCCCAAAGCTCAAGGTCCTGGTAAAATCTACCATAACCTCCTGCAA
GGTCTGTGTAATACACCGTAGACGACTCCAGACCCAACTTATGGGCGAACTCCCAAGGGC
GAGAACAACCTGCCCGGCACCGTCAACGAAGGCATCCAATCAACGCCAAGGAACGGACTC
TCTTAGATGCATGGTGTGTAGAGGCATCCATGCACTACGCAAGTGTCAGCGCTTCTTGAA
GCTCACGCTCGAGAAGCGTCTCCAAAGCCGTGTTAATTAACAAATATTGTTCCAACTGCG
TGGCTCATCAGCATTCAAGGGAATCATGCCGCAGTGGAGCCAAGTGCAAAATTTGCAAAA
AGGACCAACACACCTTACTCCACATGCGTGATCCCCGTAGCGCTCGACCCTCTCGGTCAG
ACAACAGGCCCACAAGAAGAGCTTCTGGCTCCTCGCCCTCCAACGGCACATCACCCCCAA
GCCCGAGACGTGCTACTATACGGACGTCGCTTACGTCCCTTCTCCAGCACAAGGGGGTCA
GTATATTGCCCACCGCCATAGTTCTGCTCGACACCGGAAAAAAGACCCTTGACACTCGGG
CTCTGATCGATCCATGTTGTTCAGTAAGCCGAATTAATGCAACCGTGGCAAGGGCCTATG
GCCTTTCCGTCACACGCATTGGCGCAGAAGGAGCGTGCACAGCCGTGCTACGCTCCACGA
CAACTCAGATGTCTCGAGAAGTGGTCTTTATGGCTGACCCGCAACTCAGCTGCATAACTC
CAGCCCGAGCCATCAGAGCGGACATGAAGGACCCGTTCAACAACGTCGCTTTGGCGGACA
ACGAATGGTTCCGTCCATCTCCAGTCCCTTTGGTACTCGGCGCCGACGTCTACCCAGACA
TCATCCTACCAGGTATCCTCCCGAGTCGAGGCGGTCTGCCGATGGCTCAAAGTACGAAGT
TTGGATGGATGGAATTCTTGCAATCTGCATATTGCCAGGTGGGAGAATGTTGTGGGGGTG
GCGTCAGATAAATAATCCTTGAGTTGGTGAAAAAATTTGCCTTTATTAGAAGTTTCTGCT
GCATGTAACAAACTCTGCTGGTTAAGTGATTTTACATATTTTTGGTTGGAGTGATGGAGG
TGGAAAGGAGACCACAAGGAGAGTGCTGAGCGCATCTGGGATCGACTTAGTGAGTGAGTC
TCTCTCAGTGAGTGAGTCTGTCTCACTGAGTGACTCTCTCACACTGAGTGAGGCTCAGTC
AATGCTGTGTTCACACTAGCACTGAACTGGCATGAAC
>Mistral#LTR/Gypsy
TTGTGATGGGGTGATGAGTTTTATTTCTGTAAACATAAACATACATTGCCATTGGCATGA
TCAGCTGATCGCAATCAGCTTGAATAGGCAGCACTGCACCATAACATTTATGCAATTACA
TATGATCAGCGGAGGTTAATAACATAACCAGAGTGACCATGACCTATGTTAATGACGCCG
TTGCGAATGAAAATATCGTGTCTTGGGTGAATGCTAAATTGCTTCTTTTAGTTTTGGCGA
GGCGTCATTCTTTTCCATTTTAATCGCCAACGAGTACAGTCGGTTTAGATTGCTTTAAAA
ATTATAAAATTCAATTTTTCACGTGGGCGTAATAAACCCACGTGTATCGGCACTCAAGCT
CAAAAAAAAAAAAAAAAATTAAATAAAAGGGAAGGAAAAAAGGTCCAAGGTCCCCAGAAA
GAAAAGGGGTAATATAGACATCATGCGCTCCCAAGAGCTTGGCTATAACATTTCACCGGA
ATAAAGAAAATTTTCAGAATTCGGACACTGACAAATATTCACTAAAGGATCGTTACTGGA
GTCGTGGGGTGCCTTTCCTGTGTGTGGTAGTCGTAGGAAGGTGCAGGCTAAAGCGCGGGG
CTGCGTTATTGCGTGCCAAAAAGAAAAATTACGCATAACGCGTAGTCCTTATCGGAGCCA
AAGCCAAGGCCCCAAAGCACCAAAAAGCGACAATCTACACTGGTAGCAGGGAGCGATTTC
CTAAGGGCGGACCAAGATTTCAGCATCGTCTCATTTTCTGCAGATAAGCTTTGAACCTCG
CTAACCAATAGTTCGTGCTGCACGCACAGGCAGACCAACGTGACCACGTGTTCGACCCAT
TGATTCCCGGACATTCTTGAGCGCAGATCTGGTGGATAGCTAACCAGTGCGCACCCTCAC
TCGGATTTACAACATCTGATATAATTGTTAAACGGCATACTGGCCGTAGGTATAAGCGAA
GGGCATAAGTACACATGAAATTTAAATTGCAATTCTTTCCGTTTTATATCGCTGACATTG
TCTTTCGATCCTGATTTAGCATGTATATGTCGCTGACTACTATATTTCTACGTTACATAG
TTCAAATTAAGAGCCCACAGCACATCATCGTCGTCAACAGGCCTGCTGACATCGTTGGAT
CATACTAAAGTAGTGAGTACTGTGTGAAAGAACAAAAGATAATAAGCCAACATATCGAAT
TGTTACGTATTGTTTGAATCGCGGTTATAGTCAGCGGGTGTACTCCTAATCAGCCTTCGT
AATTACAAATAACTTTTGTGGATCATTCAGATCAGCAGTGATTTAACTTCATATTAGTTT
CGAAGTGTAATCTCATTCATGTGTGTTTTTGCCCAGATTGAGTTTAGTTTTATAAAAAAA
AAAAAAAAATAGAAAAACGTTGTTCTTCTCACGTAATGTATAATGAAGTACGATCATGAG
TTTAAATCTTCTTTGAATACACTTATATGATAAAATGAAATCTTAATTCCCTTTTTGGGC
ACCTTAGGTAAATAATATCGCATACAAAAGGGTAGTTGCAACGACAATCGCAGATGCAGC
TACAGGCAGGGTGGGTGAAGACCGAGGGTAGCCACCATCTTAGCTCCTCGGCTCTTATAT
GATATATTCTGCTTGCAGATCGTAGTCGCTCCTTATATATCGTGGTATTCCGTCATACCT
TAACTCTGTCTACCTTTTTTTTTCTTTATTATACTTGACGCGTCGAGTGTGTTAGGGAGC
AAAAGAACCCACGCCACTTCCCTGAGCACGGTCGGAACCCGTAGACGGAGTACGCTCCCA
ATGCACAACACGAGTGTTAGGCAAGACGCGCCCAGCGTAGCCGTCGTGTTCGTTACATGA
TAAAATAATAAGAAAAATGGCGCCCAACGTGGGGCCCGAGCTTCTGCTCTTCCGCTTCTC
ACCCCCGAGATCCGGAATTGGCCCACAAGAACTTAGGAGAGAGCCGATAGCATTGTTCGT
TACATGATTTGTCACGAGCCAATGTGGACGATCCTACGTTAAATCCATGCTAGCTTTCAC
CCTTCTTCCTATCCTTATCACAATATACCATCCAAATAATTTTAGTTTCCGTGACGGACA
TTTATCCTCTCTTGGAACTGCTGGTATTCTGATGTCTTTTGTTGGAGCCAGACCAGGAAG
TAAATAGTCGAGCGATTTATTTAGTGGATCAGTTATACTGTTCCACTAGAAATCTTATTA
TGTTTTCGCCACTTTTGATTCATTTAGGACTTTTAGATCTGATTTCGAGTCGGTTCTCTA
CCAAGTGATAGAAGGTTGGTAGGGCATAATAACATTCCGTTTGTTCTAGTTGAATTGAGA
ATTGTTCTGGTTGGGTTATTTCGACTCGTCCCTCTTCAACTTAGTTCAGACAACTCAACA
CTGATTTAGTAAAATAGTTTGCTTGCTTTTCGTAAGAAGATATATCAAACATAGAGATTT
AGATTATGCGATGTATTTACCTAAGGATAAGTCCCATGTTATAAAATGTTATAATATTGT
TGTATTAACATCGAAGTGCCTTAAACCTTTTCTTTCTGCCTTAAAACCGTTTCCGATTTT
CATAATTATCGCTCATTAGCGCTTCTCGTATATATCTTAAAATTAAAATCCTTTCGGGAT
CAATTCCCATTTAACTCTTTGACCAATTATAATCGATTTATTGATGATGGCTGTCGTTCG
TAGTCAGGAAAATTTAACTCTCAGCGAAGCACCTGCAGTGTGTACTATCTGCAATGAATC
ATCGATTGGTGATGCAGACACTGTAGAAACTCCATGTGCTCATAAATTTCATCGAAATTG
CCTAAATCAATGGTTAAGAAGCAATGAGACATGTCCCACTTGCAAACGAGTTTGTAGTCG
AGAATTATACGAAGATAGCAGTGACTTGAATGCAGTAGCTTCACAAAGACCCTACAAACA
CGGGGGGCCGTTCCTCGGTCCCGAACTATTACCCGAAGTAATGCTCGAAATACTCCTAAA
GCCGCCAGAGGTCGTCCTAGTGGGCCGACCAACTCTCGGGAGCAAGCGGGATCGCGAAAC
ACCCAACCTTCTAAGGAATCGCTTGGTTTGTCAGAACAGCGTGTGCAGTTGCTTATCAGT
AAGACATTGGAAGCCCATAAGGCTGAAATGGCGTCCTATTTGTCCGAAGAATTAAATGCC
GCAGTTAGAAATTTAAACTTGTATCAGGAGCCACGTGAGGAACCCCAATTAGAATGGGAA
AATGATTTTCCACGTGATGCACCGCGATCGAACAACGCTTCGAGATTACCGAATGCTAGT
GTTCAGTCTGATGCGAGACGTGAATACGCAGTCGATAGGCCCGACAAAATATCGAGTGTC
ATATCCAATTGGGATGTCAGATTTTCAGGCGTGGCTAGTGATATCCCAGTCGACGACTTT
ATATATCGCATAAATTGCTTGACTTCACAATGTTTAAATGGCAATTTTAGGTTGTTATAT
CAGTTTGCCAATTTGCTGTTTACCGGACCAGCTTTGACATTTTTTTGGAGATATCACCGT
ACGACTGACCAAACAGGCTGGTTCAATTTGTGCACATGCTTGCGAGAAAGATATAAAGAC
CACAGATCAGACGAAGACATAAAAGACATGGTTAGAAGACGCAAACAACGAGGGTCCGAA
AGCTTTGATGAATTTTTAGATACGATTCTTGCCTTGTCAGATGCGTTACGGGAACCAATG
TCAGACTCAGAGTTAGTGATCAATGTCAAGCGCAACCTAAAACCAGAATTGAGACACGAA
CTACTTCATGTAAATACTCCGAGTCTTGCGACATTACGCAAAGAATGTCACAAGCATGAA
GCGTTCTATTCGAATTACCTTTCCAAGCCAATTTCTCGACCAATTAAACCACAACGAGTA
GTCAACGAGGTAGTCCATGAAGATACCACAATGACGGATCTTACGCAGAATCTGGTAGAA
ACTGGGGACTTAAATGCTATACATTCTCCGGATAAATTGATTTGCTGGAACTGCGAGGAA
AAGGGACACAGATATCAAGAATGTTTAAAAGCGCGTCGTGTATTTTGTTACGGCTGTGGT
GCCGTTGACACTTACAAACCCACTTGTAGAAAGTGTAACCCTGTTTCGGAAAACTCTCCG
GAGGACTTTCGTCGTCTCTTAAACGCGAATGTCCGTCGTCAATAGCCTCGGATCCAGACT
TTAATAAAGATACCTTAACACCTGATTCGACCTTCACACCAGACTTATCAAAACCGTGTC
AGACAAAACTTAAACCTTACCACGTCCGTTTACACGAATATTTAGACCGTAGAGCAACTA
TTTTCGCTTCAGAACCCAAAGTTGAATTTAAGCCTCGGTTCGTCAGAGAGACTAAGAAAC
CTATGGACTCAGCGACGCTCGCTAAATAAGCATCGTATTTCAGCGATTGATCATCGATCA
AACGATGTGCGACCGTTCACGAATTTAGAAATATTCAATCAGCATTACTTAGCCTTGTTA
GATAGTGGGGCTACGAAAAGCGTGATTGGAGGGAGCTTAGCGAATAAAATTCTCGATTCG
AAAATTGACTTTAACAAAATAAAAGGCGATGTGAGAACCGCCGACGGACAAAAACAACAT
GTTGTAGGTTCCATTTCAATTCCTATCGTTTATAACTCCATTGCAAATAATTTCGAATTC
TTAATTGTCCCGTCTATCAAGGAAAACGTTCTCTGTGGAATAGATTTCTGGAGAGCGTTT
GGCATTTCAGTACATCATTCGAATACATTGAACTCAGTGGATTTCGAAGAAGTGGAGTCG
AATCAGTTGTCGTTAACACTAGCCCAAAAGAAACGCTTACAATCAGTAATCACTTCCTTT
CCTTCGTTTGAAATTGATGGTCTAGGAAAGACTACTCTTGTAGAACATATCATCGATACT
GGGGACGCCAAGCCCATAAAACCAGAGGTTTTATCCGTTATCACCAGCAAGGGAAAAATT
GTTGTGCGAAGAAGTAGATAGGATGATCAAGCTTGGAGTCATTGAAGAAGCTCCATATTC
CGCATGGTCATCTCCCGCGATATTGATTGTTAAGCCTGGAAAAGTCAGATTTTGTTTAGA
CTGCCGCAAGGTAAATGAAGTGACCAGTAAGGATGCTTATCCTATACCAAATTTAGATGG
CTTGATAAGTAGACTTCCTCCTGTACATTGTGTGTCGAAAATCGATTTAAAAGATGCCTT
TTGGCAAATCTGCTTGGATGAATCATCGCGGGCAAAAACCGCATTCACTATCCCGAACAG
GCCGCTATATCAATTTAAGCGGATGCCATTCGGATTGTGCAATGCACCGCAGACCATGAG
CCGATTGATGGATCAAGTAATTCCTTACGACATGAAAGGTCATGTTATGGTTTATTTGGA
TGATTTACTTGTACTATCGCAAAGTTTTGATGAACATTTAATTCATTTGGCTGAGATCGC
AACACGATTGCGTAGGGCAGGTTTGACCATTAATATCCGTAAAAGTAATTTTTGTCTAAC
AAAAGTCGAATATCTTGGTTACATCGTAGGTGAAGGCACCTTGCAGCCTAATCCGGCTAA
AGTTCAAGCAGTTGCAGATTCAGTGCCTCAACAAGACAGCTGAGACGATTCCTAGGAATG
ACCGGTTGGTATCAACGGTTTATCCCTCAGTATTCGTCGATTATCTTTCACCTAACAGAA
TTGCTAAAGGGCACGTCATTTGCTTTGGAATGATAATGCTCAAATTTCGTTTTGAAGAAA
TCAAAAGAAAATTAATCCTCAGCACCGTTCTTGATAAACGCAAACTATGAGAAGCCGTTT
ATAGTCCAATGCGACGCTTCCATGCATGGCGTGGGCGGTCTGTTAGCCCAATGTGATGAG
TCAGGAATCGAGCGACCCATCGCATACATGTCGAAAAAACTAAATAAAGCGCAGCGAAAT
TATTCCGTTACGGAACTCGAATGTCTTGCCGTTGTATTGGCTGTAAGAAAATTTCGCATG
TACATCGAAGGACACGATTTTAAAGTCGTGACTGATCATGCAAGTTTACGTTGGCTAATG
AACCAAAAAGATCTAAGTGGTAGACTAGCTAGATGGTCATTCAAATTGCAAGGATATAAT
TTTTCTATCGAACATCGCAAGGGTAGTGAGAATGTGGTCGCAGACACGCTTTCCCGTGCC
TTTGAGCCAGCAGACGAAGTAGCTGCGGTGGACCTAGAGGTATACCCTGAGAAATCGACT
TGTTCTTCGGAGGGCATTTCGATCCAACGAATACTGCCGGGCTAAAAAATAATATTATTC
GTTCCAACTTGCCAGATTTTCGAGTGGTAGATGATTTATATATATTTCCGAAATGAACCC
TCAGCTAGTAGTGTAGATGAGAACATGGAGGGTTGGAAATTATTTGTGCCATCTGAATTA
CGCTTAAATGTTATGAAAGCAGCACATGATCAACCAACATCCGCGCATTGTGGGATGGCC
AAATGTTTGGAATGTATTCGCAGACATTTGTACTGGCCGAACATGGTGGTTGACGTACGC
GAGTACATACGCCACTGCGAGTTCTGTCAAACGTCGAAAGTTCCTAATCGATGCCTCAAA
CCACCCATGGGAAACCAAGGGGTGATGAGCAAAAGGCTTTTCCAAAGGTATTTCGCTTTG
TTGGTCCGTACCCACCATCAAAAAAACGAAACATTGGTATTTTCGTCATTCTGGATCACT
ACTCAAAGTTCACATTTCTCAAGCCCATAAAAAGGCTCAATGCCAAAGTAGTGGTAGATA
TACTGCAAGAAGATATTTTTGACTGTTTTGGAGTACCCGAGATAATAGTGAGTGACAATG
GCACTCAATTTAAAAGCCTGGAATTCTCCTCACTCTTGTCGAAGTACGGCATACAGCATA
TGTGTACCGGTGTATACTCGCCACAGGCAAACGCGGTGGAAAGAGTTAATCGTTCGATTA
ATGCTGCTTTGCGCACATATATTCGGTCCGACCAAAGCCTATGGGATGTATACATTAGCA
GTATAAATAGTTCGTTACGAAACACCATACACCAATCTATTGGGATTTCTCCATACTTCG
TTGTGTTTGGGCAAAATATGATTAAGCACGGCAATGATTACAAGTTGCTCAAAAGCCTGA
ACATGCTGAATGAAGGGCAATTAAAACTCGATCGAGCAGACGAATTTCCCTTAATACGTT
CTAATATTCAAAAACACATGGATAAGGCATATGAAAAGAATTTGCGAACGTATAACTTAC
GCACACGCCCTCGTTCTTTTGAAGTCGGTCAAATAGTAATAAAACGCAACTTCGTTTTAA
GCAATTTGGCTAAGCATTTCAACGCAAAACTTGCACCAGTTGGAACTAAGGCACGTATCA
AACGAAAAATTGGTAATTGTATATATTTGTTAGAAGACCTCAAGGGAAAAGAACTTGGTC
ATTACCATGCTAAAGACATTTGGGAATGTAAGTAATCCCCTTTTTCAGCTTTTATCTCAG
TATTAGTTAATCCTTTCGATTAAACCTGCGTTGTGATGGGGTGATGAGTTTTATTTCTGT
AAACATAAACATACATTGCCATTGGCATGATCAGCTGATCGCAATCAGCTTGAATAGGCA
GCACTGCACCATAACATTTATGCAATTACATATGATCAGCGGAGGTTAATAACATAACCA
GAGTGACCATGACCTATGTTAATGACGCCGTTGCGAATGAAAATATCGTGTCTTGGGTGA
ATGCTAAATTGCTTCTTTTAGTTTTGGCGAGGCGTCATTCTTTTCCATTTTAATCGCCAA
CGAGTACAGTCGGTTTAGATTGCTTTAAAAATTATAAAATTCAATTTTTCACGTGGGCGT
AATAAACCCACGTGTATCGGCACTCAAGCTCAAAAAAAAAAAAAAAAATTAAATAAAAGG
GAAGGAAAAAAGGTCCAAGGTCCCCAGAAAGAAAAGGGGTAATATAGACATCATGCGCTC
CCAAGAGCTTGGCTATAACATTTCACCGGAATAAAGAAAATTTTCAGAATTCGGACACTG
ACAAATATTCACTAAAGGATCGTTACTGGAGTCGTGGGGTGCCTTTCCTGTGTGTGGTAG
TCGTAGGAAGGTGCAGGCTAAAGCGCGGGGCTGCGTTATTGCGTGCCAAAAAGAAAAATT
ACGCATAACGCGTAGTCCTTATCGGAGCCAAAGCCAAGGCCCCAAAGCACCAAAAAGCGA
CAATCTACACTGGTAGCAGGGAGCGATTTCCTAAGGGCGGACCAAGATTTCAGCATCGTC
TCATTTTCTGCAGATAAGCTTTGAACCTCGCTAACCAATAGTTCGTGCTGCACGCACAGG
CAGACCAACGTGACCACGTGTTCGACCCATTGATTCCCGGACATTCTTGAGCGCAGATCT
GGTGGATAGCTAACCAGTGCGCACCCTCACTCGGATTTACAACATCTGATATAATTGTTA
AACGGCATACTGGCCGTAGGTATAAGCGAAGGGCATAAGTACACATGAAATTTAAATTGC
AATTCTTTCCGTTTTATATCGCTGACATTGTCTTTCGATCCTGATTTAGCATGTATATGT
CGCTGACTACTATATTTCTACGTTACATAGTTCAAATTAAGAGCCCACAGCACATCATCG
TCGTCAACAGGCCTGCTGACATCGTTGGATCATACTAAAGTAGTGAGTACTGTGTGAAAG
AACAAAAGATAATAAGCCAACATATCGAATTGTTACGTATTGTTTGAATCGCGGTTATAG
TCAGCGGGTGTACTCCTAATCAGCCTTCGTAATTACAAATAACTTTTGTGGATCATTCAG
ATCAGCAGTGATTTAACTTCATATTAGTTTCGAAGTGTAATCTCATTCATGTGTGTTTTT
GCCCAGATTGAGTTTAGTTTTATAAAAAAAAAAAAAAAATAGAAAAACGTTGTTCTTCTC
ACGTAATGTATAATGAAGTACGATCATGAGTTTAAATCTTCTTTGAATACACTTATATGA
TAAAATGAAATCTTAATTCCCTTTTTGGGCACCTTAGGTAAATAATATCGCATACAAAAG
GGTAGTTGCAACGACAATCGCAGATGCAGCTACAGGCAGGGTGGGTGAAGACCGAGGGTA
GCCACCATCTTAGCTCCTCGGCTCTTATATGATATATTCTGCTTGCAGATCGTAGTCGCT
CCTTATATATCGTGGTATTCCGTCATACCTTAACTCTGTCTACCTTTTTTTTTCTTTATT
ATACTTGACGC
>Ziggy#LTR/Gypsy
TGTCGTGTATCCAATAAATTATTGTGAGTATTATTTTGAATGCTAACGATTAAGTGTTAG
TAAGAATCAGAGAATTTGACAGAAGGTACTGCTATTTAACATAACTGTCCTACTTGTATT
AGGGTTGCTACTGAAAGCATGGTGTGAGACAAAAAAGATAGTCTCTGCCGAGCATGGCCC
GAGTGTGTTGTATAACGTCCAGTTTGCTATAGTGTTGAATGTTCACTAACAGTACTAAAA
GTCAGAGAAGAATATAGAATGACAAGAGCATGAGTAGTATGCTCGAGGACGATGAAAATT
ATTCATTCTAAAAGTGGAAGTCATAGAGAACAGACGTGCTCGCTCCTAAAAATATAATTA
TTTTGTGACTATAACGACACTCGGGACTTGCTGTGCTGCCAGTATGCCTAATTGCAAAGA
AAGTGATTTCTCTGTTCCGACATCAGAAGTGGGATTAGGCGATGCCCCTCCACGAGGCAA
TTCTGACGATTCGTGGCGTCAGCTTTTGGAATCTCAAAATCGAAATATTCTTGAGATTAT
TAAAGCAATGCAGATGTCAAATTCAGCATCCTCAACAAAGAAGAGCATCTCGTTGCCAAA
GTTCAACCCGGACATTGCAGGCGCAGATGCAAATGCCTGGTGCAAAACTGTGGACATAAT
ACTTGACGATAATCCTATTGAGGGCAGTACACTGGTGATGACCCTCAGCGGCTCCCTAGA
AGGAAGCGCCTCGCCCTGGCTTTCTCAAATATGCTATACTGGAATGAACTGGCAAAATTT
TAAGGAATTGTTTTTGCAACGTTTCGTGGGAATGGAAACATCGGCGGCAACTTTAATGAA
CATTTTTAATGGCCGACCGAATGATGGCGAATGCCTCTCCGTATATGCGAGCCGTCTTGT
GACCTCACTTTTATCCAAATGGAAGACAGCGAACATGGAGGAAATTGCAGTCTCAGTTGT
TTTGGCACATACATCGAAAATCGACAAAAGTCTGCAACGTATGTTATATACGACTAATAT
TAAAAGTCAAGACGAGATGCAACAGCATCTGAAGGCCTATGCTTATGGAAGGTCAAATGG
AGGTCTACAGCCAAATATCCCAATGGAACCAGATCGCAAGAGATCGAAAACATATGGCAT
TAAATGTCATCATTGTGGAAACCTCGGACACAAAATGGTCGAATGTCGCAAGAGGAAGTA
TGAAGAAGGCAACGTGTCAAAAAACTCAGCATTACCTAAAGTTCGATCTGCCGTTACCTG
CTTCAAATGTGGCGATGCTGGCCACATTGCGTCTTCATGTACGAAAGGAGTTTCTACGAG
CGGTGTTGGATCACATGACAAGCGTATAAACATCTGTTGTGTGTCCGAGCCAAAAGGAAT
CCTGCGTCAATCTGGTGAGCTCGTTCCATTTTGTTTTGACTCTGGAGCGGAATGTACGCT
CATCAGAGAGAGTTGTGCCGAGAAATTTTCCGGAAAAAGAATTAATAATTTGATAGTTTT
GAGGGGTATTGGAGAAAATCCTGTGTATAGCACTATGCAAATCTTGGCTACTGTTAAAAT
TGATCAGTACTCCTTAGAAATATTATTTCATGTAATAATGGATAAGTTTTTGAAATACGA
TGTATTGATAGGCCGTGATATACTCGGATTAGGCTTTGGAGTCTCCATCGAGGCCGACAA
ATTTGAAATGTACAAAACCAAAACTGTTGATGTACTAATAAAAGTGCCAGATATAAGTTA
CGTAGAGCATCTGAATAACGATAGAGCATTAAGCAACACTGATAAGAATCGTCTGCTAGA
ATTATTGCAAAACTATGCTGATAAATTTATTGAGGGTATTCCTCAAACGCGAGTGACTAC
GGGTGAACTTGAAATCCGCCTGCTTGACCCAAATAAAACTGTACAAAGGCGTCCGTATAG
GTTAAGCATAGAAGAAAAAGAAGTCGTGCGAAATAAAGTAAAAGAATTGTTAGACGCAAA
CGTTATACGTCCTAGTTGCTCTCCATTTGCAAGCCCAATGCTGATGGTAAGAAAGAAAAA
TGGAACCGATCGACTATGTGTCGATTATCGGGAACTGAATGCTAATACGGTCGCTGACAA
ATATCCGCTGCCTTTGATTTCTGATCAAATTAATAGACTGAGTGAAGGCAAATATTTCTC
CAGTTTAGACATGGCAAGTGGTTTTTACCAAGTTCCAATACACCCAGACTCTATCGAGCG
CACTGCTTTTGTCACGCCAGAAGGACAGTATGAATTTTTGGCCATGCCTTTTGGATTAAA
AAATGCTTCCTCGATTTTCCAGCGCGCAATCGTGAGAGCATTGGGTGATTTGGCTCAAAC
GTATGCCATCGTCTATATAGATGACGTGTTAATTCTAGCGAAGACAAAGGAAGAGGCACT
TGAAAGGCTACAAACGGTCTTGGAAAACTTGTCTAGAGCTGGATTCTCATTTAACATTAC
AAAATGCTCGTTCTTGAAAACAAGCATAGAATATTTAGGATACTTGGTTGAAGCGGGTCA
AATTCGACCAAATCCACGCAAGATACAAGCGTTGGCCGAATTGCCGTCACCGCAGTCAGT
AACGCAGGTGCGACAATTCATAGGCCTAGCCTCGTATTTTAGGCAATTCGTACCAAAATT
TTCTGAGCAGATGAAAGCTTTATATAATCTCACCTCCAAGAATAATAAATTTGTCTGGAA
GCCGGAATATGAGGAAATTCGTCAAAAAATCGTATCAATTTTGACTAATGACTCCGTTTT
GACAATTTTCGATCCACTAAAGCCAATTGAATTACATACAGACGCAAGTTCTATTGGATA
TGGTGCTATTTTAATGCACAAGATAGAAAATAGACCCAGAGTCATTGAATATTACAGCAA
ATGTACGACAACGGCTGAAGCAAAATATCATTCATACGAGCTTGAGACCCTCGCAGTTTA
CAACGCAGTAAGACACTTCCGCCATTATTTACATGGTCAAAAATTTATTGTGCATACAGA
TTGCAACTCCCTGAAAGCAAGTATCAAAAAAATTAACCTTACCCCAAGGGTACATAGATG
GTGGGCATATCTGCAATCATTTGATTTCAGCATTGAATACAGGAAGGGAGAACGCATGTT
ACATGCTGATTTTTTCTCGCGCAATCCGTTGCCTACTGATTATAAATCCTCAGCGAAAAC
GGTTGAAATGCACATAAACCTAGCTGAGATAACCGACGATTGGCTTCTAGCCGAACAGCA
ACGAGATTCTGACATTGCTTCCATAACCTTAAAATTGCGAAACCATAAGATGGGAGAAGC
TATCTCAGCGTCGTACGAATTGAGAGCAGGAGTATTATATCGAAGGATTCAAAGAAATGG
CAGCACAAAATGTTTGCCTGTAATACCTAGAGCCTTTAGATGGTCAGTCATTAACAACGT
TCACGAAGCCATAATGCATTTAGGGTGGAAGAAAACTCTAGACAAAATGTATGCCAACTA
CTGGTTCGAGAAGATGTCTAAGTATGTGAAAAAGTTTGTAGAAAATTGCATTACCTGTAG
AGTGTCAAAACCACCATCTGGTAAGCTACAAATAGAAATGCACCCGATTCCTAAAGATGA
CATACCCTGGCACACTGTGCATATTGATATAACCGGAAAATTAAGTGGCAAAAACGACTT
AAAAGAGTACGTCATAGTTCAAGTTGATGCATTCACAAAATTTGTTCACCTTCAACATAC
GCTGAACCTTAATACGGAAAACTGCATTAAGGCAGTCAAAGAAACTGTTGCACTATTCGG
AGTGCCGGCACGCATCATAGCTGATCAGGGTAGATGTTTTGCTAGCACAAGGTTTAGGGA
ATTTTGTTCTTCGCAGAAGATAGGTTTACACCTGATTGCGACGGGCGCCAGTCGAGCAAA
CGGCCAAGTAGAGCGTGTCATGAGCACCTTGAAGAGCATGCTCACAGCGGTTGAGAGTAG
TCAGCGATCCTGGCAAGACGCTTTAAAAGACATACAGCTGGCAATAAATTGCACGACAAA
TCGTGTAACGAAATATAGTCCGTTAGAATTGCTAATCGGTAAAGAGGCAAGGCCGTTAGG
AATGATAACAATATCGGATGAAAAAACAATTGATAAAGATTTAATAAGAGCACAAGCGAA
AGATAACATGGTGAATAACGCTAAATATGATAAGGCTAGGTTTGATAAAAATAAAGCAAA
AATTGTAAAATATAAGCTTGGTGATCATGTCCTACTCAAGAGGGAAGAACGAAATCAAAC
GAAGTTAGATCCCAAGTTTAAGGGACCTTTTGAGATAATCGAAATACTTGATGGAGACAG
ATATTTATTAAAGTCATTGACGAGTAAGCGCACGTTTAAGTATGCACATGAGTATTTGCG
AGCTTTTCCAAGCAACAATGTATCGGAGGAGTTGATAGATTTGAGAGATGATGAGTGTGA
CAATGTTGAGGACATTGCTCAAGACACTGTGGCACTAAGAGAGAGTGCGGTTGGGCTCAT
ACACGATGGCTAAGACCGCACCATAATACTCACGCCGTGCACAAGTGCTCGATCATGGCG
TGCTGAAGCGGGTGATATTATGGCGGGGGTCAGAGGTTGAAAGACCTGTATGGATCCGCT
CCATGTTATCGTTGCTGGGCAGCAAGAGCCTATAGACGTGTGATGACAGAACAACAACAA
AAAAAAAAAAAAAAAAAAAAAAAAAATAAAAAAATAAAACCTACAATGACCGATGATACT
GCTGTTTGTAAAGCTATTCTTAAAGTAAAGTAATGACTAATAAATTTTACCCAACAATTT
TGACTATGGCATGATCTAAGCGAAATGTACACACGAGGACGTGTGAAATGTCAGGAAGGC
CGTGTCGTGTATCCAATAAATTATTGTGAGTATTATTTTGAATGCTAACGATTAAGTGTT
AGTAAGAATCAGAGAATTTGACAGAAGGTACTGCTATTTAACATAACTGTCCTACTTGTA
TTAGGGTTGCTACTGAAAGCATGGTGTGAGACAAAAAAGATAGTCTCTGCCGAGCATGGC
CCGAGTGTGTTGTATAACGTCCAGTTTGCTATAGTGTTGAATGTTCACTAACAGTACTAA
AAGTCAGAGAAGAATATAGAATGACAAGAGCATGAGTAGTATGCTCGAGGACGATGAAAA
TTATTCATTCTAAAAGTGGAAGTCATAGAGAACAGACGTGCTCGCTCCTAAAAATATAAT
TATTTTGTGACTATAACGACACTCGGGACTTGCTGTGCTGCCAGTATGCCTAATTGCAAA
GAAAGTGATTTCTCTGTTCCGACAT
>Anticlea#LTR/Pao
TGTTGCGGGACGAATTAATTTATCGATTGTTTAGTATTAAGTATATTCTGAAAGTATGTA
TTTTTGCCCTCCGAATGTACGGGCACACTGTATTTGGCTTGTTGCCGCCATTACTTAAAT
GTTAAGCTCATTATTGTCGTGAGTTCGAAGGCCGTAGGAGGAAAGACTGCGGTAAGATTC
CGAGGGAATATATATCTAAGTTCTAACCTATGTAATCCGTTTAGAATAAAACACTTGCAC
TAGCACGTTTTGCATTACGCTGTCTCTAGTAACATCGGAGTAACATGGCCGGGGGCCAGG
CGTAAACCTTGCAGTGTTCAAATTGCAACTCCACCTTCGTTTGGCACGCGACATGATCTT
TTATTCGCAGTTCTTATTGTAAGAAACTGCAAGGGCGACTTGCGCTGAAGACAAGACGTG
GTGTAACATTGGTGTTACAGTGTGTGTACATAGACACAGCACAGGCAGGGCCTCCACCCA
GTTATAGAGTCACCATTAGTACGCAGCCAGCGTAAAATATAGCAGAAACCATCTCCGAGC
TGAGTAGGATGACACAACGGTCACCTAGGAAAAGCCCACGCTTAAACGATGGCCAGGAGA
TAGCTACCACGGCGAGTGAGACGCAGACAAAGCGGACAAGTAGAATGGTGAGCACTGTAT
CACAAATGCAAGTTCCCGCTGTTAGCGCACCACAAAGCCCCAGCACCGTGGATGCGGGCA
CAAGTGTACAACCTGCCGGCACTGTGGCCGCGGGAGTGAGTGCACGAGCCAGCACATTGA
CAGGAGCGCCAAGCCCAAGCACGCAACTCTCAAGTACGCAAGTCATGGATTTGATAAAGA
GAGTCGCTGTGCTAGAGCACGAGTTGCAGAGGTCAAAAACTGGTCAAGCACATGTGAGTA
CAGTTACTGATCCCGTTAAGTTGAGTAGTGCTGGCATGAGTGGTACAGCTAACCTGCCGC
CATCTTTGATCGGAGCGGAGAGCGGAGAGCCATCGTCGAGTGGAAGTTTGAGTGAAACTG
CAACTATGAGTGTAGTCCCAAATTCAAAAGTAAGTTTGAGTGAAACTGCAATTTTGAGTG
GAACTACCATTTTGAGCAGATCGCCATCTTTGAGTGAGGCACTGCCTACGTCATTGAGTG
GAAATTTGGGAACACAGTTGCAAACGGTAGAACGGGCTACAGTTATGGATAACTGCTCTA
CAACGTCAAGCCGCTCGACGCCATATTGCTTTGCAGGCATTGCACAGCCAACGCTCAGCT
ACACTCCGGCACAGGAGAACCAACAAACGATAATTTTGGAGCCAACGCAGGCAACTGGGA
ACTTCGCATGGACGAGTCCCAGGAACGATGTATGCCTGCCACGCAAATTACCAGATCTAC
CCGAGTTTGGAGGTCAACCTGAGGATTGGCCTATATTCTTCTGCGCGTTTACGGAAACAA
CTTTGGCGTACAACTGTACAAATCTGGAGAATAACCAGCGATTGTTGAAGGCACTCAAAG
GCGAAGCACGTGACACTGTGAAGTCGTTGCTCATACATCCCAGGAATGTGAACAACGTAA
TTGAACAATTACGTTTTAGATACGGCCGCCCAGAACAGCTAATACGCAGCCAGCTAATTA
GTATTCGAGAGGTGCAGCCAATTCAGGAGCACAGCATAGCTAAAATCGTGCCATATGCTA
CACGCGTAAGTAACCTTGCCGCCTTTCTACAATCGGCTAACGGGGAACAGCATTTAGCGA
ATCCTACACTGATGGAGGATTTGGTCGCTAAATTACCACCAAGCAAGAGGGTGGAATGGG
CCAGACATGCAGCTACGATTAGGCCTTTCCCGACGGTCGTACATTTTAGCGCGTGGTTAA
CGGACTACGCCAATGTGGTATGTACGATTGTGGACGTCGATAGTAAGGAGCACAGACGTA
GAGTGCTGCATGCCAGCATTGACCAGAATAATGAAGGGCGTCACCGAGGTCGCACCAAAC
AGTGTCCAATCTGTAATGGACAACACGCAGTCAGGGACTGCAACGAGTTGAACTTAGCCT
CTCCGCTAAAGAAGTGGACAGTCGTAAAAAGGCACCGGCTTTGTTTTTCGTGTTTACGAG
TTGGCCACATGGCAAGAGTCTGCAATAGGGCCAACGAATGCCAAGTTAATGGATGCCGGA
AGAGACATCATCGACTCTTACATTATCATGATGCTATGAGTCACAATGCACCGCAACCAG
CAGGTGATAGAGTGATGAATACTGGACGGATGCCGCAGCCAGCGGATCCTCACACAAGGG
CACCGCAGCCAGCGGATGCTCAATCGACGCAACAAAGGAACTTAAGTTGTGTCGATTCGG
ATGGAGAACGCCTACTATTCCGCATATTGCCAGTGACATTGCACGGGGCCAATAATCGGA
TCGATACGTACGCGCTCCTCGACGAGGGCTCGTCTGTAACGATGATCGACGACGAACTAC
TGCGCGATCTAGATATCAAAGGGGAACGCAGGCAACTAAATATACAGTGGTTTGGTGGAA
GAGCAACCAGAGAGCCGACCACAGTGGTAAGCATGGAAGTTAGTGGAGCGGACAAGCGCA
AACGGCATGTGTTGCGAAATGTGTACGCCGTGTCCAACCTCAGCTTACCAATGCAAAGCC
TGCATCAACGTGACGTCCAAATGTGGGGCAACGGTGCACGTCTTCCAATGAAACCGTATC
GCGGGGCGGTACCAAAACTTCTGATTGGACTTGACCATGCGCATCTTGGACTGCCAATGC
AAACAAAAAGGTTTGCACCACAGGGACCATATGCCGCAGCCACCGAACTTGGATGGGTGG
TTTTTGGGCCGGCAAGAGATCAACCGACGGCAACGTCATCAAAGTCATGCCTCCTAGCAG
TGTCGCAGGAGGATGCAATCCAAAAGATGGTAAACGACTATTTTGATATCGAAAACTTCG
GGGTGAAGCTTACGCCACCAGTCGCAGCCAGCGACGATGCACGAGCACAGAGGATACTCG
AAGACACCACGGTGAAAATAGGAGAACGTTACCAGACGGGTTTATTATGGAACCGTGATA
ATGTTGAATTGCCACGAAGCTATGATATGGCATACAAAAGATTGGTCAACATTGAGAGAA
AGATGAAGCGTAACGATCAGTTTAAACAAGCCTATATGAAAATTATGGACGATTATGTTC
ACAAAGGATATGCTCGACGATTGAAGCAACATGAGGTCGCTTTAGCCAACAGCGACAAAC
TTTGGTATCTTCCGCACTTTGGAGTTGAAAATCCAAATAAGCCCGGTAAGATAAGACTGG
TGTTCGACGCGGCAGCAAAGGTTGGTGATATTTCATTGAATTCGGCATTATCCAAGGGGC
CGCAGCACTATAAGTCGCTGCCGACTGTTCTCTTCCATTTTCGGGAAGGTGCCGTTGGCG
TTTGTGGAGACATCCGAGAGATGTTCCATCAAGTGTTGATTCGACCGCAGGACAGATGCG
CCCAGCGATTCCTGTGGCGAAACGGCGATGATCGCCGGGAGCCTGATGTTTATGAGATGA
GGGTAATGACGTTTGGAGCAGCATGTTCGCCAAGCGCCGCACACTATGTGAAGACCTTGA
ATGCCCTGCAGTTTCAGGATTCAGACCCTCGCGCGGTTAAAGCTATTCTTGAATGCCACT
ATGTGGACGACTATGTGGATAGTTTTGATAGTGAAGGCGAAGCCATCACCATATCGACAA
GAATAAGAGAAATACATGCAAATGCTGGATTCGAATTGTGCCAGTTTACTTCTAGTTCGC
CAACTGTAGCTGACGCGCTGGGCCAACATGGGACTGCGAGGAGCATCGGATGGGGCGAAG
CTGAAGAAAAGATTCTAGGCATGTTTTGGCAACCAGCCACGGACGATTTCAAATTTAACA
TGAAGTACCACAAAGTACCCCGATGTGTGCTAAATTTGGAGCGAATTCCTACGAAGAGGG
AATTCTTGAGCTTGATCATGTCAACATTCGATCCTCTGGGATTTCTTAGCTGCCTCATGA
TAACTGGAAAGTTACTAATGCGTGAGATTTGGCGACGAAATGTGCAATGGGATGAACCAT
TACCAGATGAGATCGCCCGGGCCTTTAGCAAATGGTTCCAGGATATGAACAACGTGGAAG
GATTTCGGAGCTCGCGCCATTACTTCGGCCCAACACCTGTGCGGGCAATACAGCTGCACG
TTTTTGTCGATGCTAGCCAGTCAGCATTCGCAGCCGTGACTTACTTGAGGGTCACCTACG
ACAACAACGACGTGCGAGTATGCTTCGTATGTGCCAGGACGAAGTGTGCCCCAATGAAGA
CGATGTCAATTCCACGACTGGAATTGCAAGCAGCCGTGTTAGGAACGAGGCTGATGGACA
CTGTCAAAAAGGAGCACAGTATAGCGATCAACGACGCTATACTATGGACTGACTCCAAAA
CTGTGCTGCGTTGGATAGGCAGCACCCACCGTCGATATAAGCAGTTCGTCGGAAATCGAG
TGGGAGAAATTTTTGAGTCAACAAAGGTTTCCCAATGGAGATGGGTACCTACTGCTGAAA
ATGCAGCAGACGACGCAACGAGGCCGCATTGCCACGTAGACCTCAGCCAACGGTCACGAT
GGTTAGACGGGCCAACATTTTTGCGGCAGCCAGAAAGCAGCTGGCCGCAGTCCGAACCGG
GCACGGAACACTCATCCTACGAAGATGAAGAAGAGATGCCGAGTGAATTTGCCTTAGTTG
CAGCAAATAGCTTTTTCATTTCATTTCAGAGATTCTCTAGCTACAGTCGGCTGGTGAGGA
CGACGGCTTGGGTTTTAAGGTTTACGCGCTGGAGCCGTGGACAGAGGACTGAGCTTGAGA
GATTCGGCCTCACCGAGACGGAGTGTGAGAACGCTGAGAACTTACTGATACGGCGAGCGC
AATGCGAAGCGTTCCCTGACGAGGTTCGAGCCTCATACAATGAAGAATCAGTCGGTCATC
GAAGCGACATAAGAGGGCTGGCGCCATACTTGGATGACAATGGAGTCTTGCGTGCGTATG
GCAGGATCGATGCCGCACTGTGTATATCGCATAGTGCGAGAAGGCCAATAATATTGTTAC
ACCGGCACGCACTGACGGAACTGATTGTGTATCACTACCATGTGAAAATGAAGCATCAAA
ACGTGGATGCAACGATAGGTGACATCAGGACCAGATTTTGGATAACAAAGCTGCGTCGAC
TGTTGCGTACAGTAATATCTGGATGTAGTGTGTGCAAACTACATAGAGCGCAGCCAGCGC
CACCTATAATGGGTCCTTTGCCAGAGGACAGACTGGAGGCCAATGGATGGCCATTTAAGT
TTACGGATCTGGACTATTTTGGACCACTCCTTGTGACGATCGGACGTCGAAAGGAAAAGA
GATGGGTCGCCTTGTTTACGTGTCTGACGACAAGGGCCATACATTTGGAGCTGGCACATG
ACCTGTCAACTGATTCCTGTATAATCGTAATCAGGAACTTTCTTTGCCGTCGCGGACCTG
TACTGAGGTTGCGCAGTGACAACGGAAAGAACTTTTTTGGGGCCAACAGAGAAGCCAAAA
GGCTAATAGATGTATTCGAGCCGGAGAAGATTCAGGGTGAGTTATCTTCTAGAGGCATTG
AATGGATCTTCAACTGCCCAGCGAACCCAGCTGAAGGGGGAGCCTGGGAAAGGATGGTGC
AGTGTGTCAAGAGAGTGCTACGCCACACAGTAAAGGAAGTGGCACCAAAGCAACACGTAC
TGGAGAGTTTCCTGATTGAGGCCGAGAACGTTGTGAATTCTCGCCCGCTTACCCACTTGC
CGGTGTCTGTGGACCAAGAAGCCCCCCTAACACCGAACGATCTACTCAAAGGAGTGGCCA
ATCTGCCTGACACGCCCGCTATCCACGGGCAGCCGAACGAGAGATGCGTCACGAGGAAGC
AGTGGCGCATGGCGCGGCTGTTACGAGACCGTTTTTGGAAGCGGTGGGTCTTAGAGTACC
TGCCTACACTTGTGCGACGCGTGAAATGGTGTGCGCGCGTTGAGCCGATACGCCATGGTG
ATATGGTGTTTATATGCGACCCGGCCGTGCCACGCAGAGAGTGGCGAAGGGGCATAGTGG
AGGAGCTCTACCCTGGACCAGATGGAGTGCCTCGACGCGCCAGCATCCGCGTGGCGGACA
ACAACCGAGTGCGACTGATGACTCGTCCCGTGGCTAAACTAGCCATACTGGATGTGAGTG
AAGCAGGGCCTTCACGGGGGCGGGGATGTTGCGGGACGAATTAATTTATCGATTGTTTAG
TATTAAGTATATTCTGAAAGTATGTATTTTTGCCCTCCGAATGTACGGGCACACTGTATT
TGGCTTGTTGCCGCCATTACTTAAATGTTAAGCTCATTATTGTCGTGAGTTCGAAGGCCG
TAGGAGGAAAGACTGCGGTAAGATTCCGAGGGAATATATATCTAAGTTCTAACCTATGTA
ATCCGTTTAGAATAAAACACTTGCACTAGCACGTTTTGCATTACGCTGTCTCTAGTAACA
TCGGAGTAACATGGCCGGGGGCCAGGCGTAAACCTTGCAGTGTTCAAATTGCAACTCCAC
CTTCGTTTGGCACGCGACA
>August#LTR/Pao
TCACGATATTGAAGTCACATACTATTATTTTTAAACCACCATAAAATACCATTGTAAATT
GCTCATCACTAATCTATCGATAGTTATTGTTGAAAGTTCGAGAAGTAAATCACGCATTAC
AAGCAGTCTAAAGGCTCCTTTGATTTTTATTAAAATTTATAAAACATAAAAGGGGCCGAA
GTGGGGTGCAAACTAGCATCTCATCAATATTTCACGTCTTACCGCAAATCTTACTTTCGG
TGTTCATCGCTCTTTTGCTGCTGCAGTATAGGCACTAAACTCAAGAACAGACATATGTAA
ATATGTATGTACATATTTTGCACACCGGCTCGAGTGCGCGCTTCTCTCTAACGATCTTAT
CGCGTTATTTAGCAGATCGGCTATTATATCCAAGCTTTTTGGTGCATGTCAGTGTCAAGC
ACAACCGTTTGCTTAGAAAAGGAGCCGTCGAGCAGATACCTACATACTTACATACATACA
TATGAATGTGAATGCAAGTGCCGCTACAATTGATCTCGATACATACACACACACAAGCCG
CTGCACACATAAAACGGTAATCGGTCAAGGGCAAAGCTCTTCTCCATAAGTGAATTTTGC
TGACAGGCCGGAGTACAGTGAGCACTCAACAAAACGTACCAACCGAACATTACCTCGCTA
ACAACAGAATGGAAAATTCGACAAGTGAAAAAGACTTTTGCAAAGCCAAATGCGGTTCTG
TTCAACGCCAACTATTAGCAATGAACGAATTCTTCAGAGCTGGTGAGATGATCAGCTTTG
ACGATGCCGATCTGATAGTGCGTAAAGCATCTGCGGAGAGCATGAAGGCTGAGTTTGATA
TCAGTCAGTCAAGGCTAGAAAAATTAGATTTGCTCGTGCTTTCAACGGACGCACGCTCAG
ACTTCGAGAAGGTTTACTGGAAGATCAAATCCAATCTCGCTCGTCAAATGGATGTAGTCA
CTTAGGGGCGGATGACTGACGCCAATTCAACAATTATCCCACGCTTTGCTTAAAGTACGC
ACACATTTGCTGACTTGTTCAACCGTAAGTGTCGCTTACCGGAATTGCAGCTTGGTCTAA
TTTTTACACCATGTACAAGACTGTCATTGGCAGCAATGAGGACCTAAGTAAGATTGAGAA
ATTACAACATTTACGTGCGTTCTTGGATGTTGCTGCTCTCAACAGAATCAAATCGTCAGA
GCCTGTCGACATGAATCACGACAAAGCGTTGGAGTTACTCATAAAGCGTTTTGATAATAA
GTTGATACATTTTCAGGGCCACGTGCGGGCTATAGTTGGGCTGCCAGGTGTTGAAAAGGG
ATCAGCAGAGGCGTTGCGTGAGTTGAGTGACAAAATTAACTCGCATCTTCGGGCGCTTGG
CACCATGTCAACAACTGAGGAGCTGGCTGACGGATTACTCATACAAATAATATCGCACAA
GCTCGATCACCACACCCAGAAAAAGTGGCAGGAGGCGCTTGCAACGGGTAAGCTACCCAG
GTGGACGGATATGTCGGCGTTCTTAGAGAAGAGATGACGCATGATGGAAACCTTGAAAGG
CGCTACGGCACCTACGCCTAGCCTAAGGTTACCAGAAATGTAAAAAAATCGAATCGTAAC
AAATTCATTGCGTCCTCATCTAACAATTACCAGCAAAATTATAATTTTTGCGACTCAAAG
CGCATCTTCTTGTTACATGCCCGTTGTTTTTGAATATGTCCCCAAATTTGCGCCACAAGG
AGGCCAAGCGATTGCATCTTTGCCTAAACTGCTTGCGCAAAGGCCATGACTTGCAGCAAT
GTCGCTCAGGTCACTGCAGGCATTGTCAACAAAAACATCATTCGTTGCTGCACATGAGCC
ATCATAACTCAAGCATCTGTCCTGTGTACACCAAGCATGCAGGCTGCAACCACGATCCAG
CCTCACGCATTGTCTTTAAGTAATCCACCATCTTCAACTATCTGCTCTTATATTCGCACC
TGAAGCCGCGAATGCCCAGCCTGTAGATTATGTGGTGCTTCCAACCGCCATCTTATATGC
CAAGATCCACTCAGGTATATTCATACCCTGCCGCGCATTACTGGATTCTGGATCTCAACT
CAACTTTATCACTGCTCGTTTAGTAAAGCAGCTCCAACTCAAAACTCATCATGCTGCCGT
ATTAATAGCTGGTATATGCGAATCAACCCTATCTTCTAACATGTCCACTGACATATCACC
GCAGTCACGTGACAGGAGCTTCATCACATCATTTTCAGCAGTCGTTACTCGTAGTATGGC
GGATTATCAGCCCCACTTTGGGTTAGACATCTCTGGGTGGAATATCTCCAAGAACATCTC
GCTCGCGGATCCAACGTTTTTCAAGTCTCAAAGAATAGATTAATTACTTGGTGCCGGACT
ATTTTTCGATCTCATTTGCATCGGCCAAATTCGAATGGCGGATAACGCTCCAAAAGACCA
AGCTCGGATGGATTGCGTCTGGCGGACTCTCTCGCGTACACAACAAACACACATCCCTTT
CAGCCCTTTACAAGGAACCTGATTAATGGGAGGATTTACTGTCGGATATTGTAAAACGAT
TCTGGGAAGTCGACAATTGCTGCGGTACAACCCCTGCGCTCTCTGATGAAGACGCACTAT
GTGAGCAGCTATTTCTCCAAGGCTACACGCGACTAAAGTCAAGGCAGTATTCAGTTAGGC
TTCCAGCAAAGCTCAGCTTCGACACGCTAGGAGACTAATATCAACGTGCACTACGACGTT
TCAAGTCGCTCGAAGACAAATTGGACAAAAATCACCAGCTGAAGGAGAGCTACTCTGCAT
TCATGTGCGAATACATCGACTTGGACCACATGTCTTAGGCTTCCAAGCAGCAGCTTGTCC
ACAATGCGTAGAAAAGCCAGATAGCACAACCACCAAATTGCGCATCGTTTTTGATGGATC
AGCCAAATCCACATCAGGCGCATCTTTGGATGATCTTTTGCATACAGGCCCAGCAATTCA
ACCCAAATTATTCAACATTCTAATTCATTTTTGTTTTTTAAAGGCTGCCATTTGCGGTGA
CATCTGTAAGATGTACTGCTGTGTCCGAATAACGCATCCAGATCAATTTCTGTAATGCAT
CTTAAGGCGTGATCACCAAAATGAAAGCAAAAGGACGTACATCCTGGATACAGTAACGTA
TAGAACCAAACCCGCTGCGCTTCTTGCAATTCGAGCGATGCAGCAGCTGGCCCGCGACGA
AGAGCCTACCTTTCCACTAGCTGCAAAGAAAGTTTGTCGCGACTTCTACGTGGACGATTT
AATTTCTGGACGGGACTCTATAGAAGAAGCCATTCAGATCCGACAGCAAGTAAAACTGCT
ACTGGCTAAAGGTCACTTTCCAATCAGAAAGTGGTGCTCAAACGAGCCCAATGCATTAAA
AGGAGAAAGCGAATCCGATTGTGAAAAGCTAATGGAGTTCGAGGATGGCACCAACATTGC
AAAGGCGCTTGGTTTAGCTTGGAACCCTAGCTCTGATAGCCTGCTTCTCAACTTTGCGAA
GATCGTACCCGAAGGATCAGTAGCGAAGCGGAGCATATTATCAACAATAGCGAGATTTTA
CGATCCGCTCGGATTGATCGCGCCCATCGTTACCAGGTTAAAGGTATTTCTCCAAGCACT
GTGGAGGGAAAGGGTCAATTGGAATGAATGCCTGTCGCAGTCGCTGCACTTCGAATGGAT
CAAACTCATATCGCAACTCTCATTTGTCAGCAACTTGAAGTTCTCCCGTTTTGTATTGAT
GCCGCTGGCTACGTATGAGCTGCATGGATTTTGCGACGCCAACACAGCCGGTTATGGTGC
CTGCGTATTTGTCAGATCCGAAATGCAAGGGGTATTTTCATCACATTTGCTATGCTCTAA
ATCAAGGGTCGCCCCATTAAAGACGCTGACAATCCCAAAAGCTTGGCAGCTGCACTTTTA
ATATCAGAGCTCATAGGAAACAATGCCAAGTGCATTCAGATCAAATACAGATATCATTGC
TGGACCGACTCAACAGTAGCGCTTGCATGGATTCGTGATTCACCTTCAAAGTTTAACGTC
TTTGTATCCAACGGGGTATCACAAATACAGGAGCGGACCAAGGGCATGACCTGGCATCAT
GTACCCTCTCAGCTGAACCCTGCGGACATTTTATCACGTGGATGCACATCTTTGGAACTT
TTAGACTCACAGCTATGGCATATTGAACCCCCATTCATACAGGCCGCTAGCTCGACTTGG
CCTCAAAACGTCGCCTATCCCTTTGAGCTTCCAGAACGACGCCAGAAAGTGCTGGTACTA
TCAATGAAGACGGACCTATCGGCATCTTGTAAATTCAACAACACATTTGCCAAGTTACTG
CGCACTTTCGCATACGTGTTTCGACGAGATCAAAAGGTCCACTCCACTCCACTCCAGATG
ATATCAAGTGCGGAACGCATTTACTTATAAAAAACATTCAACTTACGCACTTCGCCGAAG
AGTACAAAGCACTCAGCTTAAAAAGGCCGCTTCCAACAAGAAGCAAACATCGTTCATTGT
GCGCACTGTTGGACGCTGAGGGACTCTTGCGCATCGGCGGGCGCCTTCAGAACTCACTTG
AAGCAAAGTATCCGTTATTGTTGCCTAAACGCCACCCAGTCACCGCAGCTATGATCACAT
ATTATCATTTTGAATTTCTTCCTGCTGGTCCGCAATTCCTTCTAGCAACACTCCGCCAGC
GATACTGGCCCATCGGAGGTCTTACGGCTGTCTCAAATATCATCAACAGGTGCGTGCGCT
GCTTTCGAATGCGACGTAAACTTATGGAGCAAGGCATGGCCCCGCTACCAGCTGAGCGAG
TGCAGCCAAGTCCGACGTTTCACGTTACTGGCATCGATTTTGCGGTCCTTTCTACGTCAA
ATCAAAGGTCAAGAATCGCTCACCAACGAAATGCTACATCTCAATTTTAATATGCTGTGC
AATGTAAGCAACACATTTAGAGTTAGTAGAGGACCTGTCCACGTCATCGTTTATCGCTGC
CGCATAGAATATGGACAGACAACGCCACAAATTTCGTGGGTGCTCGAAATAAGCTAAAGG
AACTGTGCGACCTGTTTATAAGCGATCCCCAGCGCAATGAGATTGTTCGCAACTGCCTAG
CTCTGGGAATCAACTGGAAATTTATTCCGCACCGTTCGCCACATTTTGGAGGATTGTGGG
AAGCCGCTGTCAAGTCAGCAAAATATCATTTTTATCGCGTCGTTGGAAATTCTCTTCTCT
CATTCCACGAATTCCGAACTCTCATCTGTCAAATATCCGCAATGCTTAAGTCAAGACCGC
TTTGCTATATTACAGAAAACCCGAAAGACTGGAAATACTCACGCCTGGGCACTCTATCTG
GGGCAAAGCCAATGCCACTATCGACGAGCCAGACATAACTCACCTGAGCATAGGTCGCCT
CAGACGTTGGCAGCGAATATGTCACATGCAGCAATCATTTTGGAAGAAATAGAGTACATC
GTATTTGTCGTTGCTCCAAGAGCGCGGAAAATGGCGACCGTCCAAGCAAAGTCTTCAGGC
CGGCAGCATTGTGCTGCTCAAGGAGGACAATGCACCACCACTCAGGTGGCCACTTGGTCG
AGTCGACAGCTTCATCACGGGTGATGACGGCATTGTGAGAGTAGCAGTCATTCGTACACA
AAATGGTCTGGTCAAGAGAGCCATTGCCAAAATCGCCGTTCTGCCAATCGAGACCACATC
ATGAGCATGTTCGCAGCAGAACGCCCTTTGAATAATATTATATCTAATTACAATATATCT
TTACTTCTCAAATCACGATATTGAAGTCACATACTATTATTTTTAAACCACCATAAAATA
CCATTGTAAATTGCTCATCACTAATCTATCGATAGTTATTGTTGAAAGTTCGAGAAGTAA
ATCACGCATTACAAGCAGTCTAAAGGCTCCTTTGATTTTTATTAAAATTTATAAA
>Barguzin#LTR/Gypsy
TGTCGCAGTGTGATTCCTAGTAATTGTACGCGGGTACATTCCTCAGTAGCATTCTGGGAA
TTCGGGGATTCGGGGAATTCCCTGCTTTTGCTTTACTAGCTGATATTGAACGAAAGCACG
GCAGCAGAGGCAGAGACGCTCTGCTGCTGAGTGAGGTTCGATGGTAAGATACCAAGAGTC
TTGAGTAAGACAGAGATGGCTACATACACTCGACATGAGTGAGTTTACGACATGAGTGAG
TTTACGACATGAGTGCGTAGGCTGACATGGTCAGTTGAGCTTGGGTATTTGAACCGATCG
GAACTCGCTGTGCAGCCGCGTCAATCATCAGAAGTATCAACATGGATGACATACCTTTGC
CGCCGACAGACATACCCCTGCCGCCGACAAGAAGTGGGATTAGCTCCGCCAAAAGAGGAC
AGCTCTAACTTATTAAGGGCAGCCTTAGAAGAGCAAAATCGTAATCTAATGGAAATAATA
AAATCCATGCAGGCACCAAGAGCACCGGCAATAGACGGGAGAGCACTCCACGTCACTCTA
CCCAAGTTTTGCCCTGACACCGCTGGAGCAGATGCATCAGCTTGGTGTACTACAGTGGAC
CTAATCTTCGCGGATAATGCTCTCGAAGGCAGTGCGCTTGTGATTGCGTTAAGCAAAGCA
TTAGAAGGCAGTGCATCGCAATGGCTGTCCCAAATATGCTTCGCTGGCATCACATGGCCG
CAGTTTAAGGAACTCTTCATCCAACGTTTCGTGGGCATTGAGACAACTTCTGCCATACTG
ATGAACATTTTGAACGGACGTCCCAAAACTGGAGAGAGTTTTGCTGAGTACGGCAGTCGC
ATAGTCACCCTATTGCTCTCTAAGTGGAAGGCAAAGAATTTGGAGGAGATTGCTGTATCA
GTAGCGTTAGCCCACATGGCTCAAATTGATAATAATTTGTTGCGTTGGCTGTTTACAACG
AATGTGACGACTCGTAATGAGCTGCAGCAGCAGCTACAGGCTTACGCTTTCAAGAAGCGT
AACAACGAGGAGGACGGATATTCGACTGGTCCGGATAAGAAGAAAACAAGAATGCAGTCG
CAGGTGAAGTGCCATTTTTGTGGAAAGGCTGGCCACAAATATGCAGAATGCCGCTCTCGA
ATGGGAAAAGCATCAGCCCCAACAGAAAGGAGTTATAGCGTGAGCAGCACGTCCGGAGTG
AAGGATCGATCAAAAATTAAATGTTTTAAGTGCGATGAAATCGGACATGTGGCTTCTGTA
TGCCCCAAAAATCGTACTGGTGGAAACAGCAAGAGCTCGAGAAGCGAGTTGACGTTTGTA
CAGTAGCTCCACCAAGTGGAACAATTACCTTATCCGGTGAGTCTATTCCATATTGTTTCG
ATTCTGGAGCCGAATGTTCACTGGTCAAGGAGAGTGTTGCGGAAAAATTCACCGGAAAAC
GATTTCACAATATTGTAACTTTAAATGGCATAAGTAACGATTCAATTTGTAGCACATTGC
AAGTTCTGAGTAATATTAATATTGAACAATATTGTTTAGAAGTTTTATTACATGTGGTTA
TGGACAAATATTTGAAGCATGAAGTGTTGATTGGCCGTGAGGTTTTAAGCCAGGGCTTTG
GTGTATCAATTGATGCAGATAAATTTTGCTTTTATAAGACAAAAAGAGTAAATGTTCTGA
GTCTAGTGAAGTATGAAGAAATCATAAATTCTGATACCAATTTAAATGATTCTGATAAGA
CGATATTGAACAATATGTTGAGATGTCACTCTGATAGGTTTATCGACGGAATTCCAATGA
CTCGTGTGACGACAGGCCAATTAGAAATTAGGCTAATAGATCCACAAAAGACTGTGCAAC
GCCGACCTTATAGGCTTAGCGAAGATGAGAGGAAGCACGTTCGGTGCAAAATTGATGAAT
TGCTTACATCAAAAATTATTCGTCCCAGCTGTTCACCATTCGCTAGTCCCATGATGCTGG
TTAAGAAGAAAAATGGCACAGATCGTCTTTGTGTAGATTACCGCGTTTTAAATGACAATA
CAATTGCCGATAAATATCCTTTGCCTCTTATTTCGGATCAAATAGCTCGTCTTCGTGGTG
CAAGGTACTTTTCGTGTATAGATATGGCAAGTGGATTTTACCAAATCCCAGTACACCCAG
ATTCAATTGAGCGAACGGCTTTCGTTACACCTGATGGACAGTACGAATTCTTAACCATGC
CCTTTGGTCTGAAGAACGCACCTTCTGTGTTTCAGCGTGCAATAATAAAAGCCCTGGGTC
CGTTGGCACACACATTCGCAATTGTTTACATTGACGATGTTATGGTAGTAGCTAAAACGA
AAGATGAAGCGTTAGAACGACTAGAGATAGTGTTGGACACCTTAAGTAAAGCCGGATTTT
CATTTAATATAACGAAATGTTCGTTTCTTAAAACTAAAATCGAGTACCTTGGGTTTGAAA
TAACGAATGGAGAAATTCGGCCAAATGCACGAAAGATCCAGGCATTGATAGGGTTGCCAC
CTCCGGAAACTGTAACTCAATTACGACAGTTCATTGGTTTAGCTTCTTACTTTCGGCAAT
TCATTCCAAAATTTTCCGAAATATTAAAACCATTGTACATGCTTACTTCAAAGAATAATG
CTAATTTTGTCTGGTTGTCAGAGCATGAACAAATACGTTTGAAAATAATAGGTGTATTGA
CACAGGCCCCAGTATTAACTATATTTGATCCACAATATCTAATAGAATTGCACACAGATG
CCAGCTCCATTGGTTACGGGGCGATATTGTTACATAAAATCGAAAATAAATCCTATGTAG
TGGAGTATTATAGCAAATGTACTTCTCCGGCTGAAGCAAAATACCACTCGTACGAACTCG
AGACTTTAGCAGTTGTCAATGCTATGAAGCATTTTAGGCATTATTTACAAGGTCGTAAAT
TTGTCGTTTACACAGATTGTAACTCTTTAAAGGCCAGTCGCACCAAAATGGAATTAACAC
CGAGAGTGCATAGATGGTGGGGGTTTCTACAGTCATTTGATTTCGATCTCGAATATAGAA
AAGGGGAGCGAATGGCGCATGTCGATTTCCTTTCCCGAAATCCACTGTCAGAAGGAAATA
AGTGTGCGGATAAAATAATTGAGAAGCGTATTAATCTTACTGAAGTGACCGACAATTGGT
TGGTGTCCGAACAGCAGCGCGATCCTGAAATAATCAATATTTCATCCAAGTTACGCAATA
ACGAGTTACCGGAAAATTTAAATAAAACATTTGAATTAAGAAAGGGCATATTGCATAGAA
AAATACAGAGAAATGGTAAAACAAGGTGCTTGCCGGTAATTCCAAGGGCGTTTAGGTGGG
CAGTGATCAACCACGTACATGAATCTGTTATGCATTTGGGATGGGAAAAAACATTGGATA
AGGTATATGGATATTACTGGTTCGAGAATATGTCCAAGTATGTACGTAGATTTGTGGAAA
ATTGTATCACGTGCAAACTAGCAAAACCCCCAAATGGAAAGGTCCAGGCAGAATTGCATC
CAATTCCTAAGATAGAGATACCATGGCACACAGTACACATCGACATAACGGGTAAAATGA
GTGGCAAAAACGACTTGAAGGAATACGTCATTGTTTTAATAGATGCCTTCACCAAGTTTG
TTTATTTTTACCACACACTGAATATAGACACTGAAAGTTGTATTAAAGCTGTGAAATCGG
TTGTGGCGCTATTTGGGTTGCCAACTAGAATAATAGCGGACCAAGGTCGTTGTTTTGCTA
GCTCAGGCTTTCGCAATTTCTGTTCCGCTCAAAAGGTTCAACTGCATTTGATCGCTACCG
GAGCTAGTAGGGCAAATGGACAGGTTGAACGCGTGATGAGCACACTTAAGACAATGCTGA
CGGCAGTTGAAACGAGTCAGAGATCATGGCAGGATGCATTGGCTGAAGTACAACTGGCCA
TGAATTGTACTGCAAATCGAGTCACCAAGTTTAGCGCTTTAGAGCTATTAATAGGAAAAG
AAGCTAGGCCTTTTGGTTTATTGTCAATAAACGAGAAGACAATGATGTAGATAGAGAACA
GATTAGAATTCAAGCCAAGGAAAACATGGAAAATAATGCAAGATATGACAAACAAAGATT
TGACAAAAATAAGGCAAAGATTATGAAGCATAACGTAGGTGATCATGTTTTACTGAAAAA
CGAAGAACGGCATCAGACGAAGCTCGACCCTAAATTTAAAGGTCCATTTGAGGTGATCAA
AGTCTTAGACGGCGATCGATATGAACTAAAATCATCGGTTAATAAGCGAACGTATAAATA
TTCACATGAGTGGCTAAGAGCGCTACCAAGCAGACAAATAATTAACGAATTAAACGAAGA
ATTCGATGCCTAAGTGATGGCGATTCCCAGGAGAGGAACGAACCAATCGACGGCGTTAGT
AAGCGTGCGTCTGTGTCCCAAGAGGGGAATTGAGGACCGCACCATAACAGCTGTCTCACA
GGGATGAGAAGTGTTATGGCGGGGGTCAAGGTGATTGGGTGTAAGTGTGCACACCAAATT
AAATTGAGAAACTGAGAGACAAATCTAAGTTATGTAAAATCTGAATTATTGGAAAATTCT
GATTAGAATTAAATGATATGAATAAGATCATGAAGTTGAAAAAGTATTATGTTTGTAAAC
AAAAGGAAATTGTGTTTCCTAGATAAGAAAAATTGTCAGTTAATGTTTGTGTAAGCGGCT
CTGTAAGTTTGTAAATTGTAAGAGAAAATAATGTTATTAAAAACAAGAGATATCATAATT
AAAAGAGTCTGTGTCGCAGTGTGATTCCTAGTAATTGTACGCGGGTACATTCCTCAGTAG
CATTCTGGGAATTCGGGGATTCGGGGAATTCCCTGCTTTTGCTTTACTAGCTGATATTGA
ACGAAAGCACGGCAGCAGAGGCAGAGACGCTCTGCTGCTGAGTGAGGTTCGATGGTAAGA
TACCAAGAGTCTTGAGTAAGACAGAGATGGCTACATACACTCGACATGAGTGAGTTTACG
ACATGAGTGAGTTTACGACATGAGTGCGTAGGCTGACATGGTCAGTTGAGCTTGGGTATT
TGAACCGATCGGAACTCGCTGTGCAGCCGCGTCAATCATCAGAAGTATCAACATGGATGA
CATACCTTTGCCGCCGACAGACATACCCCTGCCGCCGACA
>Laodamas#LTR/Pao
TGTCTGGTTACGCAGCCAAAACAACTGGAGCGACCTCGCAACTGATAAGAGCAGCATCTT
AATTTTATCTTATTATACTTGCTCTGCAAAGCAAGTGCCTAAATTTCGCTCTTTAGAATT
CATTAACATAGAGCTGCCGCTCTTCGCTGTAACGATCGTTTTATTGCCCTAGCTTCACTT
ATGCGAAGGCCTCGATGCTGCGCATCGAATTTAGTTAAGTTCGTTCGCTTCATGCATTTG
GTACGCATCGGCCACTTGCATTACTCAAAATTATAACTAATAATTGTTTCTTCGCTAAAA
TTGGCACGTTCTAATTCGGGTTCGCTTGCCTATATACAAACTATTGTTCTTAAATAATAA
GCACAGACCAATTCGGGTCTGCCTGCTTTTCGTAACTTTGAGATATATAAAACAATTTTG
AACACAAAAAATAAATAGTTAATTATTTCTATTTGTGAAAGCTATTGAAAAAGCTCAATA
GCGCAACATTTGGTGACCCCGACGTGATTTTTATTTTTGTTGTTGTAAGATTATTTGCTT
TACATTAAAGCAATAATCTTAAAAGGCACCACCTGGCATTTCGTTTTGTGCACTTTATAT
ACATACATACTTATCGCCGTCGCTTTGCCTACTCTCTCGGTCGCTTAAAGTCTCTGCTCA
TTCGTGCGGTACTTATGTAAAAGCTATTGCCGTTGCTTCATTACATAGCTTGACACTTGC
GTTCGCCGAAGTTCTTATTGTACAACTATTGTTTTTTGAACGGTTTGCATGTACTAGCGA
TCACCGTTGTTAGTTACTCAGCTAGTTTCGCACGCGCTTTCTATCGCGCTTCTAATGGCA
ACCGAAAATAATGCCTCTAGTGCAGTGCCCTCTGCAAACAGGGTGACCTTTCTGAAGCGC
AAAGCCATTTCAATTTATGACAGTTTGCAAACACTTCGAAATGCTCTAACTAATTCGCCA
CTTAGTGCAATTGATGAGTGCGGTCTTAGTGTTAGGCTGAAGCAAATCGAGCGGCTTCAG
ACCTCATTTGATATTACTCACACTAGCCTCGAAGAACTAGACTTTGATGAAATCGGTAAC
CAATTGCGTGAGGACTTCGACGAGTTAGCAGTTTCTATGGAAATTTCGGTTCGGAGTGAA
ATTGCGAAACGTGTCTCAATATTGCCCTGCTCAACATTTCGCGACCAATCTGTGCTGCCC
TCGCAGACAGTTAGAGCTAAGGCACCGCCAACACTACCCTCAATAAAGTTGCCTACGTTC
AGTGGTGGTTACACAGAATGGGCCGACTTTTATTCTATGTTCACAACCGTCATAGAAAAT
CATCCTGATCTAGCAGATATCGAAAAGCTGCAGCATCTTCGATCGTGCCTGAAGGATACA
GCGCTGGACGCGATTCGATCATTGGAAATAACAAACGATAATTATGCCATAGCACTTAAT
TTATTGGAGAAAAGGTTTAATAATAGACGTTTGGTTTTTCAGGCACACATACTTGAGATA
TTGGGGCTCAAGAGGGTGGCAGGTGGATCGGCCGTGTCGCTAAGGGAGTTATCCGACCAA
TTCAACGCACATTTTCGCGCGTTAAAGAGCATGGGCAACTCCGAACAAATCGCTGGATGC
ATCATTGTGCAGATTATTTTACAAAAGCTGGACCCAATATCACAAGCCAAATGGGAAGAA
AGGCTAGAGGATTCGTCGTTCGTTAATTTAATACCATCGTGGGAGCATATGGCTACGTTT
CTGGAGCAGAGATGCCGAACAATGGAAACCGTAAATTTTGCTATGGCAAGCTATGCCCCT
AGCCATCAGGTGGGAAAAACTAGAGCAATTAACACCAGTAGATCGTCATTTATCGCCACT
AACCACGACGCCCCTGTCTGCGTCTTTTGTGACAGCCCTGGTCATAGTATATATAATTGT
TCTCGATTTGGAAATTTGACCCCTGCATTACGGCTTAGGGAGGCAAAACGAGTTGCATTG
TGCTTGAATTGCCTAAAGAAAGGTCATCAATTGCGATCATGCAGCTCTGGATGCTGTCGG
ACCTGCGGGGCGAAACATCATTCTCTGCTGCATTTAAACAATTCCGTATCTCCGTCTGGT
CAGCTGACTGAGCCTGCAAATTCATCGCCGATAGCCCATGCCTCTTTCGCTAAGTCATCG
CCATCTACCTCCACATCTCTTGTTGCCCAGTATTTCAGTAGTGATGTTGTCGTCTTGGCT
ACGGCTATGATCTTTGTAAGAAATCGCTCCGGCACTTTGATACCTTGTCGTGCCCTTTTG
GATTCTGGTTCTCAGCTTCACCTTATAACGTCGCGCCTTGCTCAACAGCTTCAGCTAAAG
AAGCACAAGTCCTCAGCCATTGTCTCTGGTCTAGGAGATTCTCGTTTTGAAACAGAAGGA
AACACGGTCACTATCACAATACAGTCTCAAGTCTCTGAATACTCAACATGCCTTACAGCT
CTGGTAGCGCCTAACATAACTGATAGTCAACCGAGTTTTACTATCAACACGACGAATTGG
AACATTCCCGATAACATAAAACTTGCAGATCCGTCTTTCTTTAAACCTCAACGCGTGGAC
TTGCTACTTGGAGCTAGCCTGTTTTACGACCTTCTCAGCGTCGGCCAGATAAGGCTTCTC
CCAGGACTACCGTGTCTTCAAAAAACACGGCTTGGTTGGGTAGTTTCTGGAGGCGGACCC
CGCTTGAGTGGTTCTATGTTAATGGCAAAGCATACTGCGGGCAAACTTGAGTCAAGTTCT
GAAGAACGTGCTGATGAATTGGTTCGAAGATTTTGGGAGATAGAATCCTGCTTGGAAAGT
ACACCTACCACTTCAAAGGAAGAAAACATCTGTGAAGAACATTTCGTAAAGACTCATATC
AGATTGCCTAGTGGCCAATATTCAGTTCGTTTACCCTTCAAGCGAAGTTTGGAATGTCTG
GGGACGTCATACCAACAAGCCTTTCGTCGGTTCCTGACCCTGGAACGCAAACTACAAAAT
CGTCCAGATCTGAAGATTCAATATTCAAACTTTCTAAAGGAATATTTGGATCTTGGTCAT
ATGTCGCCTGTTGCTCCAGAGTCTATAGGACTTTGTCAATACTTTCTTCCTCATCACTGT
GTCTTTAAAGAAGACAGTTCAACGACAAAATTGCGAGTCGTTTTCGACGGCTCAGCAGCT
ACCTCGTCAGGTTATTCATTAAATGAACTATTGATGGCTGGACCTGTTATTCAAAGCTCG
CTGTTTCATATCCTTCTTCGCTTTCGTAATTTCCCGATCGCCCTAACAGGAGATATTGGA
AAAATGTATCGCTGCGTACGCGTTTCAGCACCGGATGATTTTCTCCAATGCATTCTGTGG
CGAGACTCGCCAGAACAGGATATAAAGATTTTTAAGCTGGATACAGTTACATACGGAACA
AAGCCAGCTTCATTCCTCTCTATCCGTGCTATGCATCAGCTGTCTATGGATGAGGAAACT
AATTTTCCAATTGGATCTCGGATTTTGCGGCGTGACTTCTACGTTGATGACCTCATTTCA
GGGGGTGATTCAATTCAAGAAGCAAAGGAACTTCTTAATCAGACGGCTGGAATCTTGGCA
AGTGGGGGCTTCAAGTTGCGAAAGTGGTGCTCAAACAATTCTGCTGTACTGAAAGGGATA
CCCGTAGAGGACAGAGAATCTTCCCTAAAGTTTGATGATGGTAGCGACATCACCAAAACT
CTTGGACTCGCTTGGGACTCAGCGTCGGATCGATTGTTGTTTTCGTTTTCGTCCATTCAG
CAGAGATCTAAACCATCCAAAAGGTCAATACTATCGACCATAGCTCGCTTGTATGACCCG
CTTGGACTCATAGGGCCGGTAATTGCCAAGGCTAAAATCTTTATGCAGCAGATCTGGAAG
GAGAAGCTTGAGTGGGACGAGAGCTTGCCATCATCACTGGCAACAGCTTGGCATGATCTT
TGCTGCAGTTTTGAGAAGGCACAGTTTCTTAAATTTCCTCGTCTCGTGTCAATACCTGCA
GCAGAGTTAGAAGTTCACGGTTTCTGCGACGCCAGCATCGAAGCATATGGGGCCTGTGTC
TACGTCCTTTCTCGACGAACATCAGCCAGTTGTCAGCTGTTGTGTTCCAAATCGCGTGTA
GCTCCTCTGAAAACAATCACAGTTCCAAAGCTAGAGCTCTGTGGTGCCGTCTTATTATCT
AATCTCATGCGTGAGATATCTAAAATGAATCTGTTCGATGGAAAATTCTACTGTTGGTCG
GATTCTTCTGTATGCCTTTCCTGGATAAGGACCGAGCCCTGCAAGCTCAATGTGTTTGTG
GTGGCTAATCGCGTCACAGCAGTTCAAGAGCTAACTAATGGCATGGAATGGCGTTACGTG
CCTACTTCACTCAACCCGGCAGATATACTCTCGAGAGGATCTACGCCCAGTGAATTAGAT
CAATCGTCACTGTGGTTCAACGGCCCAGAATTTCTAGTTAAAAACAAATTGGACTGGCCT
GCTTCTTGCTTGTCAGAAAGGACAGAACTCGAACTTAAAAAAAGGGTCCTTATTGCGTCA
TCTCCCCTTCGTTGATATAACTGTCACTTGTAAATACGTCAACTCATTTGATACAATGCA
GCGTATATTCGGATATATTTATAAATTCATACACAGAAGCAGGCATCCTGGACTAACAGT
GTCTGATATACAACATGGGACCCAACTCTTACTAAGGCTCGTCCAGAGAGCACACCTGTG
GGAAGAGATCAAATCATTGCAATCGAGAAGAGTTGTTAAACCGTCCAGTTGTATCGCATC
ACTTAACCCTTTTTTGGATGATTTCGGAATTCTTAGAGTTGATGGGCGCTTGAAAAACTC
TTCGCTGGATTTCGACGCTCGCCATCCAATAATTCTCCCGTGTCACCACCCCATCACAAA
CTCGGTCATCACACGGTTTCACAATCGGGACTTACACGCTGGTCCACGGGCACTTCTTGC
TCATATTCGGTTGCAGTATTGGCCGATTGGTGGAAGGAAGACCGTATCCAAGGTGGTTGG
AAAATGTGTGAGATGCTTTCGTGCCAAGCCTCGATTAATAGAGCATATAATGGGTGATCT
GCCCAAAGAACGTTTGACTGCTTGTCGAGCCTTTGAAGTCTCTGGTGTTGACTATTGTGG
ACCATTTTTCTATAAGCCAGACGTACGAAATAAAGCTCCAGTCAAATGTTACATGGCTGT
CTTCGTCTGCTTCGCGACTAAAGCGGTTCACCTGGAACTGGTCAAGGATCTGTCGACAGC
TTCTTTCTTGAATGCGCTTAAGAGGTTTATATCGACTCGAGGCAGGCCATCTCAGATATG
GTCGGATAACGCTACCAACTTTGTCGGCGCCAAAAACGAGCTTCTGGATCTCAAGCGTCT
ATTTACAAGTCGTAATCATATTGAGTCAGTGCATAATTTTTGCATGGCTGATTCCATTGA
TTGGAAATTTATACCTCCTCGTTCACCGCATTTTGGCGGCCTTTGGGAAGCAGCAGTGAA
GACAGCGAAACATCATTTTTATCGTGCTGTTGGATCTTGTGTTCTCAACTTCGAAGAGTT
TCGCACCCTAGTCTGCCACATAGCATCGATAATTAATTCCAGGCCATTGTTTCCTCTTTC
AGAAGATCCAGCAGATCTAGATGTGCTCACTCCAGCTCATTTCTTGATTGGTGGACCCAG
CTCATCGTTCTTTGAACCTGATGTGACGCACCTTCAATTCAATCGTCTGGATGGTTGGCA
ACGCGTAACGTACCTCCAACAACTGTTTTGGTCTCGCTGGCGTGAAGAATACTTAACACT
GCTTCAGCAGCGCTCCAAATGGCGTACTCCGAAACCAAGCCTATGCGTCAACGACATAGT
CCTCGTAAAGGATGAAAATCTGCCGCCTCTAAGGTGGCCACTGGCGAGAATCACAGAGCT
AATCGTGGGAAAGGATGGAGTCGCTCGAGTAGCCATTTTGCGCACCGCAACAGGGGAAAC
GAGAAGAGCTGCAAACAAGCTATGCCTATTGCCCATCAGGGAATCTGTTGAAAGCCCATG
CCTTCCAACGGGGGAGAATGTCTGGTTACGCAGCCAAAACAACTGGAGCGACCTCGCAAC
TGATAAGAGCAGCATCTTAATTTTATCTTATTATACTTGCTCTGCAAAGCAAGTGCCTAA
ATTTCGCTCTTTAGAATTCATTAACATAGAGCTGCCGCTCTTCGCTGTAACGATCGTTTT
ATTGCCCTAGCTTCACTTATGCGAAGGCCTCGATGCTGCGCATCGAATTTAGTTAAGTTC
GTTCGCTTCATGCATTTGGTACGCATCGGCCACTTGCATTACTCAAAATTATAACTAATA
ATTGTTTCTTCGCTAAAATTGGCACGTTCTAATTCGGGTTCGCTTGCCTATATACAAACT
ATTGTTCTTAAATAATAAGCACAGACCAATTCGGGTCTGCCTGCTTTTCGTAACTTTGAG
ATATATAAAACAATTTTGAACACAAAAAATAAATAGTTAATTATTTCTATTTGTGAAAGC
TATTGAAAAAGCTCAATAGCGCAACA
>Sirocco#LTR/Gypsy
ACATTCCGCTGACACATGAGTTCAGCGGCCTGACCGCAACGGTCAGCAGGGGTAACCTGA
CACTTGACTATGCTGCAAGTTTCCGCGTTGTCGCTTATGCTGAGTCGGCTTACCGACTGT
AGCTTTGTAGTTTATAGATCCAAGTTTTAGGTATAAATCCAATTCAATTTTATACCACAA
TTCAGTTTTGTATTTGACGTTTAAGAATAAACTTGCACTACTCCGGCACGCTGCCGTAAA
TACCATTTGTTATATATTACAAAAACATTACTGAGCCACAAGGCCAGTAATTAGCAAAGA
GAGTGAAGTCAAACTCTCCACCATAATCGTCCTAAATATCACTGGACTAAGCACCGCTGG
ATGAGAGACGGATCAACTATCGCATCGCTGGACCAGCAGATCTATATAATTGGCGCCCAA
CTAGTGGTCGGACTCCACAACCAAAACAAGTAAAACAGCAGCACAGGAGCTGCAACAATC
AACAACAATTAAGACAGCAGCGCGGGAGCTGCGAGTGACCAATTTTATAAAGAAAATTTT
TTTGTGTTAATTGAATCATGTAAGTGGATACTCTAGCCAAAATTTTTCTTCAAACACAAA
ATTTTTTTTTTTATTTTATAAAAAATTAGTTAGTACTAGTGAGTTTTTTATATTGCAACA
GATCATATAAAAAATTATTTTTTTAAATAATAATAATCAGAACCAAGTTTCTGAAACACG
TGAGAGTGACTGCTTTGAGAATTTAAGTTGAAACAATTTATCATCCAGATCGTTAATAAA
ATTACTTTGTGTTACTTTCTATGTGTCTAAAATTGTGCTATAACAATACATACAGTTCTC
ATGGTTCAGAGCTGCGACGAAATTCGACCCATCTTTTGACGGCCCGTTTTTTTTTCGCGG
CCACTGGCCTGCGTATGTCACGGTTCAGCCAATATAGAAACCCTCGCAAGCAGTCTAGCG
ACTCAGATTCCGACTGTGACATTCGCATCAGAGTCCCGGTTACAAGACTTCTCCCTGCAG
TTCCCGTACCATCAGGTAAAATGGATCCAGATCAGCTTAGGGAAGTAGTAAGGACGGCTA
TCAGCAATGCTTTAGCCGAACAGGCCGCTGCAAACCAGCAGAGGGAGCAAGCGTTGACTC
AAAGAATTAATGAGTTAGCTGAACAAATAGCAGCAGCAAACGTTGCCGCCCCACAAGTAG
TAGCATATGATGCTTTAGGAATTAGAAACGACATTCGCTGTGACGAGCCGCTAGATGCCG
TCAAGTGCTTACCTGAGTTTGCAGGAGTACAGGAATCTTATGTATCGTGGAGGCAGGCAG
CATTAGCCGCTTACGAGATCTTCAGACCACTTAATGGATTAGGTGCCCCGCAGACGCGGT
GCTGGCCTCATTTGGTACTGTATTGAAATTTGATGCGATAATAAATCGCCTAGATTTCAC
ATACAGTGACAAGAGACCAATGTCATTGAACAGGAATTAGGTACCTTGAGGCAAGGTGGC
CTGTCCCTGCTTCAATATTACGATGAGGTAGAGAAGAAACTCACTCTTCTCACTAACAAA
GTTAACATGTCATATGAGCCGGCTTTAGCAAAGGGCCTATGTGAAAAATTCCGCGACGAT
GCGTCGCGTGTGTTCATATCGGGTCTCAGGCCCAGAGATTTGCCTTCAGCGCTAGCTCTC
GCGCAAGAAGTCGAGTCAAATCATGAAAGGTACGCATTCGAGGCTAATTTCGCAAGAAGT
CTAGAAGACAAAGAGCGCAAGCCGCATGCAAAAGCGCAGGGTCACCAACAGGAGAGGCAT
TCGCAACAAGCCGAAGCACAAGCTAGCGGTACAAAGAATCCGCACTTAAGCAAGCAAAGC
AAGGCCCCAGTGCAGACTGACCAACGAAGCAGCAGGCAGCACAATAATAATGGCGCACCG
GTGCCCATGGAGGTCGATCCTTCCTTCTCAAGGGTCTTGCAGCCCACTCAGGCCCCTGCT
TACGCGAATAGGAAGCACCCCGCATCGGACCGCACAGGCGGTCAGAGAAATCAGCAGAGG
TTGAATCACGTCAAGCAAGACGCGGGACAGGGGGCAGAGATGTATGCTGATGCCGCCTCC
AGCGCAGCGGCACAAATCAATGACGATGCTAGTTATGACTCTGATGCCCTCAATTTTTTA
GGAGCAAATCCCTGCTACCCGTCATCAGACGAAGAGTAGTAGGGACTCACATGCGATTCC
TCATAGACACGGGCGCGGCCACATGAAGGGTTGACCGTCCGCTCGGTAGAGTCCCCCTTC
AAAATTCATTCCATTCACGGCGAGACACAAATTACACACAAATGCTTTGTTTCAATGTTT
GGGTTAAAGGCAACCTTTTTTATTCTGCCGGACTTGTCAACTTTTGATGGGATTGTAGGC
CTTGACCTGCTAAAGCAGGCAGCTGCTTCGCTTTGTCTAGCTTCAGGACAACTTAAGTGG
GGTACGGAGGTCGAACAAATCACCTTCCACGCGTGCAAAAATGTAAATTTCACAAATGTT
GACTGTGCAGAGGCATCCCCATTAGCTAGAAGTTCTTTTTTGAAAATGCTAAAGACCAGA
CAAAAGGCCTTTGCAGACCCAGACGAGGCGTTGCCGTATAAGACATCAGTCGTGGCTACC
ATTAGGACCACAGATGAGCAACCGATCTATGCCAAGCTTTACCCATATCCAATGGGAGCA
GCTGATTTCGTTAATAAAGAAATCAAGGATCTGCTAAAAAGTGATATAATTCAAAAGTCC
GTCTCTCCCTACAATAACCCAATATGGGTAGTAGACAAGAAGGGCACTGATGAAGCAGGC
AATAGGAAAATGAGGTTGGTAATGGACTTTCGTAAACTTAACGAAAGAACCGTGCCTGAC
AAATTCCCTATGCCAAATATATCAATGATATTGGGGAATTTGGGGAGAGCCAACTTCTTT
TCAACATTAGACCTCAAGTCTGGTTATCACCAGATCATACTCGCTGAACACGACCGTGAA
AAAACCTCTTTCTCTGTGAACGGGGGGAAATTAATCAAAAGACTCCCCTTTGGATTAAAG
AATGCAGCAAGCATCTTCCAAAGAACCATCGACGACATACTGCGAGAGCAGATTGGCAAA
TCTTGCTATGTTTATGTCGATGACGTAATCATCTTTTCAGAAGATGAGGAATCCCACATT
AAACACGTGGATTGGGTCCTAAAAAGCTTACACGACGCAAACATGAGGGTCTCCGTCGAA
AAGTCGCGTTTTTTTAAGAAAAGCGTGAACTTTCTTGGTTTCATAGTCACCAGCACTGGC
GCCACGACGGATCCTGAAAAGGTTAGGGCAATACAGGAGTATCCAGAACCTAAAACACTG
TTCGAGGTCAGATCATTTCTAGGCCTCGCAAGTTATTACAGATGTTTCATTAGGGACTTC
GCCGCAATAGCAAGACCCATCTCGAATATCTTAAAGGGTGAAAATGGAACAGTCAGTAAG
CATAGGTCCAGAAATATAAAGGTTCAATTCTGTGAAGTGCAGCAAAGGGCGTTTCTGAAG
TTGCGCGATATTTTGTCATCCGAGAATGTAATGCTCAGGTACCCCGATCTTAAGAAGCCA
TTCGATCTAACGACCGATGCTTCGGCTCACGGCATAGGTGCAGTTTTGTCTCAAGAGGGT
CGTCCTATAACAATGATTTCAAGATCATTGAAGGACAGCGAGGTTAACTATGCAACAAAT
GAGAGAGAGTTATTGGCCATCGTATGGTCACTTGCCAAGTTAAGGCACTATTTGTATGGG
GTGAAAGACATTAATATCTTCACTGACCATCAACCCTTGACCTTCGCAGTTTCGGAATCC
AATCCAAATGCGAAGATTAAAAGGTGGAAAGCGCGCATTGACGAGTCTAATGCACGTATC
TTCTATAAACCTGGCAAGGACAATCTGGTTGCGGATGCCTTGTCAAGACAGCAGCTCAAC
GCTGTAAATGAACAAGAAGTTGAGTCCTGCGCAGCAACGGTCCACAGTGAGGTATCTCTC
ACCAACACCATTGAGACAACAGACAAACCCTTGAATTGTTTTCAAAACCAAATAGTGCTA
GAAGAGGCGCGTTTCCCCTTAAAACGAAGTTTTATTCTTTTTGGAAATAAGAAACGCTAC
TTGATCAGCTATACTTGCATCGAATCGCTGCTAGACGAGCTCGAAGATGTAGTTTCACCC
AAATGCGTAAATGCTCTCCACTGTAATTTACACACGCTTGCAATGATACAAGATGCATTG
GTTCGAAGATACCCGGCCACAAAATTCTGGCACTGCGAAAATCGCGTAGTGGACGTATTT
GCGGTTGGAGAAAGAAGGGAAATCCTCACAGTCGAGCATAATAGGGCCCATAGGTCTGCA
AGAGAAAATATTAAGCAGGTACTCTCGGAGTACTACTTTCCAAAGATGGCAAAAATAGCC
AATGAAATAGTACTAAATTGCAAAACATGTGCTAGGGCTAAATATGATAGACACCCCATA
AAACAAGAGCTTGGGGAGACACCGATCCCCTCACATGTAGGAGAGATGTTACACATAGAC
ATTTTCTCCACTGACAGGAAATACTTTCACACTTGCATCGACAAGTTCTCTAAGTTTGCT
ATTGTCCAACCGGTCCCTTCAAGAACCATTGTGGATCTGAAGCCAGCTTTAATGCAACTA
ATGAATTTTTTTCCAAAAGCCAGATCCATTTACTGTGACAATGAACCGTCATTGAATTCA
GAGACCATCGTGACTTTGCTCGCAAACAACTATGGGGTCAGCATTTCAAATGCACCACCA
TTGCATAGCATCTCGAATGGACAGGTTGAGCGCTTTCACAGCACTCTGTTAGAACTAGCC
AGATGCCTGAAGATCGATAAAGGCATAAGTGACACCGTAGAAGTCATTTTACTGGCTACA
ACCGAATACAATAAGTCGATCCATTCGGTCATCGACCAGAGACCAGTCGATGTGGTTCAG
GCGCACCCAAATGAGCCACAAGAAAAGATACGAGAAAAGATCAGAAACGCTCAGACGACG
CTCAGAGCTAGGGAGAACGCAAATCAGCAGAATAGGGTCTTCGACGTTGGTGACAAGGTT
TTGGTCAAGTCCAACCGACGGCTTGGAAACAAATTCACACCTTTATGTGATGAGAAGGCC
GTGGAAGCAGACCTGGGGACCGAGGTCCTCATTAGAGGGAGGGTGGTCCACAAGGACAAC
CTAAGGTGATTCCCTTGTTTTTTCTCACCTTTTTTTTTAGCCACTTGGCATAGTTTTTAT
AAAACATTTTTGGTGGTGGGCAAACCTCTTTAAAAAAACAAAAACAAAAAAGTTGCTAAA
AAGAAAGCAAAAAACTTCACTTCACAGGTTTGGATCCATATTACTCCTTTCCTTATCAGT
GGCTTCGGCACATGCCACCGACTACTCGCGTGCCAAGTACATTCCCATCGTCGACGGTGA
AATCTTGGTATGGGAAGAATACGCCTATGTTAGGCACTCGGCCAACCTCTCAGAGTACGT
GCGAATGGTGGAAGAAACGGTCAAATTAATTGACATGTTCCCGCTATCCCACATGAAAAA
ACTTCTAAGTGTGGACACGGCACATCTACAAGACCTATTAGAGGCGTTAGGCACACACCA
TAGAGTCGCCAGGAGTTTAGATTTCCTAGGATCCATACTGAAGGTTGTGGCGGGTACACC
CGATGCCGGTGATTTAGAGCAGAGTAGGTTTACTGAGAGGCAACTAATAAATGCTAACAA
TAGACAAATAGAAATAAACACTAGAGTTCAAGACCAGCTTAACCAGTTAACAATCACTGT
CAATAAAATTCTCAAGATAACCAAAAACTCACAAGTTGACACTAGCCATTTATTTGAAAC
ACTACTGACTAGAAACAGAATGCTGATGAAAGAGTTGCAAAATTTAATGCTTGCTATTAC
TCTTGCGAAAGCTAACATTGTTAGCCCAAACATTTTGGACCACTCAGATTTGAAATCAAT
TTGGCTAGAGGAACCCACCAACACTCCCATAGGGGATCTTATGTCCGTTGCGTCCGTAAA
AGGTCTTCAATCCATTAACACTATACATTTTATAATTAAATTCCCAAAGATTAAAAAAGC
TTGCAGAAAATTTACGATTTATCCTGTCGTCCACAAGAACTTCATATTGCGATTGTTTGA
CAACGTCATAGCCGAATGCGATGGAAAAACCCACACACTGCAGAGTTGCGCCGCTTCACC
TGGAGCCACATTTTGTCGTCTGGCATTAGAGAGTTCATGTGCCAAAGAGCTCCATGCAGG
TGGCATGGCACACTGCGAGATCCAGCCGAGCAACCTGGAAATAATCAGCTATGTAGATGA
CGGAATCATCATCCTCAACGACAGGTCCGCAAGGATTCAGGTGAACAACGGCACTGAGAT
CCAGGTACAAGGCACGCATCTCATCACGTTCGGAGACCGAGTCGCAATTAACGGGACTCT
GTTTTACAATCACAACAACGTACGCAATAGAGTCACGGGTATTGCCAATTCTCCCTTGCT
GAACATCACTGCCAGCCAAGATGTCCTCAGCCTCCCTTACCTTCATCGTTTGAGTGAACG
TAATTTGGAGGTGATACAGCAATTCAAGAAAGACGCCGGAACTGATCAAGCTTATCGTGT
GGCATTCATCATTGGAGCCATATGCTGTGCTTTAATCTGCATTGGCCTCACTCTTTGGTG
GATCATCGACGCAAAGAAGTCTGCGAAGCAGTTACGAGAAGTCGTCGCCGGGATTGGGTC
GGCCGAGGACGGCCTTATAATTGAAGGGGGAGTAGTTAACACATAACACTTAATATAGGA
TATTTCATAAGTTATAATCAACCCTCGCTATCGCGTGCTTCATAAGTTAAGGAACAGCCC
CCGCAATTGCGACACTGCATACTTTGTATCAGCGCGCAATAGCTGCAATGGTCAGCGGCG
GTAACCGGACACTTTTGTTTGCTGCAAGAGTTTCCGTTATTGCCTAAGATTTTGATGAGT
CGGCTTGCCGACCATGACATTGTGGCGTGATGCGAGTTTTGGCTTAGCTTAAGTAAAATT
TTCTGTGCATTAAGTTTACATTCCGCTGACACATGAGTTCAGCGGCCTGACCGCAACGGT
CAGCAGGGGTAACCTGACACTTGACTATGCTGCAAGTTTCCGCGTTGTCGCTTATGCTGA
GTCGGCTTACCGACTGTAGCTTTGTAGTTTATAGATCCAAGTTTTAGGTATAAATCCAAT
TCAATTTTATACCACAATTCAGTTTTGTATTTGACGTTTAAGAATAAACTTGCACTACTC
CGGCACGCTGCCGTAAATACCATTTGTTATATATTACAAAAACATTACTGAGCCACAAGG
CCAGTAATTAGCAAAGAGAGTGAAGTCAAACTCTCCACCATAATCGTCCTAAATATCACT
GGACTAAGCACCGCTGGATGAGAGACGGATCAACTATCGCATCGCTGGACCAGCAGATCT
ATATAATT
>Sarma#LTR/Gypsy
TGTAGCATGCGTACATATGTATATACATACATATGAATAAGGCTGCAACACTTTGTTGTT
ATGCCAACAGAATGCAAACATAAGCAGCGACTTTGTCGCAGCGCGCCTAACGCTAAGTGC
CCTCTGCGCATATTCAAGTGCAGACGAAATATGATCCGCACTTGATAACAACGACCGCCC
AAATAGCTAAGTCAGCGTTCTCACGCTTGACCGTCGCTGTGTATACATATGTGCGCGCAT
GACTCTCTCTGACTCTCTTGCTGTATATAATAAGCCTAAAAACCATGTATGTAAAACGGC
TGCTCACTGCTTCACGGTGGACAGCTCGAACTCCAAAAGAAAACATTGAATAAAGAACCA
TCAAGGAAGACTGACGTCTTTTAATCTGGGAACCATTACATTATATGGCGACCGTGACAA
AGGTCACAACAGACCTGGACATGGAAGGACAGCAGCAACGGCAGTAACAAAAAAACACAC
AACAACAACTATACAAAACAACAACAACTATGAATCGTGTTACAAGTGATGACCAGCAGT
CAACAAGTGTGAGAGGTAATCCGTCCCTTACGCCAGCGCGGGAGACTTAGAGATTGAAAG
AAAAAAAAAACTGAAAGTCTGAGTGAGTAGAGTGCGAGTAATGGGCAAGCGCGGAGGCCA
GAAAAACAAAATAAACAAAAGAATAGCACACATTAAGTGGCTATTATACACGAATACGCC
GCCCACATGGGCAACGGCACAAAAATTAACTGCCGAACTTGATTTTCTGAACGAAAGCCT
CCAGCAAAGAAAGCCAAATACCGCAACTCACTCAGCAAATATCAAAGTTATAAATGAAAA
ACTAATGAAAAAACCACCATCTCCAAAGCCGTTGCCGAAAAAACCTGACGTCTGCCCGAA
CGACTGCCCTGGACCACTATACGCCCCAGCATGCAAATCCACATGCTTGGGACCAAAGAC
CAGTACGAAGACCGGCACCGGCCCCGCCTGAGCCAATAGGCCACGGATATCAGCAGCACT
GAAGGCAACAGCGCGAGGGGCACTCCGCCACTTTCGCCTACGAAGGAGCGTCAGCGTAGC
CAAACCGGCGACGACCAGCTGACGCGGAGGACAACTGGACATTTGGAGGGACAGTTAACA
TTATTATAATAAAATTTGTAAAATTGTGCGGAACAATCTCCGCTCAATTAGAAGTATAGC
CAGTAAAGCTATACAAACCAATAGGTAGAAAAACTTGTTAACGTAAATGCAAAGCAATAA
TTTTAAAATATATATATATATATATATTATCGAAACAATTTATGTAAAATTGAGCAGAAA
ATCTTTTGCCCAATCAGAGGTGAGGCCCATAAAGCCAAACTAAAAAATTAGGCAGGTTGC
AATGTAAAAAAAAAAAAAAATTTTACACGTCTCAGGCACTGGGTAAATTACCCAGTAGCA
AACAAATTAATCCAAATCTTAAATTCCAAATAAATTTGAAATTTTAAAATGAAAAAAAAA
TAATAATAAGTTTTCAGTTCAGTCAGTTAAATCAGAAATAAAAAAAAAAAAAACAAATTG
AATCAAATTTATGAATAGTAATACAATAAGTAAATTTTCCGAAGATTTTCTAATTGAATC
AAATCATAATCCTGAACAGAACTCCAAAATGGGATTATTAGACGTTAAGTCAGTGGATTC
CACTGCTAACGTTATAAATAAAGTTGAATCAAACAACACAGATTTAGAATTAACAAATAT
ATTACTGGTAATCATAGTTGTTATAATGTGTGCAAATTGTTTTTATAAAATATATAAACT
GCATAACAAATGCCTAAAAAAAAGATTCATGAGCCGAGCAAATGACTTGGACAAAATTTA
AATTTGCACAGCACAAACAACAATGATTAATCATAATTGACAATATCATAATAACTATAA
GATACCAATTAAACTAAATAAATAAAAAAAAAATAAATAAATAAATAATAATGAACACAC
AGTATGATGAATAGTAAGAATATCCCAGAATAATCTTGAAAAACAAAGTAGCTTGTCAAT
ATTATGGAATGGCCAGAACTTTCTGAGCGGATCCAAAATATTAAAACGACATTTGAAAAA
GCGTATAAATGTCTAACACAAAATAGACAAACGCATATAGATACAGTTAATAGGCACTCC
ATAACATTGATCGACAGCTTTAACGAAGCTCGAATATTGATATATCAACATAAAGATGTA
TTAACCAATGAACATTGGTCAGAAACGTCAAGGTTGCTAATAAGACTGAGAAATAATATA
CAAACAGTTAAAGACAAGCATAATTTAAATTTAATACTACCTTCTATTTTGAATACACCT
GCAAAGTTGGAGCTCGGCGAAAACCTTGAAGTTCAGACTGAGGATATTCAATTAGAAGAA
GAAGATTTAACAAATCTAACAATCCCTGCTGTTATCACACTGGATTCCAAAGATATTTTA
TCCGAAAGTGAAGAAAGTGCTGATAATAGCCGTATAATGGTTGACACAGCCGCTGCCCAG
AGGGCATATATTAGGGAAATTGCACAAGCAGTCCCAGAATTTGACGGAAAGAAAACCCGT
CTTGAAAAATTCTTAACGGCATTAAGACTTGTCAACTTAACAAAGGGAACTTATGAGGAA
ATTGCCATAGAGTTGATTAAATCAAAAATAACGGGCACAACCCTCAACAAAATAAAAAAT
GAAACCACAATAGACGGAATTATTGCAAAATTAAAAGCCGTAGTTGTCGGTGAAACACCC
GCCAACATAAAGGCAAAAATGGACACTTTAACGCAGAAGGGCAAAACAGCCACTCAGTTC
ACAACTGAACTAGAAAATCTGCGACAGCTTCTTGAAGCTGCTTATATTGACCAAGGCATA
CCATCTGAAAATGCTGACACACTCAGTACTACAGAAGCCGTTAACACAATGATTAGTAAA
ACTAGTCACGAAAGTGTTAAAACCGTTATGGAGTCTGGTATTTTCACTACCATGGATGCT
GCCGTTAGTGCATACATCCGTACTAGTACAAGACTTACTGGTAGTGTGAATACAGTGATG
TACTCTAAAAGAGGGAATAACAACTACCGCGGTAGTAACAATCGTGGTAACTATCGTGGT
AAAGGCAATGGTAACTACCAAAACAGAGGAAATAATAACTACGGTAATCAAAACCGTAGA
GGCCGAGGAAATGGAAACAACAATTCCAACCGAGGCCGAAACAACCAAAATAATAATAAT
ACAAACAATGTTAGAGTAACCCAGGACAATCAGGGAAACTCTCAACAACCCTCAGATATT
CAGCAGTAGGAAATTATGCAGTTCATACCATCAATCTTAGTTTGAATATATTTGTAAACT
TTTTCAATGTGAAGACAAATAAAAAACTTGTATTTTTAATAGATACTGGTGCAGACATAT
CCCTGTTAAAGGAAAATTCTGATATCTTTCATGATATCCAAAAAAATAAGAAGATCAATA
TTCAAGGCATAGGCCAAGATATAATACAGTCCAAAGGACTGATTTCAATAGAGATACAGA
CAAGTAAATACATAATTCCACACGATTTTCACTTAGTAGATTTGCATTTCGCAATACCTT
GTGATGGAATAATAGGCATTGACTTCATTAAGAAATTCAATTGCCAGTTAGATTTCAAAC
CAAATGAAGATTGGCTCATAATGAGACCAAATAATCTAAATTTCCCAATTTATGTTCCAA
TAACATACAGTTCTGGTAATAATTCCATTGTTCTACCAGCAAGATCCCAAGTAGTCAGAA
AAATTCACCTATCATCAGATGAAGATAGTGTACTAATTCCAAACCAGGAAATTAAAGAAG
GCATTTATGTTGCAAACACAGTTGCAACAACCAAAAATGCATTTGTCCGATTACTGAATA
CGACCAGTACTGATCAAGTAGTAGATATTAAAAATTTGTCATATGAACCACTTTCGAACT
ACGACATAGTTCAAAACAATCCAGAAAATAGAGAAAAAACTGTCTTATCTCAATTAGCTA
AAAATTTTCCACCACAATTCAAAAACGAATTGACTAACTTATGCACCCAGTTTAGTGACG
TATTCGGACTCGAAACCGAATCGATCACTACCAATAACTTCTACAAACAAAAACTAAGAT
TGAAGGATGATGAACCAGTCTACATAAAAAATTATAGAAACCCTCAAAGTCAAATAGATG
AGATACAAGTACAAGTACAAAAATTAATCGACAATAAAATAGTCGAACCGTCTGTATCCC
CTTATAACAGCCCACTTTTGTTAGTTCCGAAGAAATCTCTTCCAGGTTCTGACAAGAAAA
AATGGCGATTAGTAATTGACTATCGTCAAATTAATAAAAAACTGTTGTCGGATAAATTCC
CGCTGCCTAGAATTGATGACATTTTGGATCAACTAGGAAGAGCAAAATACTTCTCATGCC
TTGATTTAATGTCAGGATTTCATCAAATTGAACTCGAAAAAAGTTCAAGAGATATAACGT
CTTTCTCAACAAGCAATGGCTCGTATCGCTTCACGCGATTGCCATTCGGTTTAAAAATAG
CGCCGAATTCTTTCCAGAGAATGATGACTATAGCATTTTCCGGATTAGAACCTTCTCAAG
CTTTCCTTTATATGGATGATGTAATAGTCATTGGTTGTTCCGAAACACATATGCTCAAAA
ACTTAACTGATGTTTTTGAGAAATGTAGGAAATACAATCTTAAATTACATCCTGAAAAAT
GTTCATTTTTCATGCATGAAGTCACATTTTTGGGACACAAATGCACGGATAAAGGAATCT
TGCCTGACGACAAAAAATACGACGTCATTAAAAATTACCCAGTTCCACATGATGCGGACA
GCGCCAGACGATTCGTTGCATTCTGCAACTACTATAGACGTTTTATCAAAAATTTTGCCG
ACTATGCTCGTCACATAACAAGATTATGTAAAAAAGATGTAGAATTCGAATGGACAGCTG
ATTGTCAGCATGCTTTCGAACATCTCAAATCGGCACTAATAAATCCGAATTTATTACAAT
ACCCAGATTTCAGCAAAGAATTTTGCATAATAACAGATGCAAGTAAACAAGCATGTGGAG
CAGTTTTAACTCAAAACAAAAATGGACTCCAACTTCCAGTTGCTTATGCATCAAGATCGT
TTACTAAAGGTGAAAGTAATAAAAGTACAACAGAACAAGAATTGGCAGCAATTCATTGGG
CAATAACTTATTTCAGACCATATATTTATGGTAGACACTTCAATGTCAAAACAGATCACA
GACCATTAACATACTTGTTCTCAATGGTAAATCCAAGCTCAAAGCTAACGCGTATGAGAC
TTGAACTAGAGGAGTATAATTTTACAGTCGAATATCTGAAGGGTAAAGACAATTATGTAG
CGGATGCGTTATCAAGAATAACCATTCAACAGCTACAACAAATAAATGGATCAATAAAGA
AAGTCACTACAAGATATCAAAGTAGACAAAATTCCTGCGCAGGAAAAGAAAAAATAGAAT
TGCCATGGCAATCTATAGAAAAAGCTTCAAAGCCCAACGTATATAAAGTCATTAACAATG
ACGAAGTACGTAAAGTAGTGACCTTGCATGTAAAAAATATGCTATGTTTTTTTAAACATG
GTAAGAAAATTACTGCAAGATATGATGTTAGCGATTTATATACCAATGGAACTCTTGACT
TAGGTCAATTTTTCCAAAGGCTTGAAACGCAAGCCGGTATAAATAAAATCAGCCAACTCA
AAGTGGCACCGTGGGAAAATATCTTTGAACACGTTTCAATCGATAATTTCAAAAATATGG
GCAATAAAATATTAATTTCATTGAGAGTAGCGCTACTCAACCCGGTGACCCAAATAGAAA
CAATAAAAGAAAAAGAAGCTCTATTGTCTATGTTCCATGATGATCCAATACAAGGAGGTC
ACACAGGCATCTCAAAAACCTTGGCCAAGGTCAAAAGACATTATTATTGGAAAGGTATGA
CTCGAGATATTACTGAGTACATACGAAAATGTCCAAAATGCCAAAAGTCAAAAGTGACAC
GAAAAATAAAAACTCCTTTAACAATAACTGATACGCCAATACACGCTTTCGACAGGGTTA
TAGTAGACACCATTGGTCCACTACCCAAGTCTGAAAATGGAAATGAATACGCAGTCACAT
TAATTTGTGATCTGACTAAATATCTAGTCGCGATTCCAATTCCAAACAAAAGCGCTAACA
CAGTAGCAAAAGCGATTTTTGAGAATTTTATTCTAAAGTACGGTCCAATGAAGACGTTCA
TTACGGACATGGGAACAGAATACAAAAATTCTATAATAAATGATTTGTGCAAGTATTTAC
AAATAAAGAACATAACATCAACTGCACACCACCACCAGACAGTTGGAACAGTCGAAAGAA
GTCACAGAACTTTTAATGAATACATACGTTCATATATATCGGTTGATAAAACTGATTGGG
ACGTATGGATCCAATATTTCGTTTACTGTTTCAACACAACCCCATCTATGGCACATGACT
ATTGTCCATATGAACTTGTTTTCGGTAAAACAAACAATTTATTAAAACATTTTAATAGCA
CAGACACCATAGAACCTTTATATAGTATAGATGATTATGCTAAGGAAAGTAAATATAGAT
TAGAAATAGCATATAAAAGAGCTCGAATTATGTTAGAAGAAAATAAGAGAAATAATAAGG
AATTATATGATAAAAAAGTAATAAACATAGATATATCGGTAGGAGATAAAGTCCTACTTA
AGAATGAAACAGGACATAAGTTAGATCCAACTTATTTAGGACCCTATACAGTAGAAAAGT
TAGAAGATAACGATAATATAATAATTAGGGATACTAAAAAGAAAAAACAAAGAGTACATA
AGGATAGATTAAAATTTTATAATAATTGAATTGAAAACTCTAATATAAACAAAGAAAATT
GTTCGAACAAAATAATACAAAACAATAAAAAGGAAAATGGAATTTAAGAAAAGGAAACTT
AAAAAGAAAGAAAAATTCTTTTCTTTTATAAAAAAGAGACAACATTTAAAATAAAATACT
AACACATACATATATTTTTTTAAATACACATAGTTAAACATATACATTTACACATACATA
TTAACAAACATTTTTATATTAAAATAATATAAACACAAAAAAAAAAAATACAAACAAAAA
TAATTAACATTAATACTTAAAATAACTACATAAATTACGTTATTTTTTAAAAGGAGGGAG
ATGTAGCATGCGTACATATGTATATACATACATATGAATAAGGCTGCAACACTTTGTTGT
TATGCCAACAGAATGCAAACATAAGCAGCGACTTTGTCGCAGCGCGCCTAACGCTAAGTG
CCCTCTGCGCATATTCAAGTGCAGACGAAATATGATCCGCACTTGATAACAACGACCGCC
CAAATAGCTAAGTCAGCGTTCTCACGCTTGACCGTCGCTGTGTATACATATGTGCGCGCA
TGACTCTCTCTGACTCTCTTGCTGTATATAATAAGCCTAAAAACCATGTATGTAAAACGG
CTGCTCACTGCTTCACGGTGGACAGCTCGAACTCCAAAAGAAAACATTGAATAAAGAACC
ATCAAGGAAGACTGACGTCTTTTAATCTGGGAACCATTACA
>Tramontana_I#LTR/Gypsy
AAAATTAAATCCAATTAAACTTTTGTGAAATGATGCAAACTAAGGTGCAAAAAACCAGAA
AATATACTGTTAACCAAAACAACACTACCTGTATTGTAAATTAATAAGTCCCTGCTTAGG
CATAGACTTCTCTATAAAGGGAAGGGGAAGTGGCATATTCGCACGTATGCACAGTTATAG
TGCCAGAATATAAGAAGGCAGCATAGTAGCTGGGCAAGTGAATCTGTGGTAAGCGCTTAT
CGCTTTCAAAACCATATATACAGTTAAGCAAAGCAATAAAACATTATTCAGATAATTGCA
GCTGCAAATACATACAGATAAGCAGAAGCAATTAACAATTAACTTGAATAATTGCAGCTG
CACTTGTACAGTTACACAAAGCAATAGACACCTCACTCAGATGATTGCAGCTGCGCGGTC
TTTGCAGTAGAAATAAACTTCTCCAACTTAAAATAAAAGTTCTAATGAATTTTTACTCTT
AAGTTGTTCTTCAATAAATGAATTCGTCGTGAAATATCGCCTTGTCTTTCATTCAATTTG
ACTGTTAGAGCTATGCGCGGCTTTTATAAGATACAAACTCATAGTAAATAAAACCCAATT
GGCGCAGTCAGTAGGATACCAATAAAATAGATCCTGGATGCAATAGCTAAGTTATTAATT
ATTGTTTCCTGCCTACAAGTTAGTCTGCCAAGACAACCAACGCGAAAGGCAACCCAAGCG
ATGGTCATCGCGTCAAGTTTTTATTCAACCTCGACAGTGACGTGTACACCAAAATTCGCA
TATTGTCAAAGCCGCGGATTGTGCAGAAAACTTAAAAACCATTCAAGAAGACGCGATAGA
ATTCGAAGAGAAAATAATTCCAGAAACTTCTGGTTATCTCAAAAGATTCTAAAGTGCTAT
CTGTGCAAACCAGCAGTAAAGTGATGTTAGCCCTTGGCGTAAGCAACTTGATGACCTGGA
CGGATATTCGGAAGCAACAAATATTGAACTACAAGACGCAAACGAAGAACCACATCCTAC
TAGAGGAATTCAGGAGCACCCCATTTAAAGGCAACGTGCGAGCTTTTCTGGAAGAAGCAA
AACACCGTAGGCAGACACTAATGAGTAAGCTATAATTCGTGAAATTCCCGATTTAAGATG
TCTAATTAATATTTTGCAAGAAAAATCTTTATAACGAACCCTGTGTTAATCCAACCCCAA
ATAAAGTAAAACAAGAAAAATGTTGAAAGCCATTGTATCAACCACACCCAAATATTCAAA
GATTTCCCACTTTCCTTCAACCAAATCAACCCTATACGTCCCATATCGACCCCATCAACC
TTACATTTAACAACCATATCATCAACCATCACCCAATTATACTAACAACAACACTTTTAA
GCCTAATAATTGTTCACCTCAACCGATGCAACAAATACTTAGTCCAATCAGACCAACCTA
ATTTACCCCAGACCAAACTTCCGACAAACCCAATTCGACAACAATCGTTTCGGACAAGTA
ACCCCACAACAAAACTCTTTCAATAACTCTGGCGTAGCCGACCAACCGACTAAACGAGGT
AGACCTGCAGAAAGTGGACAGAGTAAGATGAGTATTGACGATGAAGCTAGAAATCAGGAA
GAGCTAAACTTTCATGATTACATGCAACAAGAATACTATAATCAATGCGCTGCTTATCCT
GAATATTATTCACAATATTATCAAGCAGAAAGTTACCTACAAAGTCCAGACTTTACATAC
ACACAATCAGCCGAACACGAGACAGAACAACCAAATGAAATAGAAATCGAACAAACCGAA
AATTTTCAGCTTCCAGCCTTGGAAACCAACTGTACATAGTAATCACTTAAAAAGCCAAAA
ATCTGAAATGTTTAATAGATACAGGATCTACTGTAAATATGATGACATCAAATGTTTTCA
ATTTACAAGATCATGACACCGACTGTTTCATTCAAACCAGCAACGGACCTTTAACTATCA
CAAAGAAAGTTAACGTCCTTTCTAGTAATCTATTCAAGAGTAATAATGAATTTCTTCTAC
ACCAATTCTCCTCAGACTATGATCTGTTAATTGGTAGAAAAATGCTTTCAGAAGCACAAG
CCATTATAGATTATAAAACCCCAACCTATTACTTTATACAATAAAGGTATAAACTAACCA
ACGATATTCCAATCACAAATCAGAGCCACTTCTTAGCCCAACCAAATCCTGAAACTAATC
AACAGTTTAAAAATCCAATTAGAGAAATTTCCGATAACCAAGAATCTGCAAACTCAAGCT
CTTACCGATTAGATCATTTAAATGAAGAAGAAAAGAATCAATTTAATCAGTTTGTTGAAA
CAATATCAACACATACAATATAAAGAAGGCGACCAACTTAGTTTCAGTAATCAAGAAAAC
ACATTATAAATACTACCCACAATTCAGCCTTACATACAAAACCATACAGTTATCCACAAG
CATATGAACAGGAAGTTGAACATCAAATTCAAGACATGCTTAATCAAGGTATCATAAGGC
CTAGCAATTCTTCTTATTGTAGTCCTATATGGATCGTACAGAAAAAGCAAGATGCTTCAG
ATAAACAAAAATTCAGAATCGTAATTGACTACAGGAAATTAAATGAAGTAACCATAAGCG
ATAGGCACCGAATACCAAATATGGACGAGATTTTAGGAAAACTAGGTAGATGCAATTATT
TCACTACAATTGACCTTGCAAAAGGATTCCACCAACTTGAAATGAATCCATATTCCTTTC
AAAAACAGCTTTTCTCTTCTAAACATGGCCACTATGAATATCTTCGTATGCCATTTGGAT
TAAAAAATGCACCCGCAACCTTTCAACGTTGCATGAACAATGTTTTACGACCGTTACTAA
ATAAACACTGTCTGGTATATCTTGATGATATAATTGTATTGTCAACATCCTTAGAAGAAC
ATTTGCAATCACTCAAATTAGTTTTCGAGAAGCTTTCTGAAGCAAATCTCAAATTACAAC
TTAATAAATGCGAGTTTCTAAAACAAGAAAATTCATTCCTAACTAAGGATGGAATAAAAC
CGAATCCTGATAAAATCAAAGCAATTTAGAAATATCCAATTCCCACAAAAACTAAAGAAA
TAAAAGGTTTTCTTGGATTACTACAGAAAGTTCATTCCAAATTTTGCAGACATAGCCAAA
TCAATGACAGCAGTGCTTAGAAAAGACTCAAAAATCGGCATTAAAAATACTGAATACATT
TAAGCTTTTGAAAAATTTAAACAACTAATTTCTAATGACCCAATTCTAAAAATTCCAGAC
TTTAAAAGTAAATTCGTTTTAACCACTGACGCAAGTAATGTAGCTCTTGGAGCAGTACTC
TCTCATGACGGACATCCCATTTGTTTTATTAGCAGAACTCTCAATGACCACGAAACTAAC
TACAGTGCCATAGAAAAAGAGCTTTAAGCCATTGTATGGGCAACAAAACTTTTAAGACAT
TACCTACTAGGACGACATTTCGAAATCTATAGTGACCATCAACCATTATGTTGGCTGTAC
AAAATGAAAGAACCAAATTCAAAATTAGCCCGATGGAGAGTTAAAATATCTGAATATGAC
TTTGACATAAAACATATAAAAGGAAAAGAAAACCACATAGCTGACGCTCTATCGCGAGTA
CAAATAGAACAGACTTATTTCGGAGAAGAAACACAACATAGCGCTGACGAAGACAATAGT
AACTTAAT
>Brise#LTR/Gypsy
AAAAGATGTTTGTTTATTTTAACGTAGTCAGAAAGTGTCAGCTGATTCTTAATAATTTAC
ATTTAAGTGGTAACCTTATCTGGTAAGAGAAAATTGTAAATCGGGTGATCTGGCAACGCT
AGATGTCAAAAGCATTGGAAGGATCCCGTTGATTGGAGAGCTTTTTTTTGTATACCGATG
CTGAGACCAAACCAAATCGCGTGGCGTGATTTCTTTTTAATTTCGGCGGCACTACGAAGC
AGACGTGCATTTTAGAGCTCATCAAGTAATCTTTTGCAAGCCGAGAAGACCGGTTGTCTA
AAGACACGTGGAAGAAATTTACCACCAACCGAATACTGATCAGTAGGCCAATATAACAGC
CGGCGAAGTTTAGGCCGTGTGGCCATAGCCACGGGTGTGAAGTCCACCGTGAGAGTCTGC
CACCACGAGTGTGGAATTCTAGAAGAACTTTCTCTATCCACGGAAAGGCAAAATTTCGAC
GGAATGCTGTTGGCATAAGTAGCTTCGACGGCCACAGTAACAGCTTAAATTTCACAGTGA
AAGGAGCAACAAGCACGTATGGCCTCGCATATAGCCTCAATGCTCGCGTGCTTCACATAA
CCTATATCTTCGGAACGCCAATGTGAAAATGGACTCTGAAAAACCATCTACATATATATA
AGCAGCAGCCCTCCTTCGTTATGAAATATGCTAAAGAAAACTAACAGCAATTTCAAAATA
AGATCTTCGTAAATCCAAATTCTTAATGGTGCAGCGTGGCCGCCCTGCCCTTGAATTATT
CCTAGTATATATAATTTTTTTGTAAGCCAAGTTAAAATATTAACTGATCATTTTTTCTTA
CAATGATTTTTGCAAGGAACGGTATACTTGCTTTTGGAATATAAGCTAATTCATATGTAC
GTAAACTAAAGTCTTATTCATTTACAGATGGTGCTGATTTGAGCTCAAACATCACTTTAC
TAAATCATCTTTCACCGACATCATTTAAAATTCATACTTCATCATATGTAAAACGCTATA
TTCGCACGTAAGTTGTATCGTATCCTCAATGAGCAAAAACAAGTTAATTAAAGACATGAT
CAAGATAGCATGCTCTTCTAGCATATAAAGTTTCAAAACTTTAAAAATCAGTTCGTTTGA
GAAAGAAAACATATATTGTTAAATATAATAGTCGGTATAAGCGTTGATATAATGATCAAG
AACAAGATCATTAATATTTCATTAAATGTATCAGTAATATAATGATATTCACTTTGATGT
AAATCTCATTTGAGGCATGCAGATGTGGAAGTATAAAGACGGGGTAGAAGTTTAAAATGT
AACTAAATAGACTAAAAGGGACAATCTCATATAATTTTACACACGAGGATTGTCATGGCG
TTGCTTTGATCAGAGCAATTTATAGGGAGGGAAAATTAAGTGTGTAGCCTCAGTTATGCC
ATCCAACTGAGCCAAAAACTATCGTGAACGATAACGTCTGTCCGCTTTTCAGTTAATACC
GCTTTATAAGCACCAGTCTTGACACGTGTATTTGTTATTTATTGTTTCGGTAGCAGTAGC
ATTCTTAGGCTATGAGTTTTGTTAGTTTCAAGATCTCACACCCCATCCGGCGAGCTAAGC
AACGCAACCAGACGTGTCAAGCAGGAAACGAACACTCATAAGAATAGAGCATCAATAAGT
TAAACAGCCCTAGGTATCATGCATATATCAGTGCACTATTCTAGCCGCCTACAGCCACCA
GCGTTACAATATATTGCTACATGAAGCGATTCAATTTAAATTCCTTGGTGTTGTCATATG
AGTCCCTTGTCACTTGAAAGAATCAGAAACAATGTTGCCATAGTGACAGCTCAACCAATT
TGTAATCGTCAAGTATAGTAATTCACAGAAATAATTATTGTCACGATAGAAGATTTTTTT
TTAAACTGCGAAAACAGTCTGTACGGAAGTATTTGTATGCCTCTAAAATTATGAATTGTA
AGAAAATTGTTAGTAATATTAATAACAGAATTTAATAATATAATTATATTAAGAAAATAA
GCATTAAAAATCCATAGCAAAAAAAAAAAAAAAACTGGAGTATGAGAACAAGAAAGCGCA
AAACAAAAAGTACTCAGACCAATCAATCACAGGTAGAATACACGTTTGACGAGGAAGGAA
ACGCGCAAGGTAGAGGAAGACGGCGCACATATAGTCCGAGCTCAGCAGAATAGCCTACAG
TCGAAGTAGAAAGTTTTCCAAACATTAATATGGCGGAAGGTCCAGAAGCTAGTGGCTTAG
GTGAAACTCTAAGTGCAGTGTTAGAAAGAGTTCTTACAATTAACCACAATACGATGATGA
GAGAGATTGCTAATATGCAACGTAACTTAGTAGAAGCAGTACGCGAAGGAAGAGCTAGAC
CTTCATTAGAAAATTTTAACAATTATCTTGAATTGCCTAATGAAAATGGCACTTCTAGTC
GTAACCAGTCACGTAATTTGAATAATTCCAATAATTTTCCTATAGCGAGCAATGACAAAG
TGCAAGTGGATAAGTGGAATATTTCTTATGATGGAAGTGATGATGTAGAAGAATTTTTAT
TCAAAGTAGCTACATTAGTAAAAAGGGCTCGGAATCTCGATTGTTAGCAGAGTTTCATGT
ACTGATACGAGGGAAAGCCGAAAAATGGTATTGGTTCTATCTGAAGCAAGAACCAGAAGC
TACTTTCAAGGATTTAAAATTAGCTATTACTCACAAGTTCGGAGAGACAGACAACGAATC
TGAAAGGTTGATGCGTGTTATTGGAGACAACAGCAATTAAGGAAACGTTTGATGAATTTT
ATATGGATGTAGTCACAAAGAATTCCCGTCTGAAAGAACCGTTAAGTGATGCAAAACTAG
CAGATATTATAAAAGGAAATGTTAGAGAATCTTTAGGCAACCTATTGTTCGCCCAAAGCA
TTTTTAGTTTAGATCACCTTTTGTCGGAAGCTCGTAAGGCCGAAAAGTTTATGGCTCGTA
AACAAATTAGACGCTTGCAGCAGACAACTGGTAAATTTGCAAATGAAATAGAAGTATCGG
ATCTAAAGGCAGAAGAATCTGACAGCGAGAAAGAAATTGAATTATCCGCTTTTAAGAAAT
TCGAGAAAAGTATGAAAAGGCAGTAGATAAGTCCAAGTATAGGTGTTGGAACTGTGATCA
AATAGGTCACTCGTTTTATGACTGTCCGTCTGCAACAAGGATTCTTTTCTGTTACCGATG
TGGAGAGAAAAATGTAACCTTACTTGTCCTAAGCATAAGGGAAACAATTAGCCGAACGTG
GGATTAAAGGGGTTACCTCGTTCGAGAAAGAAACCCCAATCAAACAATTAGATAAATCTA
AAACAGAAGAATTAAGTGAATTTAAAGTGAATGAATTACATACATTACGTTTAGAGCAGC
TTAAGTGCAAGTTAAGTCTAAGAAAAATATCATCTAAAATATTAAAATGTAGAGAAAGAT
AATAGAATGCATTTACGAAAGGAATTAGAAACTATTATTTGCAGCAAGAGCAATGATAAT
AGGCCATATGCAAAAATTCGGATAGGCGATGAAGAAGTATATGGTTTATTAGACTCAGGA
GCATCAGTTAGTGTATTAGGAAAAAATTGTTTGGAGAGAATGGATAAAATGCGTTTATCA
ATCAAAGAATTAAAATGCTCAATTAAAACAGCTGATGGAAAGTTACAGACATTTTGGGAA
CGGTAGAAACAGGGGTTTCTTATAACGGATTAGAGAAAAACATTTTATTTTATTTAGTAC
CCAGTCTACAACAAGAAGTTTATTTAGGAGTTAATTTTTGGAAAGAGTTTAATATAGCTC
CAAAATTGATTTCTGCATTAGAAGTGCAACCAGATAATGTTCCAATGATTAAAAGCAAAT
CGTTGTCGAATACTCAAACCAGACAACTTAAGGAAGTTATTGAAGAATTTCCATCGTTTA
CTAAATTAGGACTAGGTCGTACCAATCTAGATATCCATGATATTGATACGGCGACATCAG
AGCCATTTAAGCTCAAGCACTATCCTTTGTCACTACCCAGACAAAAAGAAGTTTATTCAG
AATTAGATCGTATGTTAGTTTTGGGAGTAATAGAAGAAAAGCAAATTCTCCTTGGTGCAG
TCCCCATAGTATTAGTTAGGAAACCTGGAAAAGGTCAGGCTGTGTATTGATTCTCGTCGG
ATTAAATTCTTATTACTAAGAAAGATGCATATCCACTGCCACACATCAATGGATTACTCA
GTCGATTGCAAGATACGTACTTCATCTCAGGTATGGATCTGAAAGATGCTTATTGGCAAA
TAACGTTAGGTGAAGCATCGAGAGAAAAAACGGCTTTCGCTATACCAGGAAGACCTTTGT
ACCAATTCACTGTTATGCCCTTCGGCTTGTGTAATTCAGCATAAAGAATGAGTAGATTAA
TGCATAAGGTAATACCAGGGTCGTTGAGAGAAAAAGTTTTTATTTATCTTGATGATTTGC
TAGTATGCAATTCGGATTTCGATAGTCACCTTAAAACACTAAGACAAGTAGCGGATTGTT
TGAAAAAGGCTCAATTAACTATTAATGTCGAGAAGAGTAAATTTTGTCAACAAGAAATTA
AATACTTAGGTTATATTGTGGGTCAAGGAACCTTGAAAACTGACCCGGGGAAAGTAGAGG
ATATCGTTCGTTTTCCAGTACCATCAACACAACGGCAAGTCAGACGATTTCTAGGCATGA
CTGGATATTATAGACAGTTCATCCCAAATTATGCTGAATTAGCAGCACCATTAACGGATT
CTCTGCAGAAATCATTGAAGTTCGCATTATTGCCTGAAGCAGTACAGGCAGTTGCAAATC
TTAAACAAGCACTGATAACCGCCCCAGTGTTGGTACAGCCAGACTTTAATAAAGAGTTTA
CTATTCAATGTGACGCTTCGCGGGCAGGAGTAGGTGGCGTTTTAACACAATGCGATATAA
ACGGCAAGGAACACCCTATAGCTTACGTCTCTCAGAAATTAAAGAAACGTGAAAAAATTA
TACAGTCACGGAACTAGAATGCTTAGCAGCTATAGTGTGTTTAAAAAGATTTAGACCCTA
CGTAGAAGGCTTACCATTTAAAGTGATAACTGATCATGTCAGTCTTAAATGGCTTATGAC
AAAAAAAGATGTAATAGGGAGACTAGGCAGATGGAGCTTAAAATTGCAACAATATGATTT
CAAAATTGAGTACCGTAAAGGCTCACTTAATGTAGTACCCGATACTCTGTCTAGGGGATA
TTTAGATTGTTTAGAAACACCCCAGAAGCTATCAGAAATTGATTTGGAAAATCAATGCTT
TCAATCACCCGAGTATGACAAATTGAGAACGCTAGTTAGTAAATGGCAATTCGTTGCAGA
TACTTGTGTTTCGTGCAATTTCGTATACCAAACGAATTTGAAGATGAAGTTAGCTTATGG
CGATTGTTTTTACCTAGTGAGTTACGAGCTCAAGTTATTGCAAGTAATCTTGAGGACTCA
TCGTGTCATGCAGGTTTTGGTAAAACTCTCGCGCGAATTAGAGAAAAGTATTATTGGCCC
AATATGTGTAAGGAAGTTGAGGTATTTGTAGAGCAATGTGAAAATTGTAAGATGGCAAAG
CCAAGTAACATTATTCAAAGACCGCCCATGGGAAAACAAATAATTACAGAGAGACCAATT
CGATGGTATTTATTGCTATTGACCATTTTACGAAGTACATATCTTAAAAGCACTAAAAAA
AGCCAATAGCATAAATATTATGCAGTATTTAGAAGAACACATATTTCATACTTTTGGTGT
TCCACAATATATTCATAGCGACAATGGTAAACAGTTTGTATCTTCTCAAATGGTAGAGTT
TTTACATAAATATGGGATTGCACAAATACGTACAGGCTTATATTCTCCTCAAGCAAACGT
CAGTGAGAGAGTAAATAGAGAAATTTTAATTAAACTAAGGATTTTGCTTAAGAAAAAAAA
CGATCAGTGGGATAAGCATTTGTCAGAAATTTGTAGTGTCTTGCGTAGCGATTATCACAG
CTCTCTAAAATGTACTCCATATTTTAGCATGTTTGGTCAGCCGATGTTAAGGCATGGAAA
AAGTTATAAATTGTTACAACAATTAGAAGCGCTGCGAGATAATCAGGTGAATGTAATGCC
ACATTGTAATAAAATGCAACTGCTACATGACAAAATAAAAGACAATCTATTGGAAGCACA
TTTAAAATCAGAAAAATGTTATAATCGAAGATCGAGATGGGTGAATTACAAAGGACAGGA
AATTTTTAAAAAGAATTTTACTCTAAGCAATGCTAGTAAAGGCATTAATGCAAAACTTTT
ACCAGCATATATCAAATGTCGAATTAAAAAAAATAGGAACAGCAGCAAGGGAAAAAGATG
TTTGTTTATTTTAACGTAGTCAGAAAGTGTCAGCTGATTCTTAATAATTTACATTTAAGT
GGTAACCTTATCTGGTAAGAGAAAATTGTAAATCGGGTGATCTGGCAACGCTAGATGTCA
AAAGCATTGGAAGGATCCCGTTGATTGGAGAGCTTTTTTTTGTATACCGATGCTGAGACC
AAACCAAATCGCGTGGCGTGATTTCTTTTTAATTTCGGCGGCACTACGAAGCAGACGTGC
ATTTTAGAGCTCATCAAGTAATCTTTTGCAAGCCGAGAAGACCGGTTGTCTAAAGACACG
TGGAAGAAATTTACCACCAACCGAATACTGATCAGTAGGCCAATATAACAGCCGGCGAAG
TTTAGGCCGTGTTGCCATAGCCACGGGTGTGAAGTCCACCGTGAGAGTCTGCCACCACGA
GTGTGGAATTCTAGAAGAACTTTCTCTATCCACGGAAAGGCGAAAATTTCGACGGAATGC
TGTTGGCATAAGTAGCTTCGACGGCCACAGTAACAGCTTAAATTTCACAGTGAAAGGAGC
AACAAGCACGTATGGCCTCGCATATAGCCTCAATGCTCAGATTTAGCGCGTGCTTCACAT
AACCTATATCTTCGGAACGCCAATGTGAAAATGGACTCTGAAAAACCATCTACATATATA
TAAGCAGCAGCCCTCCTTCGTTATGAAATATGCTAAAGAAAACTAACAGCAATTTCAAAA
TAAGATCTTCGTAAATCCAAATTCTTAATGGTGCAGCGTGGCCGCCCTGCCCTTGAATTA
TTCCTAGTATATATAATTTTTTTGTAAGCCAAGTTAAAATATTAACTGATCATGTTTTTT
TACAATGATTTTTGCAAGGAACGGTATACTTGCTTTTGGAATATAAGCTAATTCATATAT
ACGTAAACTAAAGTCTTATTCATTTACAGATGGTGCTGATTTGAGCTCAAACATCACTTT
ACTAAATCATCTTTCACCGACATCATTTAAATTTCATACTTCATCATATGTAAAACGCTA
TATTCGCACGTAAGTTGTATCGTATCCTCAATGAGCAAAAACAAGTTAATTAAAGACATG
ATCAAGATAGCATGCTCTTCTAGCATATAAAGTTTCAAAACTTTAAAAATCAGTTCGTTT
GAGAAAGAAAACATATATTGTTAAATATAATAGTCGGTATAAGCGTTGATATAATGATCA
AGAACAAGATCATTAATATTTCATTAAATGTATCAGTAATATAATGATATTCACTTTGAT
GTAAATCTCATTGGCATGCGGGGTTGAAGTTTGAAATTTTACTAAATGGCTCTAAATGGG
ACAATCTCATATAATTTAACGACAAGAGG
>Khamsin#LTR/Gypsy
ACATCGCATTACCAAAAAATTAAAAAAAATAAAATCAAAAGCGTACATAATTAAATAAAC
AATTAAATTATAAAAAAAAATAGTCTTATCGTTTATATGTGTATGAATATTCGGCAACGC
GTAATTAACACAACTCCTTTGTAGGTTTACAGTGGCTCTAAAGAAGACAAATCTTAACTG
TGCACAAATAATTAAAGGTGTGTGAGTGAATGAAACAAGAATTTAACGTGACAACGTTTT
CGGAAAATAAAAAAGAAAAATACAATCCAAAAGGGTAGCAAATTCAAGAATATTAATATT
TATATGTTATTGAAAAGGAGAAACCGGAAAAAATGGGCTAAGGCAAAAGGAGCAGCAAAC
AATATAATAATTGAATTCCTTACCGATTCGTTTCTGTCATTTGCTGAGAATAAGCACTCT
GCAATGGAAATTTTAAAGAAGTTAGACTCAGTGTTCGTCCGTAAAAGTTTAGCCTCGGTT
CACTTTAAAAAATTTGACGAATTTATGAATGGGTTAATAGCATCAGGAGCTAAAATTGAA
GAGGTGGATAAAGTGTCACACCTACTTTTAACTTTACCTTACACATATGATGGGATGGTA
AATGCTATTGAAACCTTGTTAATTGAAAAACTGACTCTGGCATTTGTCAAAAATCGACTA
CTTGATCATGAGATCGAACTTAAGAATGCTAGTAAGAATACGAGCAATAATAAGGTAATA
TCTCATTTAGGAGCCTCATACCGTATGATAAATAATGTAAGTCTGTTGTGAAATACGGTT
TACTGGAAACACCAATTGAGATTGCTATTGCAAAAATTATAGAGTACATTTATGATATTG
TTAAGGGTGAAATTAGAGAGCAATCTTAATAAAAATATTACCCTAAAAAATGTGATTTTT
TGCAAGGACATTCCACAAAATTTACTATCGGTGCCAAAGATGCAGAATGCTGGTATGACA
ATTCAGTTCAATTCAACTGGTGTAAGTGTTAAAGAACGGACAAGGCGTTTTAGAAGGTAC
TTTCACTACTCAATACTACTACTACTCAATAGTAGAGGCAGGCAACAAATGCCTCATCTA
CACATGAGTAGAGGATAGTTTATAGAAGTTGTGCGAAATAATGTTTGAGGATATAGAAAT
TTTAAGAAATGTACAACTGCATGACAATTTGTGTGAGGCTTGTGTTAATGGCAAACAAAC
TAGACTCCCGTTTAGTGGAACTAAAAATAAAGACAATGTCAAGAGACCTTTATTTATGGT
TCATTCGGATGTTTATGGTCCAATACCACCTACTTGAATTCATGGTGAAAACTATGATGT
AGTCTTTGTCGAACAATATAGACATTATTGTGTAAGCTATTTGATAACCTATAAATCTGA
TGTGTTTTCATTTTTTAAAGATTATGTGGCAAAGAGCGAGTCACATTTTAACTTAAAGGT
TGCGAATCTCTGCATTGATAATGGGAGAGAGTACTTGTCTAACGACAAGCGTAGCTATTG
TTTAGAATATGGCATAAGCTACCATTTAACGGTTCCTCATACACCACAACTAAACGGAGT
ATCAGAACGCATGATTGGATATTTAACAGAGAAGGCAAGAACAAAGATCAATTCTGCAAA
ATTGGGTAAAAGGTTTTGGAGTAAAGCTGTTTTAACAGCAATATTTTTAAATTAATAGAA
CTCCAAGTAGGGCATTACGGGAAAAGAACACCATTTGTGGCACAACAAAAAACGTATTTT
AAAATTAAAAAAAAAAAATATTTGGCTTAACGGTTACATGACACTAGCAGCGAAATTAGT
CGCCTTCCTGCCTTCAACCATTGAGAAATAAAGTGAAAGAGCTAAACCAGACACTCTGAG
CTTTTTAACCGTTTTAAAAACCACGAGAATAGATCGGGCTGGTCCGCAAACGCAAAATCA
AAATCCAAAGAAAAGCTCATTTACCATAGGAAGCAACAGTGCGTACGAAACCTAATTTGT
TCTTCATCCCCGTTTTGATCGACAAGAGGTTTGCGAGCCATGATGAGGACATTGGATACT
CAGTGCAAAGAGAGGGGACAATAAAGCCAATTTGTTCTTGGGGGTTTCTCTGTCCTTCCT
ACAAGGCAGCGCGTAGAAACCACAACAGCACAATTTGGGTACTTATGTTGTTATTGAAGA
GCCAAGTCTCAGCGCAAGCAGGTATAAAATTATGACGCCAGCAAGCCATGGCAATCATAT
TAAAGGGATACGCGGACGGCGCACTAACATCATATATTATAGCGTCACAATTAATAGAAC
TTAATTTTTTGTGATGTTTAGTATATATTTCTACTTATATTAGGCATATTTAAATAATTT
ATGAATAGGATCCTTTACAGTATATAATTGAATGATGTATGTAATCACTTTAAATACGAA
ATGATCGCACGGAATAAACCCTAGGCTGTGACGTCACATGCGCAACAGAATATTGCAATC
TTCTCAAGTTCATAGATTTCCCTTGGCTTGGCAGACACATACATACATATATGCAGATTT
GCACCTTTATGTGTGAAATTAGACACACATACAACAACTATTTAGGGAGTCGTACCCATA
GTTGCACACTAAATACGAAATTATATTTTTCATAAACATTGGATAAAAATTTATATATAA
GAAGGTTTATGTTATTTGGTTACGTAACTTATGAATAATAAAATACCAAAAACTTCAAAT
CTTGTCAAATTTGCATCGGGCAGGCAGCCAGGCAACCAACATGCACACAAACGCATTAAT
GCTTCTATCCATATAGAAAAGTGTGTTTGTGTGCATGGTTGGCCGACCCAAAAAGTTATC
ATGAACACATGCCAGCGATCAGGTACCCTTACCCTTAAAACAAGCATGGTAAATAGCAAT
TTTGCACATGAACAGGCCAAACCCTTCAATAATATCACAGAACTGCTTACTTGAAAGAGT
GTGCGTCAATTTTTGGCCTTTTCTTAAAATAGGTCCCTACAGTAAAAAGAAAATAAATAT
ACATATTTCATTTAGGTCAATTAATTGTGTATTAATTAAAATTTGATCAAATTCATGTCA
TCATGCCTGAGTGGACGAAGAAATACATGATAGAGCATTTAAATGTGAGTGCCTGTTGCT
ACCATAGCACAAAAGGCACACAATTGAAGAAATAACCTCTGGGTCGCGACACACAACACA
AACATATGAATGTTTGTAGATCTCGGGGTTTTGTGGGAAGCTATGCAGGGAGAATGAGAT
GGATGCAAGTGCGCGAAGCAATGAGTGAGAGCGAGACATATGCATACACATATATGTTTT
TGGGCTGTAAGGATTTAAAAATGGCATACATACATATATTAGGAAAACGCATCATCAGCC
TCGAAGTTGTGCGCTGAGCGAGATGCGGCTTCATACTGAACGTTCGGCTTTTGAGGCCGG
CGTTCGGCTGCCACTCTCAGCAGTCTTATTCTGTCTGGGCACACTCAAATGGTCGCAGGT
ACCCTTGGGGATGCCTCAATTCGATATATTTTGTTTCGATAAAAAGGGCCATTTGGTATG
TTTATACCAAAGACAATATTAACACTAAGGTGAGTAACGCCATACAGCAAAATGCTACTA
TGCAGCTTGATTTTTTGAAAATTGAGAACGAAAACGAAATCTGTAGCATTGCGCTCTCAC
CGCCGATAGAACGAAAAAGCTAAAAATAGAATGTGCTCTCAGCTTCGGCTCTATGAGGGC
CGTGCAAGCAATTATGTATGTTTGTATGCGTGTAAATATACATACATAACAGCATATTTA
AATGTGTTGTTATCCACTGCTCTGGCAAAGTCTCTGGCTGGCAAAGAAAAAATGTGTTTT
TATACCCTTGCAGAGGGTATTATAATTTTGTCGTGAAATGTGTAACGCATAGAAGGAGAC
ATCTCCGACACCATAAAGTATATATATTCTTAATCAGCATCAACAGCCGAGTCGATATGA
GAGAACTAGTCACAGTTTTAAAGCTATCTTAATGAAACTTTCCAGAAGTCCCTCTATCTG
TTGCACGCAAAACATATGTCAAAACCAACTGCATCGGACCACTATATCATATAGCTGACA
TAGGAACGATCGGTCGAAAATTAAGATTTTGTATGAAAAAAACATTTTTTTTTTCAAGAT
ATCTTGACCAAACTCGGCATTTATTAGTTGTACTATACTCCTCATATATAGGCTAAATCA
TATTAAGATCGGACCACTGTATCATGTAGCTGTCATAGGAAAGATGAATCAAATATTGAG
TTGTTGTATGGAAAACTTTTTTTCATTCAAGATATTTTGATTAAACACGCCATTTAAAGA
TTTCACTATGCTCCCTGCAGTTTTCGTAAAATCTTATTTATCTCGGTATTCTATATCATA
TATCATAGGAACGATCGGTCGAAAACTAGATTTTTGTAATAACCTTTTTTGTTTATCAAA
ATATCGTGACCAAACTCGGCATTAACTATTTTCCCTGTGCTTCTTAGATACGGGCAAAGC
CATATAATCATTATGAAAAGGTTAGGTCTGCAAGGGTATTAGATGTTCGGCGTGTCAAAG
ATAGCCTTTCTTTTCAAGTTCTAGTTCAAGTTTCTAGTTCAAAGCACTACCGCAAAGAAT
AATTGAAAAGTATAAGAAAGAAAAATAAGAAACACAAACAAAAGAATAATAAAATTTTCT
CCCGTGGTCATGATTTGCCCATTCATACACATCTGTGTATAGAACTGGAAACGCTACAAC
AGTTCCAATTCGACGTCCACTACCGTCGAGGGGAGCTCAACGTTGTGGCCGACGCACTAT
CAAGACATCATCTACAGACCTGCCAACAAGCTGCGGTAGCCGACTCACCCAGCAGGTGGG
TCGCGAGTATGAGTGCTAGAATCGCCGAGGAGCCGGCCAAGTTCTCGTACTACATAAAAG
ATAATGGGTAACTGATGGCGATTAAATTTCATGGAAGCTATGCGTGTCTAGTGATCAGCG
ACAGAGGGTATTGCAGGAATGCCACAACGCTCCCACGGCCGGACATCAAGGTGTGAGGAA
AGCCGTGTCGAGATTGGCACAAAGATACTACTGGCCAGGTATGTTCCGCGACACCGCCAA
GTACGTGAAGTGCTGCGAAATCTGTCAAAAATTCAAGAGTGAACAACTCAAACCGGCTGG
ACATATGCTGACGCGGCAGAGCGCAGAGCCAATGGCAGTACTCTGCGCCAACTTCGTCGT
GCCCCTTTCACGCTCGAAACATGGCAACACAATGGTATTGGTGTTCCATGATGCCTTTTC
AAAGTGGGTAAAATGGGTCCCTCTCAGGAGGGTCACGGCGGCACACCTGCAGACCGCATT
CCGAGAGAGGATTCTAAGTAGGTTCGGCGTACACACGAAGTTCGTGTGCGACAACGAAGT
ACAATTTACAAGCCGTAGTTTTATAGCTTTTGTGGAGTTTTGGTGTAGAGGTCCAGACAC
CGCCCCGTAGTGTCCTCAAGAAAATCCTACCGAGAGGACCAACAGAACCGTGAAGACCAT
GATAGCGCAATTTATCGAGGGCCATCAGAATTCGTGGGAGGAGCTTTTCCCTGAGATATC
GCTGGCGGTCAATACAAGTGGCGGATTCGACCGGTTGCCCGGGGACTCCGGGGTCCGCAA
CTAGTGCGTCCACAGCAATCTCCAGTGCGCTTCGAAGGACCAGGGAGGACACTACAACCT
GCGGAGGCGAGAGTGGTGGCCTTCGTTGGATTCGATGGTCCTGTTAAGGCAGCACCAACT
ATCCAACGCCGCTGAGGGTTTCGCGGCGAAGGTGGCACCCAAGTTTGATGACCCCTATAG
CGTCGTCAAATTCATATCCCCTAATATATATTTTATTTTGTTTTTTTCCCTTTTTTTTTA
AATGTTGGAATAATAATTGGAATAATGAATGTTGAAATACACAAACATTCATTCATACAA
AAGGTACAATGACCAAGTAGGCTTTTGTTATTTTCAGTTTTAATACTGAAATGCTTTTAT
CGTTTAGCCTCACTTTTACTGAACTTTAGAGAGTTAGCAAGTTAACGTGCTTAGAAAAGT
TATTTAAAAATATTGAGATCAACTAAACCAACAAGTATTTCATTTAATTGTGTACATTTC
AATAGGTTAAGGGCCCAGACATCGCATTACCAAAAAATTAAAAAAAATAAAATCAAAAGC
GTACATAATTAAATAAACAATTAAATTATAAAAAAAAATAGTCTTATCGTTTATATGTGT
ATGAATATTCGGCAACGCGTAATTAACACAACTCCTTTGTAGGTTTACAGTGGCTCTAAA
GAAGACAAATCTTAACTGTGCACAAATAATTAAAGGTGTGTGAGTGAATGAAACAAGAAT
TTAACGTGACAACGTTTTCGGAAAATAAAAAAGAAAAATACAATCCAAAAGGGTAGCAAA
TTCAAGAATATTA
>Meltemi#LTR/Gypsy
TGTAAGCGTCTGGCAATCTCAACCCATTGCCATTCACAGCGAATCGATAATTAGGCGAAG
AAGTATCGAGTTAAGCATCACTAGAGAAAAAAGCAGCAAGCCAATAAAGAAGGAGGACGG
ACGCTTATTAAGAATCTAAGACATAAGCAAATCTTTGTGAAGTTAACGCATTAAACTATT
CTATCTTTACTTATGTTTGTATAAGCGTATCTCACTCAGTCGACCTGACCGATTCTTACA
TCCGTTCAGAAGTGGGATAGATATATCTATGTATGTACATAGATATGCCGTGTTCGCCTA
CACGCATATACAAACACATGCAGAGAAGAAACGCATAAAAGTCTGGAGGAGAAGTTTGCA
GTGGGATATGTTCCCAAAGGTCTAAGTGACAAAGATTACTGCAAGCTGGGATAAGTTCCC
TCGCTCTTAGCGTCAGACTGTTTCATAAGTTGGAATACGTTTCCTGCAGCGTCGGTGTGT
ATAAGTACAGATAGAATGCCCTGTATGTACGCATGTGCTGGTGAATTTCACCAGGGAATT
TAACCATCGAATTTCACAACTTGAGCTAACATTGCGATTGCTGTTGCGGAGAAGCAATTC
ACAGAAGAGTTGGCATCATTTTGTACGAGCACTTCGTAGACAAAAATTGAAAAGAGATAA
TAACAAATTTGGAAATATGCAAAGGATAGGAGATTTAAAAGTTGATCAGCTAAAATTCCT
GTTGCGCGAGCGAGAATTGTCGACAAGTGGCACACGGGATGAATTAATTCGTCGATTACA
GGAGCATGAAGGCTCAGATGAAGTTGAAATGCCACATGCCCCTCGGCAAAGCCATGGTGA
AGAGGGAGGATCACTTTATCAGCTACAGAATGAAATAAAAAGGTTAAGCGAAACTATGAG
TCGGTTTATAAGCATGCAATGCGCTAGTGCCAGTGGACAAATGTCGAATTCGCAGCCGGC
TATAAACAACTTAGTGCAAGATACAGGAAGCGAGGTGGATGATGAGTATCAACAAAGCAA
CAAAGGAAATTGCTAACACGTTGCCTGAACTTTACCCGACAGATGAGAATACCATTTCAG
TCAATAAGGTTCATTGATCGTGTCAACAAAGTGGTCGAGGCATATCAATGAGACGAAAAG
TTTTTAATGCTCGCAATCTACACTCGACTCAAAGGTCCAGCCAGAATGTGGTTTGACTCT
TCGCCATGACGTCATACGACTTCGCACGACTATGCAGACGCACTTCGCGACGAATTTGGT
GTTACACCAGATGAAGCAGAAATCAACTACGCCATGGCAAAATCGATGAGACATCCAAAA
GAGACAATAAAGGAATATTGTTTTCGTATGTCCGCCCTGGGAGTTCGATTTAATCTTAGC
GAGGCAGCTGTAATACGGTACACACGATCAGGTCTTCAGCACCGTGAACTGCAGCAGAGT
ATCGCAGCAATGCACTTCTCAACAATGAAGCAGATGCGAGAAACGGCGGAATCCTATTTT
GCCAATCGAGGAAGACAACATGAAATGAGAGACAGCACATCTCTAAAGAGCACAGCACAG
CACAGAAAAAGATTCAGACAATGAAACCAAAGGCAACACTCAAATGTTATAATTGCAACG
AGTTTGGTCACTTTGCAAATCAGTGTCCAAAAGAACCGAAATGTCAGCGCTGTACCAATT
ACAACAAATTCCACCCGAGTAACGTCAAGTGCAAGTCAGCAGAAGTAAATGTAAATCGTC
TTGGTGCCATAAATAGAGACAACCGATTCTCTAAACGGATAATTGTCCAAAAACAACCGT
ACGTCGCTTTTATAGATACTGATAGCCAAGTAAGTATGGTTCGCAAGTCGGTTGCTCAGT
ATATTAATGGGGATCATCAAAAATGCTCAATTCGTATAAGAGGCATTTGCGGTGGTACAC
GATTTCTAACTGAATCTAAGATTTTGGATATATGGACCGACGAAAGGATCGTTAAGGCCC
AAGTTTACATCGCCGATGATGGGATCTTACAGGAAGACTTCTTGCTGGGACAAGATGTTA
TTAACGATGCGCACCTCACGTTTACCTTCACAAATGGAAAAACGGCTTTTGAGAGCAAAA
AAGCAGTTCAGCATACAGAAACAAGTGATTCCAAGTTTGCTAAGCTTCTTTATAATTTTA
AGCTTAAAACTGATAAAGTCCGAATGCACACATTATTGGACAAGTATACTGATGTGTTTT
CAAGTGGTCTAGAAGGAATTGGCCGCACAAACGTCATAGAAGCCAGAATTACCCTTGAGG
GAGGACCGAAGCGAGATATTGTCACCGCCAGGATTGATGAACTCATGCAAAAAGATATAA
TCGCTATGTCAACATCCGAGTATGCCAGTCCTATTGTACTAATCAAGAAGCAGAATGGAG
GTGATAGACTATGTGTTGACTACCGTCGTCTCAATAAGCTCATTAAGAAGGAAAACTTTC
CAGTTCCCAACATCGAAGAGCGTATACAAGAAGCCAAACGATTTAAATATTTCTCATCGT
TGGATTTAAATAGCGGATATTATCAGATTGAAATAGGCCCTGATAGTCAGAAGTATACAG
CATTCATTACAACAGATGGACTTTTTGAATTCAAACGCATGCCATTTGGATTGAAGAACG
CGCCAACTGTGTTTAACCGACTTATGGCAGAAATTCAAAAGCACGTTCGTAAAGGTGAAA
TGCTGCACTATATGGATAATATTCTTATTGGAGGCAACTCATTGGACAAAATGCATGAAA
AGCTTGCGCGTGTCCTACAGGTTTTGAAAGAATGCGGCTTGACATTGAAAGTCGACAAAT
GTGAGTTATATAAGCAGACAATAACATTTTTAGGACATCAGATACATCCAAAAGGTATCA
GTTCAGGTGAAATAAAGACCAGTGTCATATCTTTGTTTGCTGAGCCAAGCAACGTGAATG
AAGTAAGAAAGTTTTTGGGTCTAAGTGGATATTTTCGAAAATTTGTAGCAGGTTATGCTA
TAATATATGAGCCATTACGAATGCTACTATGTAAAAAACAGCAGTTTATATGGAATCGAC
AGCAGAAGGATGCATTCAACGAATTGAAGCAATGCCTCGTATCTAAACCAGTGCTTACAA
GTTGGATGCGGATCACGAGTTACACACGGCTGCAAGCTCTATTGGATTAGCCGGAGTGCT
GCTACAGGTGGAAGATGGCCAACTTAAACCAATAGCCTACTTTAGTCGAGCAACTTCTAA
GAGCGAAAGACACTTACATAGCTATGAGCTTGAAGCATTAGCTGTGGTCGAATCTTTGGA
GTGTTTTAAGTATTACGTCAGTGGAAAACAAATCAGAGTAATTACTGATTGTAATGCATT
AAGAATATCAATGGAAAAACGGGAGCTTATACCACGAATTGCGCGATGGTGGTTGCGTAT
TCAAGAGTTCGATATCGAAGTAATTCACCGATCAGGCTCTGGAATGGAACATGTCAATGC
TTTAAGCCGTGCTCCATATGAGATGGAAACATCCAGCTTAAAGATATCCAAAACAATCAT
GGATGAACCGGATTAGTTATTTCCTATACAACTTCAAGATGAAAAGATCCAAAAACTTTT
AACCGATATGAAATCCGCCAAAGTAACCGAAAATGACGAGTATGTCATTGAACTAGATCG
GCTCTATCGCAAATACAACAACAAATTCTTGTGGGTTGTGCCTAAGCAGCTACGGTATCA
GATCCTTTATGAATGTCATGATAAATCAGGTCATATGAGCGTTGAGAAAACAGTGGGCCG
TATAACAAATTTATTTTGGTTTCCACGCATGCGAAATTATGTCAAAGGGTATATAAAGTC
CTGTGTGGGCTGCGCATTTTTTAAGCAACGAGGTGGTCGCAAAAAGGGACAATATCATTA
TGACGACATCAAGCCAATACCATTTTCAACGGCTCATATCGACCACCTGGGACCATTTCC
AAAGAGTTCGAAACGCAACGAGCACATATTTGTTTGTGTCGATGCATTTACCAAATTTAC
GATTATGCGCGCCGTTAAAAGCACAGCAACCAAGCACGTCATCGATATCCTCAAAGAAGT
AACCAGCTATCTGGGAGTGCCACAAAGGATTGTCTCCGATCGAGGTATAGCTTTTATCTC
AAAAGATTTTGGAAAGTTCTGTACAGACAATAATATTAAACACGTCCTTAATGCTGTTCG
AACACCCAGAGCCAACGGACTTCACAACGCACTAACAGAATCATCTTGTCAATGTTGCTG
CCTATGTCCGAAAATGAAAAGCGTTGGGATTAAAAGATGCACTCCATCCAGTGGAGTATT
AACACGATGGTTAACAAATCTACTAACTGTACTCCGTTCCAGCTATTATATGGTTACGAG
CCTCGGGACATTAAACAAAACACTTTAGTGAAATTGCTCCAAAACCAGAATCCTACTATG
CTGACAGATACCGAATTAAAACAACTAAGAAGCGACGCTGCCCATCGGGTCAATGATCAT
CGAGCTGAAGCTAAAAGACGATATGACGCAAGACACACCAAGCCGAAAGTGTATAAACCT
GAAGATATTGTTTTGGTCGAAAATGAACCATGCAGCACGGGCATGTCATGCAAATTAGAT
CCACATTTCAAAGGACCCGTTATAATCAGCAAAGTTTTGCCAAAGGACCGATATCTTGTT
GAGGATATCCCGAATGCCGAGCGAACACAAAAACATTATAAATCAGTGTATTCGTCAGAC
AAAATCAAACCATGGTGTCAGTTACCGCCAGAGGAGCCCGACGAGGATGAAGACTCCGTT
GCTGACCAAGTAAACTCATCTCGCGAGGACGCTTCGAGTGTCAGGAAAGCCGAATGTAAG
CGTCTGGCAATCTCAACCCATTGCCATTCACAGCGAATCGATAATTAGGCGAAGAAGTAT
CGAGTTAAGCATCACTAGAGAAAAAAGCAGCAAGCCAATAAAGAAGGAGGACGGACGCTT
ATTAAGAATCTAAGACATAAGCAAATCTTTGTGAAGTTAACGCATTAAACTATTCTATCT
TTACTTATGTTTGTATAAGCGTATCTCACTCAGTCGACCTGACCGATTCTTACA
>Vesna#LTR/Pao
TGTTCGGCTCAGCAGCAAAAAATTAAACTTGTATTATGTTAGCATAACATTTCAGTTACA
TATTGCCCTGCGAGGCAAGCAATGTCACTATTTTGTTTTCTTTGGCGCTTCTCGCATGTC
ATAAAATAGCTCAATATTATTTGCTGTTAACTATCTAGCGCTTATCGCTTTGCGCTCATC
GTAGTTTCTTTTATCGCGCTTTTTTACCTTTTGCACTTTGTCTTAAGCGGCTAGCGCATC
AATGCTAGCGACGCCGCAATGCATTCTTGTCTCGTATGTTCGCTATATCGGATCTCTTAT
CGATCGCTTCGCTAAAAATTGTACATTTTCGCATATTGTCAATACGTTTGCTATAAGCAT
ATAAATAAATCAACCCGTTTGCATGAACTTATAAGAAAAAGCGGAGTTTTTATAACATCC
TTAACTTCTCGCTATTAAGTGCTAATAAAAAAGCTTGTTAGCCCAACATTTTGGTAACCC
CGACGTGATTTCTTTTATTGACCATTATAGTGTTGCATAAAATAATTTAAATTAAAATTG
AGCTAGTTGTTACTTGTTTCGGCAGCAATTAAAAACCGCTCATTGATTCATACATATGTA
CGAGCAAGTTTTATGCGGTAAATTGCAGTAGAGAGGAGTCTGTACACATAAGCATATATA
CAGCTACATACAGACGCGTAGGCTCTCGCTATCTGCATTTTACTTGTGTTTTTATTCGAC
CAACTGTTGCGCGCGCTTAAGAGTACAGTGCTGACAATAAGTCAACGGTCAACGATATTT
CGTGTGCAGTTTTAATTCGGGTTTCTTTGACCTTTTTTCGTTTGCTTCGGTGGCCATGGA
AAGTTCTAGTGCTGAATCGCTAGCTCAGTCTGCAAATAGGGTGTAATTTTTAAAGCGCAA
GGCGGCGTCCTCGTATGAGCGGTTGCAGGTGCTTCAATCTAGCCTCAACCAAACGCCCCT
TGCCAATAATGATAAAATTGGATTGTCGATGCTGCTCAAGCGGATTGAAAAAATTGAATC
TGCATTCGAAGACGCTCAAAACAAATTGGAAGAACTAGATTTTGACGAAATCGGCAATAA
GTTACGCGAGGCTTTTGATGAGCTTTCAGTAACTTTGGAGACTTCGGTGCGGCTTGAAAT
TTCTAAGCGCAGCAGAGCATAGCCGTCCAGCTCCACATTTGTAAATGAGCCTATTGCTAC
TGCGTCAATGACTAGATCCAGAGCGTTACCGACCTTACCGCCAATCAAATAGCCAACGTT
TTCTGGAGGTTATACAGGGTGGTCAGGGTGAATTGTCAGATAAGTTTAATGCCCATATTC
GTGCTCTTACCAGTTTGGTTAGCAAGGGACAAATTGCTGATTGCATCCTTGTTCAGGTGC
TACTGCAAAAACTGGATCCTGCTTCGCAGGCGAAGTGGGAAGAGAAGCTGGAGGATCCCG
CCTTTGCAAATTTTATTCCATTATGGGCACAAATTTCTACATTTTCGGAGCAACGTTGCA
GAACCCTAGAGAGTGTGGATTATGCTATGGCAAGCTATACGCCGAGCTCTCAGGTGGGCA
AGAACAAACAGACTAACCCCAGTAGGACGTCACTCATTGCTACTAACTTAATGGCTGCTG
ATTGCGTATTTTGTAATGGTGAAGAGCATATTATATGGCCATTTCCAAGATTTGGCTCCA
AACACCACACACTTCTGCATTTCGACGTTTTGCATTCGGTTCATCATTCTGTCACTCCTA
CTACAGCTTGTTCAGCCCCCGTCTCTACCTCTCTTGTTGCCCACAACCTCAGCAGCGATG
TTGTGTTCCTGGCCACTGCTATTGTACTAGTTAAAAATCGGTCTGGAACTCTAGTTCCGT
GTCGTGCTGTATTGGATAGTGGGTCACGGCTACATTAAATTACATCCCGATTCGCTCTGC
ATCAGTTAAAGAAAAGTCCATCTTCATCCTTAGTTGCTGGCCTGGGAAACGCCCCTTTCG
CTACTGATGGATGCACTGTGACCGTCAATCTACAATCTCAAACGTCAGAGTACTCTGCAA
TCATCACAGCCATCGTAGCTTCCACTATAGCAGATCTCCAGCCAAGCATCGGCCTTAATA
CAGCTAATTGGAATGTGCCTGGAAATATTCGCCTCGCTGATTCTTGCTTTTACAAGCCGC
AGCGAGTTGACTTATTAATCGAAGCTGGTCTTTTCTACGAGCTTATGTGTGTCGGCCAAA
TAAAACTGCTACCGTGATTGCGTCTTGTGCAGAAGACACGCTTTGGATGGATAGTTGCAG
GTGGCGGCTCCCAGCAAGGCGGTACCTCTCTTTTCGCCAATCCTGTATCGAACCGATGAA
TTAATTCAACGATCTTGGGAAGTAGAAAGTTTTCCAGACCCTGTTGCTAAAGCAACAAAG
GAACAGCTTGACTGCGAGAAGCATTTTGTTAAGAATATCCAAAGGTTGCCAACAGGAGCA
TATTCCGTGCGACTCCCTCTCAAACTCACGCTGGATGATTAGGTGAATCTTATTAACAGG
CATTTTGCAGATTTATATGGCTTGAGAAAAAGTTGCATCGTCATCCCAACCTTAAATTCC
AGTATTGCGCGTTCATTCAAGAGTATATGGAGATCGGACATATGACTTTTGTCCGTCCAG
AGTCGTTACGTTTATGCAAATATTTTCTCCCTCATCATTGCGTGCTGAAGGAACAAAGCA
CGAGCACCAAACTTCGTTTCATGTTTGGTGGTTCAGCTATCACCAGCACTGGATGTTCGC
TGAATGAAGTGTTGATGGCTGGGCCCGTCATACAACCGAAGCTGTTTAACATTTTGATGC
GATTTCGCACGTTCAACATGACAAGATGTATCGCTGTGTCAGAGTTGCGGTCCCAGATAA
CTACCTACAATGCATCTTGTGTCGAAACTCTACTGATTCTGAAATAATTGTCTTCAATTT
GGACAATTTGGTTACGTATGGCACAAAACCAGCTTCCTTTCGTGCCGTTCGACCAATGCA
GCAATTGGCAGTCGACGAGCATCATTCATTTCCAATTAGTGCGAAAATTCTTCGACGCGA
TTTCTATGTAGATGACCTTATATCTGGCGGTGGCTCGGTCCAAGAGGCGATCGATGTATT
TAATCAAACAAAGGGCATCCTATCTAAAGGTTTGTTTGAACTCAGAGTGTTCGAGTCACT
CTGCAGTGCTTAAAGGCATTCCTAACAAGGATAAGGACTCGTTTTTAAAATTTAGCGATG
GAAACGACATTACCAAAACCTTGGGCCTTGCGTGGGATCCTTCAACTTATAAATTATTAT
TATCTCTCACTACTGCCAATCAGACCTTGCAAGAGATCTGTTCTGCCCACCATAGCTCGA
TTTTACGATCCACTAGTATAAATTGGACCAGTCATCGTTAAGGCCAAAATCTTTATGCAG
CTTCTTTGGAACGTAAACTTGGATTGGGATGAGAGTCTTCCAACTTCTCTAAATACTTCC
TGGCAGGAACCTTGCCAAACTTTGAGGAATGTCCAATTATCCATCTTTCCCCGGTTGGTT
TGCAATACAATGTGCGGTGTAGAGGTTCACGGTTTCTGTGACGCTAGCATTACCGCGTAC
GGAGCTTGCTGTGATCTGGTTTCAAAGGGACATCATTCGAGCTCACGCCTATTCTGTTCT
AAATCACGAGTGGCTCCACTTAAAACTCTTACGGTACCAAAACTCGAGCTTTGTGGCGCA
CTTTTGTTAGCGCAATTGATGCAGGAAGTGGCTGAAATGAAATTATTTACCGGTACATTC
CATTGTTGGTCAGATTCATCAATATGTCTATCATAGATCCGAGATGAATCGTCGAAGTTC
ATTGTATTCGTTGCAAATCGGATAGCCACCATCCAGGAACTGACAGCGGGCTTCCAGTGA
CATTATGTTTCAACAGCCAGTAATCCAGCTGACATTCTCTCCAGAGGGGCCACTCCTGAC
GAGCTTATACAGTCAAAACTTTGGTCATGTGGTCCTGAATTTTTGACTGGTCCACAAAGG
TGCTGGCCTGCTACTTGTCTGCTTGAAAAACCAATACTGGAGTTACGCAAAAGAGTGTTG
CTCATCACAGACCCTGCAGATGATGCCATATTAAGGCGCAAATATGTGAATTCCTTTTCT
GCTATTCAACAAGTATTTGCCTATGTGTACAAGTTTATCCATCGAATTCGGCGCCCCGTA
CTGTTGATCTCCGACATACGTTTTGGATCATTCATACTTTTACGTAACGTTTAAAAGGGC
TCCCTTTAGGAAGAACGTGCAATCAAAGTGCGTAGTCGCTCGTTCTAGTATACTCTCATC
ATTATTGCCCTTTCAGGATGATTTTGGTATCCTTCGAGTTGGTGGGCGCCTCGAAAAGTC
AACCCTTCCTTATGATGCCCGTCATCCTATTATACTGCCCAGACAACATCCGGTTACCAT
CGCCATTGTCACTCACTTTCATGAGCGGAATCTCCATGCTGGACCACGAGCCTTGTTGTG
AGCAATTCGTCTGCAATATTGGCCGCTTGGTGGCCGCAAAACAGTTTCCAGCATTGTAAA
CAAATGCATCAGATGTTTCTGGAACAAGCCCCGCTTGGTGGATCTTGGCTAATCTTCCAA
AGGAGCGATTTGTTGAAACTCGAGCGTTTGATATAACTGGTGTAGACTTTTGCGGACCAT
TTTTCTACAAGCCTGAAAATCGAAACAAAGCTCCTATAAAATGCTACATCAGTGTATTTA
TTTGCACCGCCACAAAAGCCATTCATTTGGAGTTGGTCAAGGATCTATCTACGTGTGCAT
TTCCCAATGCTCTAAAGCGCTTTATATCCACTCGTGGCAAGCCAGGTCAGATTTGGTCTG
ACAATGCCACCAACTTTGTCGGCGCCAAAAACGAGCTGTTGGAGCTAAAAAATCTCTTCC
TCGGTAGCTGTCATCAAGAGGCTGTGCTCCAGTTTTTTTTTGATTGGTGGCCCACAAGCC
ACGCTTACAGAACGAGATGTGACACGGCTCAATTTCAATCGTCTAGATCGCTGGCAGAGA
GTGTCCTACATGCACCAAATCTTTTGGTCTCGCTGCCGAGAAGAATATTTAAATCTTCTG
CAACAGCGTTCAAAATGGCGGACTCCCAAGCCAGGTGTGGCTCTCAATGACATGGTTCTA
TTCAAAGATGAGAACTTACCTCTTTTGAAATGGCCACTAGCTAGAGTGGTTGAATTGGTC
AAAGGAACTGATGACATCACACGCGTTGCAGTTCTCAAGACTGCTAATGGAATCATAAAG
CGAGGAACTAAAAAGCTGTGCCTGCTTCCCCTTAACGATCCTTTTGAAGCTCAATCGTTC
AACGGGGGGAGTATGTTCGGCTCAGCAGCAAAAAATTAAACTTGTATTATGTTAGCATAA
CATTTCAGTTACATATTGCCCTGCGAGGCAAGCAATGTCACTATTTTGTTTTCTTTGGCG
CTTCTCGCATGTCATAAAATAGCTCAATATTATTTGCTGTTAACTATCTAGCGCTTATCG
CTTTGCGCTCATCGTAGTTTCTTTTATCGCGCTTTTTTACCTTTTGCACTTTGTCTTAAG
CGGCTAGCGCATCAATGCTAGCGACGCCGCAATGCATTCTTGTCTCGTATGTTCGCTATA
TCGGATCTCTTATCGATCGCTTCGCTAAAAATTGTACATTTTCGCATATTGTCAATACGT
TTGCTATAAGCATATAAATAAATCAACCCGTTTGCATGAACTTATAAGAAAAAGCGGAGT
TTTTATAACATCCTTAACTTCTCGCTATTAAGTGCTAATAAAAAAGCTTGTTAGCCCAA
>Pampero#LTR/Gypsy
TAAGTTAACAACCAACTCCCAACTTGGGCTGAGCAGGCCAATTCATATTCCCTTTATTAA
TATTAATCACTTTTATTATATTATTATTACACTTCTTATACCACTCATGTATGGTCCACC
CTAATTTAGTTCCACCCTAATGGGCCCGAGTGCTGAGCCAACATATTGTGCCGTTATGGG
CCGTGGCTTTGTCCCATTGGCTGACAGCGATCGTATGACTTCTGCAAAATGTGCATGGTC
AGCGGTCTGCCACGGGCATCCGGTCATGCATGAGCCTTTGTTAATTCTTAAGTTTAGTTC
ATATTTGATATTCAATAAATCAAGAGCACCAGCTCCTATTCATGAAACTCCGGCACTTAG
CCGTTAAATCTTTAATTAACCAATATACCGACTGAGTCTCTAGGCCAGCGGTATCGAAGG
ACAGTTTCCCTTCCACCCTAATCTCCCTATCTCAACATAGAAGCAGTGCGGCCAACCGGC
TACGCACTATTTGGAGACAGCAATCTCCCCTTCGTAACAAAAGAGCAGCACGGCCAACCG
GCCGCTAATTATTGAAGACAGCGGCGAGGGACCCCGCATCGACGGTTCCCCGCAACACCC
ACTCATTAATTGGCGCCCAACTACTCTTCGAATCTCACCCTGAGGAACACAAAGTATAAG
TGACTGTGCGCCTAAGATAGGTCACCCAGGTCAATACGTAATATTGTGACAAATAAGTGC
CTACATGAATTCTCTATATTTACTTACAAACTTGTGCCAGAGCTAGCAATTTAGATTTAA
AATTTAAAATACACAAATACACAAAGCAGTTATATGAAATATATATTTATTTGCAATTTA
AAGTGGTGATTACGCGTGGAAAATTTTCCCCTCCCCTGTTCCCTTGATTATTCTATGATT
ATACCCGATTCGCATGCGTTTATTTAAAAAAAAAAATCCAGAAATTTTGTGTCCAGTGTG
CCTGTGTGATTACTAAGCCTGTTGCTTCGCCCCAACCATTTCCCAACCGGAATTTTTTCT
TGAGATATATAAATTCAGCGGGTTTTTTATTATAGTTTCTCTTCAAATTCGTTGTTTTTC
ACCCACCGCGTTACTCCTCTAAATAATTGTCCATCGTCGCCCTTATTACTGCCGATTAAC
TCACTCAGCCCCATTTGCGGCCGATGAGTTGGGAATATAGGGAAGTAAAACAAGAAGTAG
AGAGCGACGATAGTGAAGAAATCGGATTTCGCCCCACAACGACACAACCAGACTCAGAAA
TGAACCCAGAAATGATACAAGCCCTCATAACAAATGCTGTCAACACCGCTGCAGCGCTGG
CGAGCAGAAATTGAATCAGTTAGAAATCAGGTCAGCTCGTTAACTGTGCAGGCACCCCAA
GTAGAAGTTTATGAAAGGGTAACACCGGACCCCGCCATAAAGTGCGATGTTTAATTAGAC
ATTGTAAAATCGCTCCCAACCTTTAGTGGCAGCCACGATGAATACGTGTCGTGGAGGCAG
GCCGCATCAGATGCGTATGAGGTATGCAAGAGATACAAAGGCAGCGAGGCCCACTATGAA
GCAGTGGTTATTATCAAAAACAAAATTTGTGGTAATGCGCGATCGCTCCTCACGTCCCAT
AATACAGTGCTAAATTTCGATGCAATTCTGGCTAGGCTGGATTGCACATACGCGGACAAA
ACGTCCCTACGCGTACTACGTCAGAATCTGGAGATGGTTCAACAACGCGATGCCGATCTC
ATGGCATATTATGACGAGGTCGAGAGGAAACTCACGCTCGTCACGAACAAAATAGTTATG
TCGCACACTGTGGACACGGCAACCATCTTGAATAAAGAGGTTAGGGACGACGCCTTACAC
GCATTTATTGCTGGACTGAAAAGACCCCTTAAAGCACTGGTGCTGCCAGCGCAGCCAAAA
GACCTTCCGTCTGCGCTTGCGCTAGCGCGGGAGATCGAAAATAGCATTGAAAGAAGTGCA
TTCGCGGCTTCCTACGCAAAAGCAATAGAAGACAAGTCCCTTGTCCACGATGGAAACAGG
CGTAACAATAAATTTCAGGGAAAGCAATGGAAAGGAGAGGATAAAAATCCACACTTCGTT
CCGAAGCAAAACCAAAGCAAGCCCCAGGAGGACAGCCCCTGGCAGAAGCGCGGGGACCCC
GAAGTTACAGACCATAACAAAGTACAGCCTATGGAGGTCAACCCTTCCACATCAAAGTTT
AGGCAGGAGACTAATTGGGTAAAGCCTCAGAATAATAACAATCACAAAAGACAGAATTCA
TCACAGCGTTATTCGGGGCAAAGACGCCAGCGCGTCAATAACATAACCCAGTCCCATGAG
CAGGAGGAGGCGGATTACGCCGCCGCAGCTGAAGCGGAAGTCGCCAGCATTGAAGAAGGT
AATGACTCCGACGAACTTAAGGACCTGCTACATTTTTTAGGGAGCGCTCCCGACTGCCGT
TCATCGAACGACAGTTGGCTGATAGAACATTAAAAATACTTATTGACACGGGGGCGGCAA
AAAATTATGTTAAGCCCGTAAAGGAGCTAAAAAACGTAATGCCAGTCGAGAACTCCTTTA
CTGTGAGCTCTATTCACGGCTCCAGTAGCGTCAAGCACAAATGCATGATGCGCATTTTTG
GGCTAAACGCCCCATTTTTTTTGTTAAATACGCTAAGCACGTTCGATGCCATAATTGGCT
TCGACTCGCTTACGCGAGCAGGGGTCGCATTGGACTTAGGCTTCGGCGAAAGCCGAATTC
AAAAAAGTTATTCTGAAAAGAATAAAGGTGTTTTCGACCTCTAACGAGGCCCTAACATTC
AACACCTCGGTCATCGCCACTATTCGAACTAAGAGTGACGAACCCGTCTACTCCAGGTTA
TACCCCTACCCCATGGGGGCAGCAGACTTTGTTAACAACGAAATCAAGGAACTGCTGAGC
AATGGCATAATCAGGCCTTCCAGATCCCCGTACAACAGCCCTACTTGGGTAGTTGACAAA
AAAGGGACTGACGATAATGGCATCAGGAAGAAACGTTTGGTAATCGACTTTAGGAAACTA
AACGAGCAAACAATTGTCGATCGCTACCCTATGCCAAGCATTCCCATGATTCTAGCGAAC
TTGGGGAAAGCCAAATACTTTACTACCCTAGACTTGAAGTCAGGGTATCATCAGATATAC
TTGGCCGAGAAAGACCGGGAAAAAACCTCGTTCTTAGTTAACGGAGGAAAATACGAATTT
TGTCGACTACTATTCGGATTAAAAAACGCAGGTAGCATATTCCAAAGAGCCATCGATGAT
GTACTGCGGGAAGAAATAGGCAAGATATGTTACGTGTACGTCGATGACGTTATTATTTTT
TCCGAAAACGAAACCGAACATGTTTAGCACATCGATATAGTGCTTAAGCAACTGCTCGAC
GCCAACATGAAGGTGGCTCGAGAAAAGACTAAATTCTTTAAAGAAATCGTAGAATTTTTA
GGCTTCATAGTTACTAGAGGGGGAACAAAAACAGATCCCGAAAAAGTCAGGGCAATACAA
GAATTCCCAGAACCTAAAACCCTCTTTAGCCTCAGGTCCTTCCTCGGCCTGGCGAGTTAT
TACAGAAGCTTTGTTAAGAATTTTGCCTCCATTGCCAGGCCCCTTACTCATATTCTCAAA
GGGCAAAACGGAACAGTCAGTAAAAACATGTCGAAAATAGTTCCTATTATGTTTGATGAA
GCCCAGCGCAATGCGTTTGACCACCTGCGCAATATCCTGGCATCAGAAGATGTCATTCTA
ACGTACCCCGACTTTAAATTACCATTCGACCTAACCACCGACGCTTCAGACAGTGGAATA
GGCGCGGTATTGTCCCAGAACAAGAGGCCCATTACAATGATATCGCGCACGCTTAAGGAT
TGCGAGCTAAATTACGCCACCAACGAAAGAGAATTGTTAGCGATAGTTTGGGCCATAGGC
AAACTACAGAACTACCTTTACGGCACTCAGGAGGTTAGGATCTTCACAGACCACCAGCCG
CTGACTTACGCGGTATCTGACAGAAACACCAACGCTAAAATCAAGCGATGGAAGGCCTTT
ATAGACGAAAACAACGGGAAGGTGTTTTACACGCCAGGGAAGCAAAACCTTGTAGCCGAT
GCGCTGTCTCGGCAACACTTGAACAACCTAGAGGTTGAGCCCCAGTTCGACGCTGCCACG
GTGCATAGCGAGCTTTCGCTCTCATACACCATCGAAACTACGGATAAACCCCTAAACTGC
TTCAGAAACCAGATTATTTTGGCAGAGGCAAGACAACCACTTCGGCGATACTTCATTGTT
TTTAGCAATAGAACTCGCCACGTCATTTACTTTAATAACAAAAACCTACTTGTCGAATCT
GTTAAAGAAATCATCAACGCTAACGTCGTAAACGCGATCCACTGCGACTTTCCGACACTA
GCTTGTGTTCAGCATGCCTTGAGGCAGGAATTCCCTGCAACGAAATTTTGGCATTGTAAA
AACTTTGTAACTGACATTACAAATACCAATGAACAGCTGGAAATTGTCAATGCCGAACAC
AACCGCGCCCACAGGGCTGCGCAGGAAAACGCCAAGCAAATTCTTCGCGACTACTATTTC
CCCAGCATGTCAAAACTGGCCAGCGAAGTCGTCGCGAATTGCAAAGTCTGCAATAAAGCC
AAATACGATCGGCGCCCTAAGCGACAGGAGTTAGGAAGCACCCCAATTCCTTCATATGTA
GGGGAGATGTTACATATTGACATTTTTTCTACCGACAAAAAGATCTTCCTAACTTGCATC
GATAAGTTCTCAAAGTTCGCCATCGTACAGCCCTTATCTTCTAGGGCAATAGTTGATGTA
CGGGCCCCTATACTCCAATTGGTAAATTTCTACCACAAAACTAAAACCATCTATTGTGAC
AATGAGGCTTCCTTCAATTCTGAAACGATTACGTCTTTGCTAAAAAACCAATACAGCATC
GAAGTCATTAATGCGCCACCGCTTCACAGTAGCTCCAATGGCCAAATGGAAAGATTCCAC
AGTACCTTGGCAGAAATAGCCAGGTGCCTCAAAATCGATAAAAAAAATTGACGACACTGT
GGAATTAATTTTGCGGGCTACAGTAGAATATAATAGATCGTTGCACTCAGTCACGGATTG
TAGGCCAGCGGAAGTTATCCATGCCAGCAGCGACGAGGTTAACTCGGCTATTAGAGCCAA
GATTGACAAGGCGCAACAAACCAACCTCGATAGAATCAACACTTCAAGACAAAACAGAGT
CTTTGAAGTTGGGGAAAAGGTCCTCGTACGCAATAATAAAATACTCGGAAATAAGCTGAC
GCCGCTCTACTCAGAAGAGCGCATAGAAGCAGACCTAAAAACGTCTGTTCTCATTAAAGG
GAGGGTGGTCCATGAGGACAATATAAAATAAACACCTCCGCCATCCATACTCGCCCTTAT
GTTATTCAGAACTCAACATTACTACAATCTCCACAGGCTTGCCGTTATACTCATCCTACT
GCTGTCCATAGCGAATGCGAGAATTACCGACTTCTCTCACGCGAAGTATATTCCGGTACT
GGACCGGAATGTCCTGGTGTGGGAACAATATGGCCTAGTTAGGCACTCGACAAATTTGTC
TGAGTTCTCCAGCATAATTGACTCTACGGTCAGAATGTTGGAGCTGTTCCCACAGTCGCA
TATGAGGAAGTTATTGGAAGTGGACGTCGATCATGCCCAGAACATTCTGGATGAATTAAC
CGTGCACCATAGAATGGCCAGGAGCCTAGATTTCCTGGGCACTGCACTTAAGGTCGTGGC
AGGCACGCCCGACGCGGAGGACCTCTATAGAATTAAAACTAACGAGGCAGCGCTGATCGA
AGCAAACAATAGGCAGGTTGTAATCAATACAGAAACACAGAAACACATTAACCAACTTAC
AGATACAGTAAATAAAATCCTCAAGGAAAAAAGGGACGGGTTAGTTGACTCCGGCCACCT
TTTCGAAACACTTCTAGCCAGGAATAGAATCCTTATTTCAGAATTACAGAATTGCATGCT
CACAATCACACTTGCCAAGAACAACATTATAAATCCGGTTATATTTAATCACAATGACCT
TAAATCTATCTTTGACGAACAGCTCACAGAGGTCCCCATAGTTAGCCTTATGGCTGTATC
TAAGATTAAAATTTTTCAATCTAATGTTTTTATCCATGTTTTAGGTCAGTATCCTAGAGT
TAAGCATATTTGTAAAAAAGTCCTGCTCTTCCCGGTCGCGCACTACCATACTATTCTACA
AATAGAAGATAACATCGTGGCGGAATGCGACGACGAAGTCCTAGCAGTTTGCGACTGCGC
CTCCACCAACTTGGCCACATTTTGTAAAAAGGCGCCCCACGACACCTGCGCCAAGCAATT
ACATGCAGGCGGGGCGGCTACATGCCGGACGCGGCCCAGTAATCTGGAACCACTTACAAT
CGTGGACGACGGAATAATGATCGTCAATGAAAAACTCACGAGGATCACCATCGATGACGG
TCCCCCAACAACCATAATAGGGACCCACCTTATTACTTTCGAAAGAAAGGCGGTGGTTAA
TGACTCCGTGTATTTGAACCTCGGCTTCTCTGTGAAAAAGAGCCCAGGGATCGCGGCCTC
CCCATTAATCAACATCACGGGACATGATCATATATTGAGTTTGCCATTACTACAACGTAT
GAACGAGCACAGCCTGCGTCTGATGCAGGAACTCAGAGATGACGTGTCGGCGGGAGGTGC
ACCTAAGATGTGGTTCGCCGCGGGAGTTGCCGTCAGCTTTACATTATGCGGCCTGGTCCT
GCTCCAACATCACTGCAGGCGCAAACGAGAGGCATCCCGATTATGAAAGTCCATCGACGA
ATTGGCTGTCACCGAGGACGGCGTCTAATTTAAAGGGGGGAGTTAAGTTAACAACCAACT
CCCAACTTGGGCTGAGCAGGCCAATTCATATTCCCTTTATTAATATTAATCACTTTTATT
ATATTATTATTACACTTCTTATACCACTCATGTATGGTCCACCCTAATTTAGTTCCACCC
TAATGGGCCCGAGTGCTGAGCCAACATATTGTGCCGTTATGGGCCGTGGCTTTGTCCCAT
TGGCTGACAGCGATCGTATGACTTCTGCAAAATGTGCATGGTCAGCGGTCTGCCACGGGC
ATCCGGTCATGCATGAGCCTTTGTTAATTCTTAAGTTTAGTTCATATTTGATATTCAATA
AATCAAGAGCACCAGCTCCTATTCATGAAACTCCGGCACTTAGCCGTTAAATCTTTAATT
AACCAATATACCGACTGAGTCTCTAGGCCAGCGGTATCGAAGGACAGTTTCCCTTCCACC
CTAATCTCCCTATCTCAACATAGAAGCAGTGCGGCCAACCGGCTACGCACTATTTGGAGA
CAGCAATCTCCCCTTCGTAACAAAAGAGCAGCACGGCCAACCGGCCGCTAATTATTGAAG
ACAGCGGCGAGGGACCCCGCATCGACGGTTCCCCGCAACACCCACTCATTAATTG
>Levante#LTR/Copia
TATTAAAATATGCATAAGTTTTTCGGCAACAACTAATATTAGAATCCTGGTCACACTTAA
GTCTTTTGTTTTGCTTTGTGCTTATTCGTAATCTTAAGTATACCATGGTCTGTCGCTTAT
GAACTACCGAACAATGTAGACGTACAGATGCGTAATAAACAGAAAAACCTATTAATCCGG
TTCAGTTACCTGTTTAGTTCCACTTTAAAAACATTATATAACCAACAGGTTATGGGCCCA
GGGCTCTAAACACGAAATTGTACGATTAACTTTAATTACTGTGTGTGATTATACGAAAAA
ATTTATAAACATGAGTGGACAAGGGTTATATTCCATCGAAAAGTTGGATGACGAAAATTA
CGGTGTGTGGTCAGTGCAAATGAAAAGCATATTGGTACAAAATGATCTATGGCCGATAGT
ATGCGGAAGAATCGTTAAAAATGAAGGTGACAGCGAAGAACAGAAGGCGCAGTTTGATAC
ACGGGACGAAAAGGCACTAGCAAACATATTGCTGGCTGTTAAAACGTCGCAGATTAATTT
CATAAAAAATTGCGTGTCGTCTAAAGAAGCATGGGAGAAGCTAATAAGTGTGTATCAACC
GCGCAGGCCAGCAAGAAAAATTGCGTTATTTAAAAGTTTGCTTCGAATGAGTATGCCAGA
AGGTGCAAGTGTGCCAAACTATATGAATGTGTTTCCCAACATAGTTGAAAAATTAAAAGA
AATCGAAATGAATATAAATGAAGACTTGCTCACAATTTCGCTGTTAACGGGATTAGGAAA
AAAGTTCGAAAACTTTGTTGAAGCGATCGAAACGCGTGAACAGTTGCCGTCCTTGTCTGG
TTTGAAAATCAAAATTATTGAAGAAGGACAAAGACAACAAGCAAACAACGAAGAAGTGGA
TAATGGCATACAGCAAGCATTTGTGTCGCGTACAAAAAATGCGCGTCAGAAAACAGATCC
GAAAAGGAATAAAAAATGTTATAGATGCGGCCGCGAAGGTCATTTTATTGCTGACTGCAA
GGAAAAAGAGAAAAGTAAAGAAGGCAAAGAGAGTAACGCTGAAATGAAGCGATCGTTAGC
CATACTTGCGAATGTGCAGAAAAGCGACAACTTGACAAAATCGACGTGGTGTCTGGATAG
TGGCGCCACTGCTCACATGTGTTGTGATGGGTCATGGTTTGTAGATATTAGAGAGCACAA
AGAGAAAATATTGCTTGCAGGAGAAAATTTTATATTTGCTGACGGCATTGGTACTGTATG
TATTACTGTCGGAAATTTTTATCTTGAACTGCAAAATGTGTTGTTTGTTAGTGAGTTGCA
AGCAAACTTTATATCGGTATCAAAAGCTGTACAAAAAGGATACAGAGTTACTTTTGATAA
AGACAGAGGAGTGATAAAAAACAGAGATAATGCGAATATACTGAAAGCATACAAGAGAGG
TGATTTATTCACCATTGATGTTAAAATGAAACAGTGTAGGTACTCTAAGGCAAGCAGCAC
TGAGTTATGGAAATGGCATTATCGATTTGGACACTTAAGCACATCATATTGTGGACCAAT
AAGCCCATCCGTCTGCCGGGGGCGCAAGATACTTTGCAACATTTATTGACGATTACTCAC
GTCACACAGTTGTGTATTTTTTGAAGTCTCGCGAAATCAATTCGATAACGGGCGCGAGTA
TGTTAGTCATGAATTAGAAAAATTCTTGTCGGAACACGGAATTAAAAGACAACTGAAAGT
ACCGTATACTCCGCAGCAAAATGGAGTTGCTGAGCGAGCAAATCGCACACTGGTAGAGAT
GGCCAGAAGTATGCTAGTACACTCGGGCGTAGATGAAACACTACGGGGTGAGGAAGTAGG
GACTGCAGAATACTTACGCAACAGGTCAGAAACCAAGACATTGGCTAACAAAACACCATT
TGAGGTTTGGACTGGCAAGAAACCGTCTGTATCGCATTTGAAGGTTTTCGGCTCAAATGC
AATTGTCTTAAAGAAAGGGCACAGAAATAAGTTTAGTCCAGAGGGAATCGAATATGTAAT
GGTTGGCTATTCGATGGCAGCAAAAGCATATCGCCTATTTTGTCCAGAGTCGAAGAAAGT
TGTCGAAAGCAGAGAAGTTATTTTTATAGAAAATAATTTAGGTGGATCTGCAAGCGATAA
AAAAGAAACAGTGCTGTTTGATGATTGTGCAACAGTAAATCAGCAGGCGAGTATGAGAGT
GCAAAAAGTGATGATGCAGAACCGCCCGTAAACTGTGAAGCTCGTGGTCCAGGGCGTCCA
CGAAAGATAAAAACGGGAAAACCAGGTAGACCCCGCAATCAGTATAATTGCCTGAATATG
CTGAAGGCAGAGGAAATCGTCATTCCTGAAAATTTTAGCGAAGCAAATGAGTCACAAATG
AGCTAAGAATGGTCAGCATCGATTCAGGAGATAAAAGCACTTAAAGACAATAAGACTTGG
GAGCTTGTGGAATTGCCAGCGAATAAGAAAGCGATAGGCTGCAAATGGGTCTTTGGCATA
AAAGTTGACAAGGATGGCTATGTAGAGCGCTTTAAGTCAAGATTAGTTGCCAAAGGATGT
GCGCAGCGATATGGCGTTGATTTCTTTGAGACGTTCTCTTCAGTTGTGAGATACTCGTCT
GGACGAATGATTATGGCATTGGCAGTCGAACATAAGTTGTTTGTGCATCAGATGGACGTG
TCTACTGCCCACCTGAACAGTGAGCTTTAAACTCCCTCTATATGAAACAACCGGACGGAT
TCGTAAGCGATGAATTCCCTGATAAAGTCTTGAAACTAAACAATCTCTCTATGGGCTAAA
GCAAAGCGGTAGAGAGTGGAACAGTAGACTGGACGCAGTCTTGAAAAAACTGGGTTTTAC
TCCATGTGTCCGCGAGCCCTGCGTATATATACGCAATGGGCAAGGTAAAATTAATATAAT
TGCAGTTTATGTTGATGATATTTTACTTGCCAGGTCAAATAAAGACGAATTGTTGAAAAT
CAAAGCATCCATTGCCAGGGAATTCGACATTGTTGATGGCGGCCAGCTCAACCATTTCTT
GGGCATAGAAATTGAGCGCGAAGGGGAGACTGGAAGCATAACAATCGGCCACAAGCAGTA
TGTGGAATAAATGCTACATACTTGTGGCATGTCAACGTGTAGGCCTGTAGCTACACCACT
GGATGCAAGTCACCAAGTCAAATGTGATGACGTCAACTGCGAGATGGTTAATGAAAAGAG
CTACCAATCATTGATAGGTTCTTTGATGTATTTAGCCATAACAACCAGGCCGGACATACT
ACATTTGGTAGCGAAACTGGCACAACGAAATGCCAGCCCTCACTAGTAGCATGAAGTTGC
AGCGAAGCGTGTGCTAAGGTATATAAAAGGCACGGCTAATATGAGACTTCATTATCAGGA
TACTGGCAAGCAGATCTATGGATACGTCGACGCATATAGTGGATATGTCTTTATTGGTGC
AGGCAGCGCGATTTCGTGGGATTCGAAGAAACAAAGTCTGGTGGCGTTAAGCAGCACTGA
AGCCGAATATATTGCCTTATCTACCGCAGCAAAGGAAGCAACATATATTAAAAAATTGTT
GCATGATATGGAATTTATAGAAACCAAGCCTATATTATTGTATTGCGATAATCAAAGCGC
ACAGTGCTTAGAAAAAAATCGAATTTTACATAAACGTAGTAAGCACATCGATATAAAGTT
TCACCATGTACGCGAGCTATATTCTAAGAACGAAATAGATGTTAAATATATAGGTACTAA
TGATATGATTGCCGATGTACTAACTAAAAATTTGCAAAAGAACAAGCATGTAAAATGTAT
TAATGAAATGAATTGTTATTAATAAGTTTTTAAGTATGTAATTGTTGAGAAGGAGTATTA
AAATATGCATAAGTTTTTCGGCAACAACTAATATTAGAATCCTGGTCACACTTAAGTCTT
TTGTTTTGCTTTGTGCTTATTCGTAATCTTAAGTATACCATGGTCTGTCGCTTATGAACT
ACCGAACAATGTAGACGTACAGATGCGTAATAAACAGAAAAACCTATTAATCCGGTTCAG
TTACCTGTTTAGTTCCACTTTAAAAACATTATATAACCAACA
>Laertes#LTR/Gypsy
AGTTAACAACAAATAAATTCATACAGTCCCAATAAGAAGCATTGCAACACCTCATAAGAA
GTGCAGCAAAATGCTGACTTGGTGTCTGTGCCATTTCCTCCACGCGCCGACTGGCAACCG
CCGAAAATTCCAAGAAGAATTGCCCAACGGGCCAACAACATCAGCAGCGACGCCGCTGCC
AACGCCGCTGCCGCTAAGCCACAGGTTACTAGGGCTAGAATTGATTTAAGTTTATTTAGT
TGCAAATTAACATCAAATAAAGGAAGTCTTGCTTCCCTAAAAATTATATTTTTTTCATCG
TTTAATAAACTTTGGAATTAACTGGCGCCCGAGCAGGGACCGGCTCGTGTTACAACAGAA
CAAAACGCTTCTACGTACGCGTTAGTCGGTTATACGCGAAAATAAAACCAGTGCAACTCT
CGTCGATTAAATTCAACGATCGGTTAAATTCGCGAAAGGCAATTGGAACTTAATTGTTCA
ATTTCGCCCATCGGTGGACAACGCATCTTGTAAGGCCCGCCCGCAGGATACTCTCAACAA
AGACTGGTCGCAGGATCCCCAGTAGATACCCAAAGGCTTCAAAAAGGATGAAATCCGGAC
CGGCAGGGGAGGTTGCCACATCAGGAATAGTACTGTAAGTTAGAAATTAAGTGAAACAAA
AAAAAAAAAAACAAACGAACAACTAACACAAAAGTTATAAGAATAATAAATACTAAAAAT
TGTAGAACGATAAGCAAGATAAAAAAGTGTAAAACGATCAACAAATATAAAGACTACGAA
CGTAGTATAAATTATTTCCAACTTTGCGACTCCCAAGGGACCCTCCAAAGTAGAAGGAAG
AAACCAGCCACTGGTTTTAAAAAGAAAACAAAACGATCAAAAATTCAAGTAAAATATAGA
GTAAAAAACTAACACTAGATTTAAATATACTTCGAAAATATCTTAAAATATACAACATAA
GTAATATATCTCGTTTATGGCTAATGAAAGCAATTTAGTTAGGCCCCCAATAGTATCAGA
TCAACCACAGGTAGGCGGACATAACTCGAACAGACAGCAACAACGACATATCGACAGACA
AAACGAACATTTACAAAATAGAGTCATGGCGAATAACGCAGAACAGATAATAGCAGCCAC
GGTTAGCCAGATTTTGGCACAACAACTGCCGACATTGGTAAAGCAGTTAGTCAACCCCTC
TAGGGAGTTTAGTGACGTAGACGACCAAACAATAACTGCCAACCACAATTTGAATGACTT
AGACAGAGTTCCGGACATAGTTAAAAGCCTCAGAGAATTCTCCGGTAATCCAGCAGAATT
TAGCTCATGGAAGAAGAGTGTAGATCGTATACTCTCAGCCTATGCAGCTGAGGCAGGTTC
GCCAAAATACTTTGGCATATTGCATACAGTGAGAAACAAAATCACTGGCAATGCCGACAC
GGCCCTCGAGTCGTATAATGTTCCCCTAAATTGGAGCGCTATCTCCAAATGTCTCACGCT
GCACTACGCAGACAAAAGAGATCTGGGAACATTAGAATATCAGATGACAATGTTAGTGCA
AGGTAACAACCAAACAGTAGAAGAATTTTACCAGGTCGTTTACAACCACTTGTCGCTGAT
ATTAAATAAAGTAGGCTGCATGGAATTAAATAGGGAATCCGAAACCCTTATGACAAAAAT
ATACCGAGATAAAGCATTAGATACCTTCATTAGAGGTTTGAAGGGAGATTTACCACGGAT
TCTTGGAATAAAGGAGCCAGCAGATCTACCTTCAGCCCTTCACTATTGTTTAAAACTAGA
GAATCAAAGCTATCGCACTAACATGGCTTTGAATAGAAATCAACAGACACATGCCAGAAA
CCCAAATAGAAATATACCACCACCTACACTGCCACCTCGAACAGCTCAGCCTCATTTCGC
TCAAACTTTTAGGCCACCACCCATTAGCTTCAGGCCCCAACTCCCGATCCATACACCTTG
GCCAACCAATACAAACCATAGACCACCGACTTACAACAATAATGGACCGATTCCACAATA
TCCCAACCAACGAACCTACCAGACACAACCACAACAGGTATACATACCCAATAGACCTTC
TGCACCAAAACCCCAACCACGTCCTGAGCCAATGGACGTGGACCAAAGCATCCGCACGAG
GATGATAAACTACATGAACAGACCCAATTTTGAAGTAGGGAAAAGACCTCCACCACCAAC
AAACGCCACGGACAAAAAACAAAGAAATTTCAACATACAAACAGGAGAAGAACAGACGGA
GACAGAAAACACCGACAACTATGTGACTATGGAGGAATACGTACAATCAATGCTAAATTA
CGAACAGCAGACTGAATACGAACAACCATTAAACGAATACGCCCAACAAATTGAAGAAAC
AGATGACGGACAAAATACCCAATACGAACACTCAGACATTAATTTTTTAGGATAAAGAGC
TCCTCTCTTCCTTACATAGAATGTAAGATGGGGAGCGGAAAATTACTCAAAATACTAATA
GATACAGGATCAAACCGAAATTACGTCCAACCAAAATTCGTGTCCGAGCCTATTCCAAAC
GAAAAACCCTTTGAAGCCGTCACAGTCGGCGGAAGCATTAAAATTACACACCACAAGTTC
GCTAATCTTTTTAATAGAAACGATACAAAAATAAAATTCTTTCTCTTACCCACCCTAAAA
TCATTTGACGCCATATTAGGTAACGATAGTCTAAAGGAACTAGATGCTGTGATACAAAGC
AGCAAGAATCTACTAATAATCAAGAACAACATTTGCATACCCATTAAACAGAAAAAAATA
GAGGCGGTCAACACGGTAATACCACGGACAGAACATATGACAAACGAACAAAAAAATAGC
CTTAATCAACTAGTTAAAATGCACCCACACCTATTTGCCAATCCGGACGAAAAACTGACA
TACACAACCAACGTCAGAGCAGAGATTCGAACAAAAAACGACTCCCCCATATATTCAAAA
TTCTACCAATTTCCAATGTCTTTAAAAGACGAAGTACACAGCCAAATCAAAGAACTTTTA
GAGGACGGAATCATCCGACCCTCCCGATCCCCGTACAATTCACCTGTGTGGATTGTTCCG
AAAAAATTAGATGCCTCCGGGCAAAAGAAATATCGCATGGTTATAGACTACAGGAAACTA
AATAAAGAAACTACCGCAGACAAATACCCTATACCCGAAATCAACGAGGTACTAGCACAG
CTAGGCAATAACAAAGTTTTCTCTGTCTTAGATTTGAAAAGTGGCTTTCATCAAATACCC
CTTAAGGAGTCAGACATAGAAAAAACTGCCTTCTCCGTTAACAACGGAAAATACGAGTTT
ACACGACTCCCATTCGGTCTCAAGAATGCGCCCTCAATTTTCCAGAGAGCTCTTGACGAC
ATCCTTCGTGAGCATATTGGAAAAATATGCTTCATTTATATTGACGATATCATTATCTTT
AGCAAAGATGATGAATCGCATGCGCAGCACCTCGCCGCCATATTCAGAACTCTACAAGAA
GCCAACATGAAATGTCAGTTGGACAAATGCGAGTTCTTTAAAAGCAGAGTAGAATTCCTG
GGATTTGTCATCTCAGACAAGGGGATAGAAACTAATCCAAACAAAATTGAGACAATAAGA
AAGTACCCACTTCCAAAAACACTCAAAGATTTAAGATCGTTTATTGGCCTTGCCAGCTAT
TATAGGAGGTTTATAAAAGACTTCGCTAAGCTAGCAAAGCCCCTAACCTCTCTTTTAAGA
GGGGAAGATGGACGCGTGTCCAAAAATCAATCAGCTAAAAAGCTCATTAATCTCAACGAA
GAAGCGATCGAAGCATTCAATAAAATAAAAAATTCCCTAGTTTCGAATGAGGTAATACTT
CATTACCCAGACTTCAGCAAAGAATTTCATCTGACAACAGATGCATCCAACTTTGCTATT
GGGGCTGTCCTATCCCAGAACAAGCGACCCATTTGTTTCCTCTCTAGAACTCTCTCTAAA
ACAGAGGAGAACTACGCCACCAATGAAAGGGAAATGTTGGCAATAATTTGGGCCTTAAAA
GCCCTCAAGAATTACCTCTACGGTAAAGCGAGTGTAAAAATATACACCGACCATCAACCC
TTAACCCACTCTCTTAGCAGTTGGAATGGCAACGCTAGGATAAAGAGGTGGAAAGCTTAC
CTAGAAGAGTTTGATTACGAACTCCTCTATAAGCCAGGTAGGGATAACATTGTAGCCGAT
GCGCTATCACGTATCCCTGTGATCAATAATATTGGATCAGTAGCCTCCACCCAGCACAGT
GCAGACAGTTCAAGCCACAACTTAATTCCGAGCATAGAAGCTCCAATCAACGTATTCAAA
AACCAGATATTTCTCAGTAGAGCCAACGAAACAAATTACGAATTCCATATCCCATTCCCA
ACATTCCATAGGCATACAATTACTCGACCAAACTTCTCAGAACACGACCTCACGCAAATA
CTGAAAGCTCATCTAAACCCATCCGTAATCAACGGAATAATAACTTCAGAAGAAATAATG
AACCAAATTCAGCAGATATATCCCCAACATTTTAGGAACTTCAAGATTAGATTCACACAG
TCTCAAGTAAAAGATTTAACAAATGAAACAGAACAAGATGAGAAGATATTGGTTACGCAC
AACAGAGCCCACCGCAACGCACTAGAAAACAAAATGCAATTGTCCGAAAGATTCTATTTC
CCAAAAATGAAGCAACGAATAACAGAATTAGTCAAACAGTGTCAGGTTTGTAAAGAAGAA
AAATACGATAGGCATCCCACTAACCCAAAACTCAAAGAAACACCAATCCCCGAATACCCA
GGACATACAATCCACATCGACATATACACGACAGAAAAGAACTTAGTACTAACAGCAGTA
GACAAATTCTCGAAATTAGCTCAGGGACGAATTATCAAATCTAGGGCAATAGAAGACATT
AAAAAACCACTTCATGAAATCCTTTTTTATTTTGGCGTACCTAAAGTAGTTGTAATAGAT
AACGAAAAATCCCTTAATTCAGCCTCAATCACTTTCATGATGCAGGACCAATTAAATATA
GAAGTTTATAAAACACCACCCTACAAAAGCGCAGTGAACGGTCAGGTAGAACGATTTCAT
TCAACACTATCAGACATAATGAGAATCAACAAAAGAAAACAGGAATACAGAACATTCGGA
GAACTACTTAACAAATCAATATACGACTACAACTACACTATACACTCGACAACTAACAAG
AGACCATTAGACATATTCTTCGGCAGAAACGTGACTACGGACCCAGACCAATACGAAAAA
GCTAGGAAGGAGAACATTGACAGACTCAAACAGAAACAATCGACTGACATGCAGAATCAT
AACAAAAAACGTAACGACATACGAACTTACATACCTGGTCAAGAAATATTCGTCAAAGTC
AATACCAGATTAGGTACCAAACTGTCACCCAGATACAAAAAGGAAATAGTTAAAGAAAAT
AGAAACACAACCGTACTAACAACAACTGACAAAATAATACATAAAAGTAATATAAAAAAT
ACATAAAAATTACAGATTCCTATTAAACGATAACTTTAATAAAAGCAACATGCCACCTTT
AAATATTGAAGAAATGCTAGAATTCGCAGATGTATCCATTTTGCATAATGGAATTACTCT
GTTTTATATTGTAAAAATTCCAAATTTAGAAGAAATAGAATGCAAAAATACTATAATAAA
GCCAGTAGTGAAAAACAACAATATAATAAATTTAGAATTTAACGAACTGTTTCATTGTAA
TAAAACAATCTATGTCATAAACAACAATTGTAAAAGATACCATAATATTAAAATTTGTAA
CAAATCAAAAATTGTAAACTTGAACAATAATAATTGTATACCTAAGTTAGTTAGCGGAGA
GCAAGCGCTCTGTGGCTTTAGCAATGCAGATCATATCCCGGAGATCGAGGAGATCGACGA
GGGACTTATACTAGTGAACGACTTCAACGGCACTATTAGATGGCAAGAAGAGAAGAAACG
CGTGAGAGGCACCTACATGATTAACTTCTGGAACGAAACCTTATTCATCAACAAACAAGA
GTTCAGCAACCTAGAGGTCACCGTCATGACCCCAGGAAATCCCACAATACAAATAACCCC
AATAGAAAACGAAAGAATAAAGATTCTTTCTCTGGAAGCATTAGCAGAATTGCACATCAA
CAACATTAAAAACATGCAAAAACTTCAGACGCACTCTATAGCAAATAGAGTCGGTTTCAT
AACTCTGTTCACAGTTGCCATCCTTCTTACCTGTGTATTACACGTAATGAAGAAAAATAA
GAAAAATATAATACTGCAACTGAACAAAGAACAAGAGAGACCCAAAAAAGAACCAGCACA
TATCCAAATACAAAATACAGATGCCAACAACCTCAGGTTCAACAACATACCTTTCTTCTG
ATGATCGCTTGAGGACAAGCTTAAATCAAAGGGGGAAGAGTTAACAACAAATAAATTCAT
ACAGTCCCAATAAGAAGCATTGCAACACCTCATAAGAAGTGCAGCAAAATGCTGACTTGG
TGTCTGTGCCATTTCCTCCACGCGCCGACTGGCAACCGCCGAAAATTCCAAGAAGAATTG
CCCAACGGGCCAACAACATCAGCAGCGACGCCGCTGCCAACGCCGCTGCCGCTAAGCCAC
AGGTTACTAGGGCTAGAATTGATTTAAGTTTATTTAGTTGCAAATTAACATCAAATAAAG
GAAGTCTTGCTTCCCTAAAAATTATATTTTTTTCATCGTTTAATAAACTTTGGAATTAAC
T
>Gypsy-11#LTR/Gypsy
TGCAGATGCATTTATTAGGGCCCTCAAAAAACCGCGTGCAAGTGCAGGGAAAAAAGAAAA
ATTTACATCTATATACATATCTTTATATATATAGAAAGGATTAATAGTATAAATCTATCC
CCCTTCTTGTTGGGGTAGAGTCCAAAGTCATTTCTGAATTTTTTTTATATTTTTTTTTAG
TTTCGGAGAGTATCTTCTAAGTACTCACAATTTAAAAACCCTCCTGTGCCATAATAATAT
AATCAAAACAATTTAAAGCCCCACAGAAGACAAAAGAAAACAAATGAAAGAAAAAAAAAA
TAAAATTTGCTGCAAACTCTCCGCTGGAAGGCCTTTCATCGAGGAATACATGTAAGTCTG
TACCTTTTGTTTTGAGTATATTTTCTTATTTTGGCACAGATAAGCACAGCCAAGCTGACA
TGCGCACCTGCTGAGTTTTTTTTTCGACTTTCTGTTTCACATTACGCTTTAGCTCCGATC
AATATGTTTATGACCGTGTCAGTCTGGTGAATGCTTATCATCTTTGATTCTACCTACACC
CCGCTCAATTATTAGCTGAAACAGAAGCAACCTAAAAGAAAAGATTTTTAACAGAATCAA
ATATATGTACACAAAGATGTATCATCGTATTCACTGATCAGCTGGTTGCGCTGCGCTCCG
ATTTGCCCATGCGCTTCGAGCTTAACCTTCTGTTGCCCATATTTTTTTTCGACCATACAA
TTAACCATCAACTACAATTATATTGACTCTATTATAATAAATTTTTTTTGCTTTTGCCGA
ATACACTTTAGTTCAATTTACTAATGTCATTTTTTTTTCTTGCCTAGCCTTATTCTATAA
TTATTAAAACGCACTTTAGCGAAATTTTGAGATTTTTTTTTTATTTTGCTCAATAAGAAA
AAAAATATTAACTGAATAGTTTATAAAATGAATTATTTTTGAAGAATTTTTGAGCCATTG
TAAAAATATTAACTGACTAGTTTTAGTTACTGAATTATTGTTGAATCATTAATGCCACTT
GTAATAAGATGCAGATTATCCAACGGAAGGATTCAATTTCATTGAATAATGCTTTTGTTT
ATAATAAATATTAATTACGGATTTTGATTATGAATTGCTAAGTTTTCTTTCCTGGTGACA
TGGTGATATAATGTCGTAGAAGAATGTTTTTTTTTGGGATCTTCAAAACCTTAAACGCTG
AAGATCATGGCTGGGAGGGTATCGAACGCGAGAGTCAGCTTACATCCAAGACTTCGCCTC
TTACGGAATATATATGCCCTAATGAAAGCTATCACCATTGTATTGGCACTTTAAGTGCTC
GTTAAGTTATGCCTGTTTGAGATTTTGTTTCTTCGGAGTATCGGTCTCCAATTTAGATTC
TGTAGGGATCCTAAAATAAAATTGTGTATGCAGGTCGAGACATGGCAAAAAGAACCCCCC
CACCCGAAAGAGCTAGGGAGCAAGAGGATCCCGCCCTGCCATGCTAACTCAACCACGAGG
AGCCTCGGTGAATACTTCCCGAATTATTTTGTGAAGATTGGCTGCCAACCGCCGTCACCG
TTGCTACCCGATATGTATTGCTAGAGTAGCTTCACCACAGTACATGCTACATAAATTTTT
GGCGCCCAATCGTGGGGCCCGAGGTTGTCTATAAAAAAAAAAAAAAAAAAAAAATGAGTC
TTTATATTATTGTCCACGCACGCTGACGTCGATGTGACTGGTTTAGTCTATCTTCCGCAT
GCGCAGATACTGGTAGTATACAAGATAGTAATTAGGACTACGATGCTTACAATTCAGAGC
TTGAATTATGCCGAGAATCTGACCTTACTATATTGTTGAGTGCCTATATATAAACACGAC
TATAGTTATTAACACCAGCTATACAATCGGTCCCATACATTTGCTCGTTTTCTTTCTTAT
AATTTTGGAGAAACAACAGATTAGGTTTGCTTAGGTAGAAATACTTTCATATGCAATTTT
AGAATACTGCATATTTTGATAAGATATCAGTACTGATTGCTACTTGATAGCTTGTGGATG
GTTAAGTAAATCTCAGTCTTCGTGGAGCCAAAAGTTATAAAGTCAGATTGAATGGTTTTG
TATTAACGATACTATCAAAGATAGTTAGAATGTTGCCCGGAACTTGGCCATATGCTGCTT
TGCATATCCTTGCCGAACATTTCTGACTGGATTAAAATGTTGAATGTTACAAACCGCTTT
CTAAAGTAGTTTCAATAAACCAGATAAATTACCTACTTTCATTGAGGCGATTATATTTCG
TAATTAAAAAAAAAAAAAAAAAACTTCTACTCTATTATGTTACCAAACCAATGTCACGAA
TCAGGAAAAATTTAATTAATCATGTTGCCTTTACGCAGCCCACAAAATGTACAGCCGTCG
TCAGAGAGAGCTGATAACCACTGTGTTCTATGCCAGTTAGTAATGGACAATACACAGTCT
TGCTATTGCACCCCTTGTAGGCATGTTTTTCACAAACTTTGCTTGGAAGGTTGGTTGGTA
AACCATGCTAAATGTCCCAGTTGTAGTGCTGTGATTGACCCAGCCTCAATTAAATTAGTT
GTTGGAGATTGCTCGCCGAGAGGAAAACAATCTGCTCCACCTCCACCTACGAACATAGGG
AGAACGGTAACGCGCAGTCTAGCAAAATCTCTTAATCCTGGTCCGACCCAGAGTGGCGAG
AATCCAACAGCAAGGTTATTAGATGTTAGTGATGTACCACAATCAGGACTCGACGCTAGC
AATAGCACGAATCCACCTGAAATCGCTCCTGCACGACCAGCTCCTGGTGTAAGAAGAAGA
GGAAGACCCACTCAGTCCAATAATACCCGCCAAAATCTGGGAGTGGACTATAGGATAATT
CAGGAGATGATCGAACAATCAATCACTCGCGTTATGTCATCACTGCAAATACAAGCAACA
CCCTTTCCAAGAGTGTTGCCAACCCCGATCCCGGTGTCGCCTAGTAGTTCGTCATTCCGA
AATGGAAAAATTGCTGACACCATGCAAAAATGGAATCTTAATTTCGATGGGTCTACCGAA
GGATTAGGGGTAGAAGAATTTCTATATAGAGTCAAAACATTGACTGATGAAACTTTAGAC
AGCGACTTTATGGGTCTCTGTAAGCACTTACATGTGCTATTTTTAGGCAAAGCCCGTGAC
TGGTACTGGCGGTACCACAAGCAGGTAGACCACATAGTCTGGACTGAATTTTGTACTGCA
CTTCGCCATCAGTACAAAGATTATCGCTCCGATTTTATGAGCAAGGAACTAGTAAGAGCT
AGAAAGCAAAACCCTGGGGAATCATTTGTGTCGTTCCATGACGCTGTAGCGTCACTGATC
GATAAATTTGCAATTAAAATTGACGAGGAGGAGTTAATCGAAATTTTAAAAAATAATTTA
TTACCCGAAACCCGACATAAACTGCTATACCAGCCAATAAGTTCAGTTGGCCATCTACGT
AGATTGGTCCAAATGAACGAGAATTTAGTTCATGAGCTCAGTTGTCGCACTGATGGTATG
AATAAATCCAGGACTATTGGCCGTCGCCAAGTATATGGACTAGAAGAGTCTTTTATTGAA
CCGGAGGTAGAAAATTCAGAAGATACAAACTTTGACATCGCAGCAATTCGTAGATGTCAT
GCCAACTTTAAATGTTGGAACTGCGAAGAGCAAGGGCATCTGTGGGAAAATTGCCTTGCT
GACCGCCGTATATTCTGTTACGGATGCGGGGCACCCAACATTTATAAGCCCCAGTGCCAA
AACTGTATCCGTAAAGCTTCGGAAAACCAACAGAAGGGTGCATCCAGCAGCAGTCGGATG
CCCCCAAAAATCTAATTAATTCCCATACGAACTGTGTACCTGTGGACCGAAGCAAAAGCT
TGGTCCCTACACCGACTTTAAAGTCACATTCCAACAATTTAGAAATAGCTAAAACTATTA
AATTACGATTTTTACCGTATCATGAACGGTTAGCTAATTATTTGCATGTCCGAAATAAGA
TTTTTTATGAAGAAAAACCCCGTATTTCTCAGCGAACGCAGCGCTTGAAAAATTATTATT
CAAAAATCAAGCAACATAGCAAGCTTTTAGTTTCGACAGTTTTTTGCAATCCCACCGATA
TGCGCAGCTATGCCGAAGTGTCATTTTTAACCTTTACCGAGCTTGGTCTATTGGATACAG
GCGCGAATATTAGCTGCATAGGTTCTACGCTTGCGCAACAAGATTTTACCGCAATGCCGG
AATTTAAGCCTATTAAATCGCATGTCAGAACAGCAGATGGCCATAGTCAGAAAGTCATCG
GAGTGCTTGAAGTTAAAATGCAGTATAAATCGGCTACCAAGTCCTTGAAACTGTATGTGA
TTCCTTCTATAAACCAAAATCTAATTTTGGGTCATGATTTTTGGAGAGCCTTTGAGCTTG
CGCCAAGCATTATAAATTCTGTAGAACTAAAATCAATGGAAAAAGAGCAGGAAACAGAGT
CGATTGCATACCCCTTAGATAGCCAGCAAACGCAACAGCTGCACGTAGTAAAGCAGTTGT
TCCCCAACGCTGCTGATAGATTAGGCCGCACAACATTGATCCAACACCGTATAGATATAG
GAGACGCACGTCCAGTGAAACAAAGATTCTATCCTGTAAGTCCGGCCGTAGAAAAGTTGT
TATATGCAGAAATTGATCGCATGTTGCAGCTTGGAGTTATTGAGCCGTCTGTAAGCGCTT
GGAGCTCGCCTATGCGACTCGTCCTTAAGCCCAACAAGGTGCGCCTTTGTCTGGATGCTC
GAAGACTGAATGACGCCACAAAAAAAGATGCTTATCCTTTGCCGAGCATCGATGGCATTT
TTTCGCGGCTACCTAAGGCGAATATAATTTCCAAACTAGATTTGAAAGACGCCTATTGGC
AAATAGAACTTTCCGAGGATTCAAAGCCTCTCACTGCTTTTACGGTCCCCGGAAGACCGC
TATATCAGTTTAAGGTCATGCCCTTTGGCCTTTGTAACGCGCCTTCTACCATGTGTCGGT
TAATGGACGAGATAATTCCTTCTGACCTGCGCTATTGCGTGTTTGGTTATTTAGATGATC
TGTGTATTGTGTCAGAAGATTTCAGTTCACATCTGGCGGTATTGGTTCGCATCGCTGAGC
AGTTTAGAAAAGCCAACTTGACTTTAAATATTTCGAAAAGTCAATTCTGTGTAACAAGTA
TCAATTATCTTGGTTACGTGATTGGTAGCGGAGGTATTTGCACAGATCCGGAAAAAGTAG
CTTGTATTGTAAATTGGCCGCCGCCAAAAAACTTGAAGCAAGTTCGAGGATTTCTAGGAG
TTTGCGGTTGGTATCGTCGGTTTATATGCAACTTTTCCGATCTCACTTGCCCCATAACGG
ACATATTATCGACAAAGAAAAAGTTTGAGTGGACCCCTGAAGCACAGACCGCAATGGACA
ACTTAAAAACAGTGCTAACATCCTCGCCGGTTTTAAAAAATGCTGACTTTAAGAAGAAAT
TTTTCTTACATTGTGACGCTAGTGATTTTGGCATTGGCGCCGTTTTAGTACAGATGTCTG
AAGATAATGAAGAACAACCGATAGCTTTCATGTCAAAAAAATTAAGCCGTGCGCAGCGAA
ACTATAGTGTTACCGAGCGTGAATGCCTAGCAGTCATATTAGCCATCGAGAAGTTCCGAT
GTTATTTGGAACTCCAGGAATTTGAAGTGGTTACCGACCATTCTAGTTTGCTATGGCTTA
TGCGCCAGCAAAATATATCGGGTAGACTGGCACGATGGGTTTTTAGACTGCAACAATTTA
AATTTTCCGTCTCCCATCGGAAAGGCAAAGAACACATTGTTCCCGACGCTTTGTCTCGGT
TGCCTGAGAATGAAATCGCTCAATTAGACATGGGTCCTGTAATAGATCTTGAGTCCGATA
CATTTATGGACGCTAGCTATGTACAAATTAAAGACAAATTTTCCCAAAATTTTACTCAGT
TTCCGGACATAAAAATCGTTGATAAGTTTTTGTATGTACGCACCGAACATTCGAGGGGAG
ACTCGACACCAGAAAGTCCTTCATGGAAACTATGGGTGCCTGATCGACTTAAAGTCGATG
TGCTCAAACAAGCCCATGACAGCATAACGTCGTCTCACGCCGGCATGCAAAAAACCATTG
AGAAAATCCGCAGACATTTGTTCTGGCCAGGATTAGTTAAAGATGTACGTGAATACATAC
GAAATTGCGAGATATGTAAAGAAACTAAGGCTCCAAATTATACCCTTCGGCCACCTATGG
GTGCTCACATCCCAACTTGCAGACCATTTCAAAGGCTTTATATTGACCTGCTTGGGCCAT
ACCCTAGAAGCAAAAGCGGTCATGTGGGATTGTTAATAGTCTTAGATCACTTTAGCAAGT
ATCATTGGTTGCAGCCCCTGAAGAAATTCACCTCAGCTGTGATACAAAAATTTCTTCTTG
AACAAATTTTCCATTGTTTTGGTGTGCCACAAACTATAATAAGTGACAACGGCACCCAGT
TCAAAGCTCGTGAGTTCAATGCCTTCTTAGCCGAACTTGGCATTGAACATCTGTATACAG
CTCTATATTCACCGCAGAGCAATGCTGCAGAACGAGTTAACCGCTCAATACTCGCCGCCA
TTCGCTCGTATTTAAAACAGGATCAGACCCATTGGGATGAACATATTACAGGGATTTCAT
GCTCCTTAAGGTCTGCTCTGCACCAATCGATTGGGTGTTCTCCATACCGTGCCCTATTCG
GGGTGGATATGATCACTCATGGTACCGATTACAAATTATTGAAGGAGTTGTCCTTATTGG
AAGAACCGCTGGTCCCCCTGTTGCGGTCTGACCATTTGGCATTGCTAAGGACAGATATTC
AGAAAAACATCAGGAAAGCCTATGAGCGCAATGCGGCTCAATATAATTTACGCAGCAAGC
CTGTTTCTTTTCGTGAAGGACAGGAGGTGTTCTGTCGAAATTTTGCGCTTAGTAAATTCT
CACACAATTTTAATGCTAAACTGGCTCCCCAGTTTATTAAATGCCGTGTCAAAAAGAAAC
TCGGCAATTGTTTTTATTCCCTTGAAAATCAGCAAGGAAAAGAAATTGGCACTTTTCATG
CCAAGGACATTAGAGTCTAATTCCCGCTAATATACCCGTCTAACGGTAGGATATTATCGG
GTGGTGTAATGGTCGCAATTTTCCTATTTGAATTAAACCGCGTAAGCGATCCTAACAGCT
TGCGTTTGTGTAACGACGCTATAGCGATCAGCTTTTGTCTGTCACGGTCAGCTGCGAATG
ATTCTGCCGCTGCTATAAACCGCCTGCGTGCACGTTGGCAGCGCAGCTATCTTCAATCTA
ATCCGCGAAAGAAAAAAAGCTCTGAGACCCTATATAAGCCTGTAGGTCCCGGATATAACC
CTTCTTTTTTTCAAAAATTTCTTTACCATCGAAGGTCTGGCTACGGCGGTTCGGACATAG
CCCCACCAAAAAAATTAAACTAAAAGCATCAGTCGTTTAATTCGTTGAATTTAAATTCCA
ACTAAATTGAACCAAAAAACAAAAAAAAAAAAAAAATAAAAAAAAAAAGGAAAACCCTAA
AAGTGGCCGATGGGCGAAATATCAATTTTTTTGTTCGTTTGATGATAAACCTTTCGCTAC
GCCAGCCGGCCACCAGCACCTCACCGGCATATATTTCTTTGTGCCAAGATCTGGTCACTG
TTTTAACCAGTTCTTGTCTGCCTGCCGAAAGTAATTTTTGGAGGAATCAATCTTGCCGCC
GCCGTCTCTGACATAAAAACCCACTTATTTTGAGGCAACCGCCACGTGTGCCCATTGGAC
GGCACTGTAATTTCTTGGGACGGCAATGTCATTTCTGCCCCCATTAAATAGACGTCAGCC
TCAACTGCGGATCAGCTGCCATTCCCTTGCTCATGCCAGCAAGAACGGGCAGGCGCCGTT
TCCACAGTCTGGAATCCGGAAGAGGGAGTAGCCTTTTGGGCCCCATTGACGCGCCGCTGA
TCAGAAGCCCAGATGACATCGCCCATTAAGTTGGCCGGAGCGTGCAGATGCATGAAAATT
GCTGTTAAATGTTTTTAGTAAAAAAATTGTTAATTAAATCTTGTGAGAGACTTCCAAAAG
TTTGTGCAGATGCATTTATTAGGGCCCTCAAAAAACCGCGTGCAAGTGCAGGGAAAAAAG
AAAAATTTACATCTATATACATATCTTTATATATATAGAAAGGATTAATAGTATAAATCT
ATCCCCCTTCTTGTTGGGGTAGAGTCCAAAGTCATTTCTGAATTTTTTTTATATTTTTTT
TTAGTTTCGGAGAGTATCTTCTAAGTACTCACAATTTAAAAACCCTCCTGTGCCATAATA
ATATAATCAAAACAATTTAAAGCCCCACAGAAGACAAAAGAAAACAAATGAAAGAAAAAA
AAAATAAAATTTGCTGCAAACTCTCCGCTGGAAGGCCTTTCATCGAGGAATACATGTAAG
TCTGTACCTTTTGTTTTGAGTATATTTTCTTATTTTGGCACAGATAAGCACAGCCAAGCT
GACATGCGCACCTGCTGAGTTTTTTTTTCGACTTTCTGTTTCACATTACGCTTTAGCTCC
GATCAATATGTTTATGACCGTGTCAGTCTGGTGAATGCTTATCATCTTTGATTCTACCTA
CACCCCGCTCAATTATTAGCTGAAACAGAAGCAACCTAAAAGAAAAGATTTTTAACAGAA
TCAAATATATGTACACAAAGATGTATCATCGTATTCACTGATCAGCTGGTTGCGCTGCGC
TCCGATTTGCCCATGCGCTTCGAGCTTAACCTTCTGTTGCCCATATTTTTTTTCGACCAT
ACAATTAACCATCAACTACAATTATATTGACTCTATTATAATAAATTTTTTTTGCTTTTG
CCGAATACACTTTAGTTCAATTTACTAATGTCATTTTTTTTTCTTGCCTAGCCTTATTCT
ATAATTATTAAAACGCACTTTAGCGAAATTTTGAGATTTTTTTTTTATTTTGCTCAATAA
GAAAAAAAATATTAACTGAATAGTTTATAAAATGAATTATTTTTGAAGAATTTTTGAGCC
ATTGTAAAAATATTAACTGACTAGTTTTAGTTACTGAATTATTGTTGAATCATTAATGCC
ACTTGTAATAAGATGCAGATTATCCAACGGAAGGATTCAATTTCATTGAATAATGCTTTT
GTTTATAATAAATATTAATTACGGATTTTGATTATGAATTGCTAAGTTTTCTTTCCTGGT
GACATGGTGATATAATGTCGTAGAAGAATGTTTTTTTTTGGGATCTTCAAAACCTTAAAC
GCTGAAGATCATGGCTGGGAGGGTATCGAACGCGAGAGTCAGCTTACATCCAAGACTTCG
CCTCTTACGGAATATATATGCCCTAATGAAAGCTATCACCATTGTATTGGCACTTTAAGT
GCTCGTTAAGTTATGCCTGTTTGAGATTTTGTTTCTTCGGAGTATCGGTCTCCAATTTAG
ATTCTGTAGGGATCCTAAAATAAAATTGTGTATGCAGGTCGAGACATGGCAAAAAGAACC
CCCCCACCCGAAAGAGCTAGGGAGCAAGAGGATCCCGCCCTGCCATGCTAACTCAACCAC
GAGGAGCCTCGGTGAATACTTCCCGAATTATTTTGTGAAGATTGGCTGCCAACCGCCGTC
ACCGTTGCTACCCGATATGTATTGCTAGAGTAGCTTCACCACAGTACATGCTACA
>Gypsy-3#LTR/Gypsy
TGACTATTGGTATGTGCTGACCCAGCGTTCTGGGGAAGCCAATGACCAGAGTCATGTGGC
GACGGATATGTCGCAACTATGTCACCGGCCGCGACGGTCATCCGACACCGCACACGAGGC
GCTAACGCTGCACTTTTGCGAGAGCGGCGGCAGCGGTTCTACAGCAGCAACGGCGGCTCT
GGGGCAGCGACGGCGGCTCTGCAGGCATTGCTTAGATTGATAAAGATTGTATTTTTTAGT
CTAAGTTAGGAAACAATAAAAGCGCGACGTATCGTCCCTTAAAGTCTCCCGTTAGTTAAC
TCATTTTTTATATGCATTTTTACATGCAACCGGCAAACCCAAAGTTGCAGACATTAATGC
ACTAATTGGCGCCCAACCTAAAAAACCCAATACCGCGATAAAACGGTTTCAAAACTCCAG
TTGTGACAGCAGCGGTGGAATTCATCAAAATACACAAATACACAACAATAGAATCATGTA
AGTGATTTGTGAAGTGAGAATAGAAAATTTCGAGAACAACGAATACGCACAAATTAATTT
TGTTAAAGTAAGAAAAGGAGTGTCTATTTCTGATTGAGGAAAAAATTTATGAGAATTATT
TTCCCATTAGCTTAACCTTTTATGTGTTGTTCGGTTTCGTACAGAGGTTTAAATTCGAAT
GAGCGACTGTGACTCCGACGTAGACGCGCATGAACACTACGATAGCGACGACAGTATTTT
AGCGAGGTTAATAGGGGGATTTGGAACATTGCAGGTATCAGGTTGTGTCGCCCCAACTGA
ACATAATACAGAAACAGACTCAGTTATGGACCCAGAGCAGTTGCGTGCGATAATTGAGGC
CGCAGTGCGGAGCGCACTCACAGCGCAGGCGCAAGAATTCGCGAATAGGGAAGCTACGCT
AAGGCAAGAGCTTCAACAACAAATTGCGCAGGTATCGAATAAGCTAAGAAACACACAACC
TTCAGTCCCGGAGTAAAGGTTTACAGGGAAGTTGAAATCATAGACGGGGTGGAATGTAAT
GAGCCGCTCGACGTGGTAAAATGTCTTACCGAGTTCCATGGGACTCAAGACACTTACGTG
TCCTGGAGGCAGGCCGCGCATGCCGCCTATAAAATTTTCAAAAAATACGACGGTAGTTCA
CGTCACTACCAAGCCACCGCAATCATTAGGAGTAAAGTGAGAGGCCCGGCAGACGCGGTT
CTCGCCTCGTTTAACACGCCGTTAAACTTTGAGGCCATCATAGCGAGGATGGACTTCACT
TATAGTGATAAGCGGCCTATCCATGTAATTGAACAGGAAATGGGTACGCTTAGGCAGGGC
GGCATGTCCATTCTACAGTACTACGATGAGGTTGAAAAGAAACTCACGTTACTCACAAAT
AAAGCCCATATGTCATATGACAGCAATCTGGCAGCGGGAATGTGTGAAAAATTCAGGGGT
GACGCACTTCGCGTATTTATCTCTGGATTAAAACGCAGTCTAACCGATGTGTTGTTTTCG
GCTCACCCCTCGGATCTACCGACGGCACTAGCGCTAGCCCAGGAGGTCGAGGCTAATCAC
GAGAGATATGCCTTCGCGACAAGTTTTGCTAGGGGGCAGGAAGAGCGATCTCGTCCAGAG
CAGCGCCCACAAGGGCGCCAGCAACAACAACAGCAAGAAAAAAAGCAATTCTCTCAGGGT
GGCCAGGGCAAGAATCCTCATTTCAAGAAGCAGAACGGCCAATCCACAGACAAAGCCCAG
AATAGAGCTGGGGCCGATGCCCCAGTTCCCATGGAAGTCGACCCTTCTTCTTCCAGGTTT
AGGCAACCCACAAACTTTTCGAATTCCCAGGGCTCGGCTAAGTTTAACGCCAGCCAAGGT
CAGGGAAATAAACGCTCCGCCGGATCGGAACGCGCGACAGGCCAAAGGAGGCAAAGGGTA
GACCACGTCCAGGCGAGCGAGGCCGAGAGCGCAGGGTACGCCGACGCGGCACAAGAGGCG
TCAGACGAACAACAAGACGAACATAGCCCTGATTATGATAGCGATAGCGCTAATTTTTTA
GGGGAAGGTCCCTGCTACCGTTCATTCGACGGAGAATAGCGGGGGTAGATATGAGATTTT
TAATCGACACGGGTGCGTCAAAAAATTACATCAGACCGCACAAACGCCTTAAAGGCGTCG
TCCCGGTCGAGTCCCCTTTCGTTGTCCACTCCATTCATGGGTCCAACAACATCGCCGAAA
AATGCAAGTTATCCATGCTTGGGTGCGACACATATTTTTTCCTACTAGATTCTTTATCCA
CTTTTGATGGAATCATAGGGCTGGACCTGCTAAAGCAGGTGGGAGCGGTTTTATGCCTAA
AAAAAGGTATGTTAATATTTGGTGCGACTTCGGAAGCGTTGCAGTACCACAAATGTGTGA
GCGTTAATCACACGAAGAATAAGGAAGTCGAGGCACCACCTGCGGTGAAGGCAGATTTCC
TGCGAGTACTTCATCGAAACAACAAGGCTTTTGCGGACTCCAACGAGGCGCTGCCTTATA
ACACGGCTGTTGTGGCCACGATCCGTACGACCGACGAAAATGTGGTCTACTCAAAGCTAT
ACCCCTACCCTAGGGGTGTAGAGGATTTTGTCGTTTCAGAAGTCAACGAACTACTAAAAA
ACGGTATAATTAGAAAGTCGAAATCGCCCTACAACAATCCACTGTGGGTGGTCGATAAGA
AAGGCACAGACGAGGTAGGCAATAGAAATAAACGTCTCGTAATAGACTTTAGGAAGCTCA
ACCTCAAGACGGTTGCCGACAAATATCCAATGCCAAGTATCACAATGATACTGGCTAATC
TGGGTAAAGCCAAGTACTTCACGACGCTCGACCTAAAGTCAGGTTATCACCAGATTACGC
TGGCGGAGCAGGATCGTGAGAAGACGGCCTTTTCGATCAATGGCGGGAAGTACGAATTCT
GTCGACTTCCCTTCGGTTTGAAGAATGCAGCAAGCATTTTTCAGAGAACCATAGATGACG
TCCTGCGGGAGCAGATTGGAAAATCTTGCTACGTTTATGTAGATGACGTCATCGTCTTTT
CGGAAAACGAGTCGGACCATGTCAGACATGTCGACTGGGTATTAGGGAGCCTTTTAAATG
CGAACATGCGCGTGGCGCACGAGAAGTCACAGTTTTTTAAAGAAAGCGTCGAGTACCTCG
GCTTCATAGTGACTAAAGACGGTGCAAAGTCAGATCCAGAAAAGGTAAAGGCCATTCGGG
AATATGCTGAGCCGACCACGGTGTTTGAAGTAAGATCCTTTTTGGGGCTGGCAAGCTATT
ACCGCTGCTTTATCAAAGATTTTGCAGCAATAGCGAAACCAATCTCCGACATCCTGAAAG
GGGAAAACGGATCCATTAGCAAGTACAGGTCTAGAAAGGTCCCTATACAATTCAACGATG
CTCAACGCAACGCGTTCCAGAAGCTTAGGAACATATTAGCGTCGGAAGACGTCATACTGA
TGTACCCGGACTATAAAAAACCATTTGACTTGACCACAGACGCTTCAGCCTATGGCATAG
GTGCTGTCTTGTCGCAAAATGGTCGCCCCATTACTATGATATCCCGGTCCTTAAAAGATA
GGGAAGCAAACTTCGCTACCAACGAGCGGGAGTTGCTTGCCATCGTCTGGGCATTGGGTA
AGTTACGGCACTTCCTTTACGGGGTTAGGGACATAAATATCTTCACTGATCACCAGCCTC
TCACGTTCTCGGTATCCGAGAGCAATCCCAATGCAAAAATAAAGCGCTGGAAAGCGCGCA
TTGATGAAACAGGGGCTAAGCTTTTCTATAAGCCTGGTAAAGAGAATCATGTAGCGGACG
CGCTGTCGCGCCAGAACGTGAACGCCCTGCAGGGTAGCCGCGATGAACCAGAATCTGACG
CGGCCACGATTCACAGTGAATTGTCCCTGTCTTACACAATCGATTCGACGGAGAAGCCCT
TAAACTGCTTCCGAAACCAGGTTGTATTAGAGGAATCTCGCTTTCCTTTAAAAAGAAATT
TCATACTTTTCGGCGAGAAAACCCGCCATTTGATAAACTTTACCGATACGGTCGCCCTCA
TCGAAACGATAAAGGCCATCATTAACCCAAACGTGGTTAATGCGTTTCACTGTACTCTCC
CAATCTTGGCCAGTTTCCAGCACGAGTTGGTAAGAGCCTTTCCGACTACGAAGTTTTGGT
ATTGCAAAAACTTCGTGGCCGACGTGTTCGACGTCAGTGATAGAAGAGAAATCATCACTA
GGGAACACAACCGAGCCCATAGGGCGGCTCAGGAGAATGTAAAACAGGTCATGACGGAGT
ACTATTTCCCTAAAATGACCAAATTAGCTAATGAAGTGGTGCTTAACTGTAGAATTTGCA
CGAAAGCAAAATACGACAGACACCCAAAGAAGCAGGAACTCGGCCAGACGCCACTTCCCT
CACAGACTGGAGAAATGTTGCACATTGACATTTTCTCCACGGACAAAAAGTTCTTCCTTA
CTTGTGTTGACAAGTTCTCGAAGTTTGCGGTAGTCCAGCCTATCGCGTCTCGAACGATAG
AAGACACGAGACCACCTCTGCTGGTCTTAATGAATATTTTCCCTTCGGCTAAGCAAGTGT
ATTGCGACAATGAGCTCGCATTCAAGTCAGAGACTATCAGGTCTCTGCTATTGAATAACT
ACGGCGTAAGCGTGATAAATGCGCCTCCCCTTCACAGCACGTCCAACGGTCAGGTAGAGC
GCTTTCACAGCACTCTTCTGGAGATAGCTAGGTGCTTAAAGCTCCAAAGGGGTATAGTTG
ACACAGTCGACCTTATCCTGCAGGCCACTATCGAGTATAACAATTCCATTCACTCAGTGG
TTGAGAAGAAGCCTAAGGACATCCTGCTTGACTCGCTTCCGGAATCCACCCACGAGGTTA
GAGGCAGGATAGAAAGGGCCCAAATCCAGCAGAACGCTAGGGTTAATAAAATGCGTCGGA
ACAGAGTCTTCGAGGTAGGAGAAAAGGTCCTGGTAAAGACGAACCGCAGACTAGGCAACA
AGCTATCGCCTTTGTGCATTGAAAAAAAGGTTGAAGCGGACTTGGGGACAACGGTCCTCA
TTGGGGGGAGGGTGGTCCACAAGGACAACCTCCGTTGAATTGAAAGCACAGTTTTTTTCA
TTACCATTCCGATAACAGTAGTTTCAACATTTTAGGATTACGTTCACCATACTTTCAATC
ATGTCCATGACAACGGCTCGGGTGACGGACTACTCGCACGCGGACTACATACCGATTATG
GACGGGGACATTCTACTTTGGGACAGTTACGGATACTTACGTCACACTACCAATCTCACG
GACTATAGGACAATGACTGAGGAGACCATGAAGCTGACGGGAATGTTTCCACAATCCCAT
ATGAGGAAATTGCTGGAAATTGACACTGGACATGTACTGGACATGTTGTCCGCTCTCGAT
GTGCACCATCGCAAGGTAAGAAGCCTTGACTTCTTGGGAACAGCCCTTAAGGTTGTAGCG
GGCACCCCGGACGCAAACGACTTCAGGAAAACAGAACTGACTCAGATGCAGCTGGTCACT
GCAAGCAACAGACAAATTTCTATAAATTCCAGGATGCAGGAAAAGATCAATCAACTGACC
GACACCGTTAACAGAATTATTAAGTCCTCAAAAGAAAAGCAGGCCGACACTGGCCACCTC
TTTGAAACCTTAAGCACACGCAATAGAATGATAATAACAGAAATAGGGAACCTTATGCTT
ACTTTAACCCTAGAAAAAATTAACGTAATAAACCCAACAATAATAGATCATTCTGATCTT
ATGAATATTCTCACTGACCAAATCACAGGGACCCCTATCACTGACATATTGAAAGTATCT
AATATTAAGGTAGAGCGTAAGGATAATGTAATAAGTTTGATAATCGAATTCCCTATAATA
AGTAAGCAATGCAGGAAGATAACAATTTTCCCAGTCGCCCACAACGGTTCTGTGCTCCAA
CTCCACGACAATCTTGTGGCCGATTGCGACGGACAGATGTTGGCCGTAGCCAATTGCTCA
CAAACTGCGACTGCCACATTCTGCAAGCGTTCCAAGAGCATCAGTTGCGCACAAGGCCTC
CATGCAGGGGGTACAGCCCATTGCCAAACGCAGCCGAGTCATCTTGCCCCTGTCACCATA
GTGGACGACGGCATCATCGTCATTAACGATCGTAGCGCAATACTCACCTACGACGATTGC
ACTGCGATGAAGATAGATGGGACAAACCTCGTCACCTTCTCGTCCTATGCCACCGTAAAT
GGCACGCGATACTTCAATCGCAAGAGCGTGCAAAATCGGTTCCCGGCGGTAGCGGCATCA
CCGTTGCTTAACATCAGCGGCCATGACTCGATACTCAGCCTTCCCTACATTCACCGCCTG
AGTGAAAACAACCTTAACTACATCAAAGAGGTCAGAGACAGTATTGCAGTCGGAAATACA
TTGGCGATTTCCTTCGGCATAATGCTGTTGGCCTGTGCTGTGGGGGCTGGAGTCTACTGG
CTCCATAGGCTGACAATCAAGCGTCGAAACTCCCGGAAGATCTCGAAGATATTGGAAAAC
TTAAATGCGACCGAGGACGGTCGATCCTCGAGAGGGGGAGTAGTTAACCACTGACTATTG
GTATGTGCTGACCCAGCGTTCTGGGGAAGCCAATGACCAGAGTCATGTGGCGACGGATAT
GTCGCAACTATGTCACCGGCCGCGACGGTCATCCGACACCGCACACGAGGCGCTAACGCT
GCACTTTTGCGAGAGCGGCGGCAGCGGTTCTACAGCAGCAACGGCGGCTCTGGGGCAGCG
ACGGCGGCTCTGCAGGCATTGCTTAGATTGATAAAGATTGTATTTTTTAGTCTAAGTTAG
GAAACAATAAAAGCGCGACGTATCGTCCCTTAAAGTCTCCCGTTAGTTAACTCATTTTTT
ATATGCATTTTTACATGCAACCGGCAAACCCAAAGTTGCAGACATTAATGCA
>Chinook#LTR/Gypsy
TATTGTTTTTTGTTGCGTTGGGTATAATGTGCTAAAGCGAAAAGTTGCCGATTTAACAAT
AAGTGAAAAGCAAAGTGATTTTTGTCGGCAAATGAGATTTTTAAATCTAATTCATCTAAA
ACAAAAATAAACCCTGCCTTTAAACATATTTATAAATACCAGTCGTATGGGCACTGCCGA
AAGTACTTTTGTCGCTGGATCTGCTAAATGGTAAGCTGGAGCACCCCATTATAATTTACA
ATTGTTCTGTTTATCCAGGGTATTACTGGCAGGTTCACGGCCCAAAATAAGTTTTTTTTT
TTTTCAACAGCCAAATTAGCATGCGAACGACAATTTTAAACAGTTGTTGTTGTATTATAG
TCTTGTTGTGCCAAAGCGTGAACCGGGCGTATGTGAAACCTGAGTAAACAACGGTAAAAA
AAAAAAAAAAAATTGATAACAAATTGGCGAGCGTTTGATCAGTCGCATGCAATCCATATC
AGCTGTGCACCGTACAGTAGTGGCACTAAATATTAAGCACACCTCCGGTAAATTTATTAA
ACAGCTAAAATGGCCTTTAGCCGCATAATATAATCTGCATGGCTTAATCCTACTTTTATT
ATTACGATACATATCTGTATCTTTGACATATTTGAATATATAAAATATACATATTAACCC
TTACTGTTTTCAGCAACTTTTCGCTTCGGTATAGTAATAAAATAAATCAACTAGTTTTTG
GTCTAGAGTAAGCAAAAGATATGTAAAATTTGGTTAGTGGTAGGGAAGAATAATATAATA
AAAGTTAAGGAATAACCACAACTTAAATGAAAGATCTAATTGACATAAATAAAGAAGTTA
CCATGAATTCTAACTAAGACCCTTTCCCATTCTGGGATTTATGAAAAGCAGACTTGAGTC
AATGTAAACAATATCAAGGGTGTACAAGGGATCGTCTCAAACATGTCTTGGCCCTTGGAC
GATCATGGTAGGGTGGGCATACGCTGCTTCCAATTTCCATCTCTGGGGTGGCTATCGTAC
ACTATGCATTCATAAATAAGTGTAGACCTACTTATTTTTTCTTCTCTTTTCTTTGTCTAT
GATGTCGTTCCAACCGATTGATAGGCGACCCGTTCCTCCAAAACAACACGCGTAATTTTA
ATAATTAATAATTTTCGAACGAGCATTTGACATCTCGGAATTTTTTTCTGAACCCCCCAT
CGCCGACGAGATAGAGCCGGAAAACTAACGCGTGCTCCGTAAGGTGTCTATACTTCTATC
AGCTCGACTCTGCAACTATCCTACGTTGTATTTTATAGTTATTATTAATTATTTTTGGCG
CCCAATGTGGGGCCCGATCCGGCAAGCCCTGATCTTAAATACAATAGAGCAATTTTTTTT
CTCAGTCGATAACATCTGACTTTACTCAATCAGTTGGAACATGGTACCATTTCCCTTGTC
CTTGTTTATTGTTGAAAGGCTATGGATTACCTAGCATTTCTAAATAGCTCAGGTCCGAGC
CTATAAAACAACAAATAAACCCATGAATTGTTTAAATGATCACCACCCAGTTACCACACA
TCCCTTCCTCTTCTTTGTGTTATTTCACCTTGTTTCAGGCATAGATTATAACATTTTGTT
CCCTCTTTCATTGCTACCTGTTAAAATCTTCTTGGATAATATATTGGTGGCTAATGATCC
TGGTCTTCTTAGCGCTGCTGGTGTGTTTTCTTAACTAGGAAGACAATTGGATTGATTAAC
TTTATATAACAGTATACAGTATTACAGTATTTTCATTGAAGGACGGTAGCATACTTGATA
ATTCTAGCGACCAGGCATACTGCCGTTTGTTATGCGGCTGATCGTTGCTTTATCAACATA
TCATAAAAAAACTATCGTATACAATTGTATATATCGTATATTATAAATGCCTTTACTTGT
TGGACATTTATGAACAGTGTTATTATTACTCAGAAAAGTGACTCATAAGTTCCGGATATA
TTATTAATGTATTTTGAAGTTTTTATACAAAAATAAAAATAAAATAAAAAAATAAAAAAA
ATGTTTATTTTGATATTATTTTTAAGCTTCATTACGAAGGTTAAATATAACTGCTTTTAA
GAAACAGTGGCAAATTGGTCATGTGTGAAAAGCAGCTGTGAAAACTGGTGAGGTTCAGTG
CTACATTTGTCTTAAAGTTATTGATCACAGAGCTCAAATTTTATCGACCAGCTGCAATCA
TACTTTTCATTGGGTATGTTTTATTCGGAAGGTTTCCAACAGAAACATTTGTCCCCTTTG
TAGAGCATCATTACATTCCTCTACCTTAAATCTAACTTTCAACTCTGATTTGAGTCAGTC
GACTCAAAGTCTACCATCGCTAAACATGCCAACCATAACTAGAGCTCATAAAAGCAATAC
AATCGCTGAGCGAAGGAATATGGACAATGCTCCACAGAACCCCGAAGAAACCTCCAACTT
AGCCAATAGGGAGACTTCCCCGATTATATTCGCAATATCGTTCACTACCCTTACCATACA
GTCCACCTACTACGTCTCAAGGTTTAGTGGCACAAACAGCTGACCCATCTGTGTTGCCAC
GGACGTCCTATGATGCCAACAAGGCCCCAAAATCGAGCAACTCCTGTTAGTATGACTCCG
ACTAATTTTATGCCCAGGCATTCTTCATTAGCAACCGAGCTAAGTCCAGATCGGATAAGC
CAAATAATCGCCAATTGGAAACTGAAATTTTCCGGTAGGTCAGGGATATTTGTGAAGACT
TTATATATCGCGTAGAGGCATTAACCATCCAAGCGTTAGACGGCAATTACGAACTATTAG
CACGTTATGTTAGTAATTTATTTGAGCGAAGCGCAACCGAGTGGTTTTGGCGCTATCACA
AAAGCGTACATGAAATAAAATGGAAAGAATTGAAAAACGCCTTGCGAGTTCAGTGCAGGG
AAGAGCGTACAGATGTAAACATTCGAGCTGCAATCGACCATCGCAAGCAAAAGGCCAACG
AATCCTTCGATGAGTTTTACGAAGCTGTTGTTGCAATAGCAGATAAATTATCTGAGTCCT
TGCCAAAAGCATATTTATTGGCATCTATTAGATCAAATCTATTACCGGAAATCCAACACG
AGCTTTTATATGAGAAGATCGAAAGCATAACTAAGTTGAGAAGCGTTGTTAGGAAGCGAG
AAGTGTTTTTCCAGACAATACCTCAAGTGGCGAAACCACGACCAGCTCCAAGGCCAGCAC
CCCGACTTGTACACGAGGTTGATACGAAGTCTGATAATGAATAATTTACAAGCGATAACG
ATGTAGCAGCCATAAGTCTGACCTGTTAGAATTGTGGCAGCAGTGGCCATCGTTATTAAG
ACTGCGTGGCCGATCGCCGCGTTTTCTGTTATGGCTGTGGTCAAGCAGACACATATAGAC
CAAGTTGTGCTAGATGCAGTCATGCAAAAACTCTTTGCCGCGTGCACCGCCGAAAAGTGC
ACGCAGAATATTAGTATCGAAAGTGACCAACACAGATTAGAAGCTTCTAGTGCTTCTAAT
ATATATCTACCGGATTTTACAGACTTACCAGAGGTACCTTTACACAATCGTCTTCAAAAT
ACCAATAATCAATACTAATAATTCCAAGTTTCGGAAAAATGTCTATTATAAACACAAAAA
ACTCGAGAAGCTCCCATTGGTGGGAGCTTTGCTAAAAACATATTACAAGATCGAATACCT
CACAAACTTTTGTGCTCTACTATACGTACAGCAGATGGTAACACACAGAGGGTTGTCGGA
AAATTACGTACCGAAGTACAGTATAGAGGAAATACCAAGACTTTGACCTTCTATCTAGTC
CCATCGTTAATTCAGCATCTTTACTTAGGTATTGATTTTTGGGCCGAATTCGATTTACTG
CCGTCCGTCTTAACGAATTCTGCCAATTTGGCCAGCCTCGAAGGTTCAGATATGGGTGCA
TATCGACCATTGACGGAATCGCAACGAATAATTTTGAATAAGACTGTGCTTTCCATCTTT
CAGGAAAAATGGCTTAGGAAAGACAAACCTTCTTGAGCATGTGATTGATGTTGGCGATTC
TAAGCCAATTAAACAAAGACACTATGCCGTCTCTCCAGCGATCGAAAAGATAATGTTCGA
TGAACTTGATCCCATGATTGCACTAGGTGTAATTGAGGAGTCAGGCAGTGCCTGGTCGTC
GCCTGTGGTACTTGTGCGCAAGCCCGGCAAAGTCAGACTTTGCATTGACAGTCGTAAAGT
CAATGAAGTAACACGAAAAGACGCATATCCCATGCCGCTAATCGACGGGATACTCAGCCG
TCTTCCGAAGGCAGAGTACATAACTAGCCTTGACTTAAAAGATGCCTATTGGCAAATACC
ACCAGAACCAAGTTCTCGGTATAAAACAGCCCTTACAATGCCAGGTAGAGCCCTCTACCA
ATTTACGGTCATCCCTTTTGGCCTAACGATGTCAAAGCTAATGGATAGAATAATCCCTGT
TAGGTTGAAAAATGAAGTTTTTATATACTTGGATGATCTGCTGATAGTTTCTGAATCTTT
TAAGAAACATATTGTTGTATTGAACGAGATAGCCATTTGCCTTTCTAACGCAGGATTGAC
AATAAATGTTGAGAAAAGTAAATTTTGCGTAAAAGAAGTGAAGTATTTAGGCCATGTGGT
CGGCTATGGAACAATAGCTATGGACCCTGAAAAAATTTCGGCAATAAATAATATAACTAT
CCAGCGCGCCGCTCAGTAAAACAGCTTCGTCGTTTTCTGGGTATGACTGGATGGTACCGA
AAATTTATTTACTATTTTGCTTCGCTAGCATCACCGCTCACCGATGCCCTCAAGCACAAA
CGTCGTTTCGAATGGTCGGAACTAGCTGAAAATGCCTTTCAATCTCTGAAAAGGGCGATG
TGCAAAGCTCCTGTATTGCATACACCAGACATCGAGACCCCATTTTATATTCACTGTGAC
GCGAGTCACACCGGTGTTGGAGAAGTCCTTATGCAAATAAATAAACAGGGTGATGAGATT
CCCATTGCCTATATGTCACGATAACTTAATCAATGTCAAAGAAACTACTCTGTTACCGAA
TAAGAGTGTTTAGCCGCAATAGTATGTATAAAAAAATTTTGTGCATATGTTGAGGGTCGG
GCTTTTACTGTGATTACTGATCACGCGTCCTTAAAATGGCTGATGGCCCAATCAGACCTA
AGCAGCCGATTGGCACGATGGGCGTTGAAGCCGCAGGGGTATACCTTTTCGATTCAACGT
CGTAAATGATCCAAAAATATTGTGCCCGACGCGTTATCAAGAACTTACACTGAGGACTTA
TCGGCCATCGACGTCTCCACCTTTATAGACCTGCAATCGCCTTGTTTTCAATCGACTGGC
TATCAGGATCTGCGGACAAAAATAGAGAAAAACCAAAACCAGCTACCTGACGTCAAAATA
GTGGATGGTTTTATCTATAGGCGAACTGAGCACGCAACAGAAGACAAAGTTGCCGATGAT
TTAATTTGGAAATTATGGCTTCCTTTAGAGTAAGTGCCTATAGTGTCTATATTTACTGCA
GACGCCATTATACAATTTTTGGAAGAGGACCTGTTTCATTGTTTTGACATTCCCGAAACG
GTAGTCTCTGATAATGGAGTACAGTTCAAGTCGCATGCCTTTAATAATTTAATGCAAAAG
TGTAAAATAAACCATGCCTATACAGCGGTCTACGCACCACAGGCTAATGCCTCCGAACGT
GTTATTAGGTCTGTAATTTCGGCCATAAAAGTCTATATTCATCCCAATCAATCAAACTGG
GACGAAAATTTGAGTAAAATTTGCTGCTCCTTACGCTCTAGCCTACATACAGCAGTAAAT
AATACCCCGTATAGACTTGTCTTTGGTCAACATATTATAACAAATGATTCTACTTATCGG
CTTTTACATGACCTAAACTTACTGGAAGATCGTGCCATCTCATTCAACAGAAACGATTCT
TTTGATTTAATGAGGAACAAAGCGGTCCACGTGATGCACAATCAACATTCACGAAACGAA
AAACTTTACAATTTGAAAAGCCGAGAGGTCTCGTTGGAACAGGAAGTCTTTCGCAGAAAC
TTTCAACAAAGTCAAGGGGTTTAATACGAAGCTCGCCCCGACATTCGTAAAAGCAAGAAT
TCGTCATAAGCTAGGAAACAGTTATTATGAGATTGAAGATATGCAGGGTAATCTAATTGG
AAAATATCATGCAAAAGATATTAAACAATAACTTCTCTTTCAGTCCTTGTCACAAGCGCT
TATCACCCTTGTGGTACCCCCAAGTGCGATTTTGGTCCGGGGGCTTGTAATGGCGCTTGT
TAACAAAAATTAGTTGACTATTTTTATAGTGTGCCCAAAAGTAGGCAATGGAATTTTCGT
TAATGCAGTTGTGACTAACAATTGGTTTGACACTTAGTAGATTTCTTTTAGTTTTAGTAG
TATTTTTGTTAATTATTGTAGTTTGCCTACCTACGCAGAAAATGGCAACAAAAATAAAAT
ATAAATATAAAATAATATAATATATATAATAATATATAAATATATTTATATTTATTTAAA
ATGTTAGCTTAAATATAAAATTACTCGATTACACTTGGAAATTGCAAACTTGTGTTCGAT
CTACAAGAAAAATGCTTGTCTGCGAATTTTCGACACGGTGAGGTTATATGACACTTCCGC
AAGCCAGACTCGGTCTTTCTACCAGTGGTTGTCAACCAGAGCAGTCGCATTTAATAATTT
TGAGTAAAGCTTAGCCTAACCTGCAAGCAAGTTGTTGTATAATTTTTTTGTGCTTAATTT
AAAAATACAAGGCTAACTCCCATTGGCTTGAGTCCATGCAGGCAGCGATCAATTGGTACA
TAGCTACCCGTTGTTTGAAAAAGCAAAGACCACAGTCGGACGGAACAACCTTTCCATGTT
TTAATTTTGGTGCCAATCCCAAAAGGGTACATATTTCTTTCCTCTTGCGGACCAGCCGCT
CATTGCTGTTGCGCTGTGTACTTTTTTTTCAATTATAATATTCTGGTGTACACAGGTTGG
CACTTATACAGAAACCCCTAAGCTAAGTTTCTCACTCTCTGAAATAATCGAGCAGAATCG
GAATTACGGGCACAGGGAGCATGGCAGATCATCGCCACCTGACACATTAATGTTCGGCAT
GTGTTAAACAAGCACGGATCGACGCACACAAAAAAGAAAAAAAAATGTTATAAGTTAGCA
AACGAAAGTGCCGCCGTTTGTAATAGTCCGAGCCATAACCTGCAGCGAAAAATATTTTTG
ATTTAACTATGCTCGAATAATTTAATTGAATAAGTTATAATAGTTAATTACCGAGCGGCC
AACCTGGCGACTAAGAAGTTGCGTATATTTTTTTTTTGTTTTTGGTTTCGATAATATTCC
CTTTAATTATTGTTTTTTGTTGCGTTGGGTATAATGTGCTAAAGCGAAAAGTTGCCGATT
TAACAATAAGTGAAAAGCAAAGTGATTTTTGTCGGCAAATGAGATTTTTAAATCTAATTC
ATCTAAAACAAAAATAAACCCTGCCTTTAAACATATTTATAAATACCAGTCGTATGGGCA
CTGCCGAAAGTACTTTTGTCGCTGGATCTGCTAAATGGTAAGCTGGAGCACCCCATTATA
ATTTACAATTGTTCTGTTTATCCAGGGTATTACTGGCAGGTTCACGGCCCAAAATAAGTT
TTTTTTTTTTTCAACAGCCAAATTAGCATGCGAACGACAATTTTAAACAGTTGTTGTTGT
ATTATAGTCTTGTTGTGCCAAAGCGTGAACCGGGCGTATGTGAAACCTGAGTAAACAACG
GTAAAAAAAAAAAAAAAAATTGATAACAAATTGGCGAGCGTTTGATCAGTCGCATGCAAT
CCATATCAGCTGTGCACCGTACAGTAGTGGCACTAAATATTAAGCACACCTCCGGTAAAT
TTATTAAACAGCTAAAATGGCCTTTAGCCGCATAATATAATCTGCATGGCTTAATCCTAC
TTTTATTATTACGATACATATCTGTATCTTTGACATATTTGAATATATAAAATATACATA
TTAACCCTTACTGTTTTCAGCAACTTTTCGCTTCGGTATAGTAATAAAATAAATCAACTA
GTTTTTGGTCTAGAGTAAGCAAAAGATATGTAAAATTTGGTTAGTGGTAGGGAAGAATAA
TATAATAAAA
>Boreas#LTR/Gypsy
CTGTACTAAATTTAAAATTTTAAAGATTAATATAAATTGTCATGAATATGAAATGATGCA
ACACGTCATAGGCACCTGTTGAAGGGAAGTTGAGAGAAGTGTCCGTTTGCCTGTAATAAA
TATAAGAAAATACCAATTTATCGTATGGACCTGTTTAAAATGCCCGAAATGTTCGCGTGT
ACGAATTTATAAAAAAGCAGCTTGGAGATATCTTTGAGGGGAATAAGAAATAAGCTTAAA
TGTTAATAGCGATACAAAATGCAAACAATTATATACCGTACCTGAAGAGAGAAATGTCCG
GCTAAATTTTCTATGATGGGGAAAGTGGGCGTAACAGCCGGCACAGGCTGATGCAGGCCA
TCTAATGGCCAAAATGTAGGAGACGAGTAGGTTATCGTCTCATGGTAGGGCGGGTACGCT
GGGTTCGGAACCGGGACCCGATCTGGAAGAGTAAAATGGATTAATAGTGTTTTCTTTCTT
TTTTAAATTACATTAACATCTCACCTATGTTGTTTACATTTACTTATCGTCACAGCTGTT
TATGTTATTCATCTGTTAGAAGGTTCGACGGCTTGGTGTTATCGATTTGTGGTTCGTTTT
GCATAGTGTTGTGTAAAACAGAGAAAAGGACTCCCTTGGCCTTAGTATCCTGATCGCTGA
AGTCTTATGTGGCACGAATTGGTGGCCCATAATCGCGCGTCGAGTCGTGGAATCCAAGAA
TCACAACGGAGGTAGAGATTATCAGAATATCCATAAGCATGATATGTTTTTCTTGTAAAA
GTTGATGGAGGTAAGTCATGTTCACATGTTGGCGAAACGTTCGCGACCGTTCATCAATCG
CCTGTTGGTAGCCGCTATGACAAAATATCCTGTGATGAAATGTGATATTAAGGTAGGGTT
CACTATTTGTTTTGTCGCACTCTTAGTTTACATGTGGTGTATGCTGGCCGTAGTTAAACG
AGCTTCGGAGCCAGGTGACCCAGGACGAAATAGATTCGATCCTGCGCCGCAATCGTCACA
CAGCATGTCATGTGGTTGTCCAGAAGTGCGACAGAAATATAAATAGGTAACGTTCTGCCG
TTGCCGCTCGTCAGTTAAACTGACGAACTAAGCATTTGACGAACGCTTTAATGTTGTCCA
CTGTGCATTGCGTAGATAAGTTAGCCTGTGCTAGGATCTGTCTGTATTGTATATGTCGCC
GATGCTCATGCAAGAAACTAGCTGAATCCGAATAATCGCCATTTTCGAGTGGTGGACCGG
AGAGCCGATGATTTGATGCCAGAGGAAGCGTATGCTAACGTGCGAAAGCAGCGTACCTGA
AGCTCGAGCGGTTGAACGTCAAGTTCGTTCCTGCAGAGGCAATATAAATGCCCTTGGAAG
GAGGTCCTGCGCGGTTTTCACCTGCTACTGACCGGCCGTGTCCGCGAGTGGTACTGGATG
CACGTGCGGCACTCTACGGTCGATAGCTGGTTGCAACTGCGGCACGCACTTTTACACAAG
CTCACGGGATATCAGACGGAGCACGATGTACCACCACATCGTGCGGAATCATCGCCTAGA
CAACTGGAGAGAGCCTTCGTGCGAGGCAATATATCATCTCGGCTAGTGTGCTGGAACTGT
AGGCAATTTGACCATGTCTTAAGAGACTGCCTATCTACGGAGCGGAAGATATTCTGCTAC
AGATACAAAAAGCCGGACACATTCTGTGCACAATGTGAAAATTGTCTAAGAAACCCCAGA
AGGAGCGCGCTGAAGGCGGGACAGAAGTGTTTAGGGACGGCGACCGCGGAAAAACAAACA
AGAACACCTATCAAAACCAATAACAGTTGTAAAGGAGAAGAAATTGGACCATATGGACCA
GGATAAGGATAAATAGAGGGATAACAAGCAATAGGTTCTAGTCGGGAGCTCCCGACTAGG
GGATACCCTGAACCCTCTTCTTCCAACATCCAAATGCATATATATATTTTATTTTAGAAG
CTATATGTCAAGTTTGGTGACTCTAGCTCTTATTATTTATCAAAATTGCCCAAAAAACAG
GATATCGACATCGATTTTTATCGATTGCTTGGAAACGGAGTAAGTTATCGATTATCGGAA
ACAAATTTGATCTGCGCGGGAACTAGGAGCATCTACATCTAATTCAATTCTAGTTTCAAG
TCTCTAGCTTTTATAGGTTCTGAGATCCTTGCGTTCATACATACGGACGGACGGACAGAC
AGACGGACATGGCTAGATCACCTCGGCTATATTTGCTGATCAAGAATATATATACTTTAT
GGGGTCGGAGATGCTTCCTTCTGCCTGTTACATACATTTGGATTTTGCACAAATACAGTA
TACCCTTATACCCATTTTTAATGGGTTCAGGGTATAATAATGAAGGAAAACCATTAAGAG
GTTTACCATATGAAGAACGTGCCCGGGCATACATGTCAACCCGGAATAGGATATTTGGTG
AGCGGCAGCTAAAGGGGATTACATTGGCCACCAGAAGAGTGCTCAAGGCTCGGGCGCGCT
TCCGCAGACGCAAGATAACGAGACACCAGGTAACCGAAGCTGTGAATCGGGAGGATACCC
CAGAACCACGCCTGTTCGCCGAAATGAACGGGTTGCTAGACACCGGGAGAAAATTAGTAG
AAGCGGATTAGGAACGACAGACTTAGAGCAGCACACTATTTAGTGGAAGGTGCCCAACCG
TTCAAAATTAGACCCTACCCATTATCGTCATGACGAAATTGACAAAATGTTGCGTTCGAA
GGTTATAGAAGAGTGCAATAGCCCATGGAGGATAGCGGAGAGTTCGTATTGAGTGGCGAG
GCAACACGAGCCGTTGAATAATTGAAGACCGCCCTGACCACAGCCACAGTACTTGTGCAC
GCGGATTTTCCAAGCCCTTCTTCGTGCAGTCCGATGCGTTTGGTGTGGGAGCGGTGTTAT
TTCAAAAAGACACTGAAGATCAGGAACGACCCATAGCCTTCATTTCAGCCAAGTTGAACA
AACACCAACCGAATTATTCCGTCACTGAAAAAAAGTGCTTAGCGTCAATACTGGCCATAC
CCTATATAGAAGGGATGCCGTTCACATGCATCACGGACCACGCCAGCCTAAAATGGCTGA
TGTCCACGAAGGACCTAAAAGGGAGACTAGCACGTTGGTCATTGCAGCTGCAAGGCTACG
GCTTTACCATCGAGCACCGTAAAGGCAGTGAGAACGTAGTAGCCGACACCGACACCATCG
CGCAGAATCGAATCCGTGGGAAAGGTTACGAAAAGCCTCTCCGAACTTGAGACCACCGAG
TTTGACTGCGCGGAATATAAGGCCTTGCTCGAACAAGTACGTTCGATCAGGAAAAACTTC
CGCATTTGCAGGTTGAAGGGAATTTACTTTTCAAGCGTTTGGGGTTCGTACACTTGAAAG
ACGAGCTAAAAGGTACCGGGTGGAAGTTGTGGGTGCCAAGCTCGTTGACAGCCGGATTAA
TAGCGCGGGCTCATGTAGATGAGACGGCTGGTCATGTGGTGTCGTAAAAACGCTCAAGAC
TTTACAGGCGGCTTTACTGGTCCGACGTGGTTAGTCAGGTAAGAGATATAGATTGAGACA
GTGTGTGACATGCAAGGAAGTCAAGGCACCGAACTTTCGCATGCAAGTGGGTCTAGGAGA
AGAGGTAGTGATCGACTGACCATTCCAAAAACTAATCATTGACTTTCTGGGAAAGTACCC
AATTTCGAAGCAAGAGCACGCACCAATTTTTCAAAATGCACTTTCTTAAAAGCCAAGCGA
GAGGCTACGGCTCTTAACGTGGTGGAGTTTTTGGTCAGCGAGGTTTTTTATAAGTTTGGA
GTACCCGAGGTCATCCACTCTGACAACGGACGACAGTTCATATCCAATATATTCCAAAAC
ATGAGCTCAGCTTTCGACATCTCGCATATGCGCACCACAGTCTACGCACCACAGAGCAAT
GCGAGCGAGCGACTTAATCGTACCGTGTTGTCGGCCACCCGGGCGTATCTAGAGCAAGAT
CACCGCGAGTGGGACCCCTACGGCCGGAAATAGAGAATCCATACGCAATGCCATACACAC
CGTGACACCGGCCAATAAATTTACCGACGCAATTTTATGCTGAGCGATTTTGGGAAGGCT
TTCAACGCCAAGTTTGCAAGAAAGTTCCTTAAGACCAGAGTAGTGCGTCGTGTAGGCAAC
AGCTCGTACCTGCTGGAAGACTTGAAAGGGAAGGCCTTAGGAGTGTTCCATGCGAAGGAT
ATACGGGTGTAGATCAGGGTCGTGGGTGTGGCCTCCGTTGGTTCTTCTATTTGGCCGGCT
GGTAAACTGGATAGGAGATGCGCACATAGATTCATCGTAACGGTCGAGTTCGCGTATACA
ATTATCTGCGTGGTGATGTTGCATTTGACATACCGGCGACATCGATATTGACTAAAATTG
GTTGCGTTCTTTATTATCGGCCATGCCGACATCGTTTTTCCTAGGGGCAGAGTATCGGGG
TGAAGCTGGGCACACTGGCGCTTAAATTATGAAGGAGTGGCAACTCCAGGCTTGCGATCC
ACGGCATCCCCTTGAAGATGCCCTTGGCCGTCATTCGAGCCGAAGAAAAATTTGGAGTTT
GATATTTTTTTTCTATGCCGGCCGGAAAGCATGCGCTCGCAAAGATCAAAGTATATATAT
TTATTCACGACGGGCTCTCTTTATTATTTAATTGCAAAGATAATTCCTTAAGTGCTAACG
TGTTGCATAAAGAAATAGTACACAAGAACAATAATACACGAACCAATAATACACTGTCGT
GCGGCGTTTAAAACAATAAGAAAAGGGATACTCCATTAGAGCAGCAGCAGCCATTTGGTG
CCACACAACGCATGAATCCAGCGCCGGAGGACTCTGGGCAGATCAACCCAGATATTCGCA
GGCCAGATTTTCCAAGCACGGCCAAGCGTCGGCGTAACCATCACGACGGCGAGACGAGCC
ATCACGGACGGGACTCCAACGACGAAGAATCGGCCATAGGCGAGACCACGCTCCCTTCAT
CACTGAGTAATTCCGTTCCACGTCGTCCTTCCCTCGCCTGAGTAAAAGGCAGAGGCCGAA
GCAGACCCATATTTGAGGCTCCCTGAAAGAGAACAGATTTTTTTTTTAAATTGTTAACTC
TAGTTTTTGTTTGTAAATTAAATACATAATATACTCACGACTAGTCGCAATTAAGTAAAT
TTTCGAAAGTGCGAAAAGGGAAGGAAATGGTTAAAAGATTATTGCGTCTGCCAAGTAAAC
ATAGAAATTAAAATTTTTGATTTTGGTTAACTTGCAAGAGTGATTCCCACTTATACGTAT
ATATATATATATATAATATATATATATATATATATATATATATATGTTAATCACCTCAGG
TGCAGAAGACACCTTACCTTACGCCCCTTGCCCACCCAGAGAGCTCTTTAGGCAGGCAAG
GTATTACAAGCGCTTTTGACGAGCATAACGCCTTTCGTTGGAAACACATATGTCTCCCCT
TGTTTTTTTCTTTCTTTGTTGACTGGCAATAATTTTAGACCTTATTTTCGTCTCCTGTTC
CGTATAAATTTTGTAAAACAAAGCATTCTGTACTAAATTTAAAATTTTAAAGATTAATAT
AAATTGTCATGAATATGAAATGATGCAACACGTCATAGGCACCTGTTGAAGGGAAGTTGA
GAGAAGTGTCCGTTTGCCTGTAA
>Galatea#LTR/Gypsy
GAGTTGTAATAGGATAAGAGCATCATTGGTAACCCTAGCCAGGGTATTATAGTGTCACTA
TCTATGTTAATTATAACAGTACGATAAGTAAATATCGATAAAGAAAAGCGGCTGCAGAGA
AGAAGTGGAAGGCAGTCTCTCTACAGTACTAGCAGTAAGAAGACGTGTTGTTAAAAATAA
AAAGGCAACCCGAACATAAGTTAAATCAACGAAGAAAATCATACTATTACAATATCAGAA
GTGGGATTGACTCAGAAAAAAAAACACAACAAAATGGAAAATATAAATATAAATGACGTG
TCAATAGCGACATTGAAAAGTTGGTTGGCATTACTAAATTTGCCAACAGAGGGTACCAAA
ACTGAGCTGATGGCGAGATTAAATAAGGTACCAGTGGATATCCGAGACGATGCTGCAAAG
GAACTTGAAGTTCAACGTAACAAGGAACAGACAATTGAGGCTCAAAATGAGTTGCAAAAC
ATAATGCAACAACAGCGTGACGAAATAGCAAATGGCGCCGAGATGCTGAAATTGATGCGT
CTCGAAATTGAAGCGTCTCGAAAATTCCTAGAAGAATTTCAAGTAACGGTGAACCGCAAC
TCGCACATCGGCGGGAGCGACGGGGGAGAGCAAGAAAGTGAAGTCGGCGATTTATTGCAG
CTAGAGGATGGTCACACTGAAGAAAGACCACGGTCGACGGATGGCAACGCTGGTGCAGCT
GATTACACTGGAACGGATGGCAACGCTGGTGCAGCTGATCACGCTGGTGCAGCGGGCAAC
GCTGGGGCAGCTGGAAGGATCGACGAAAGTGGCAACGCTGTCGGAGGCAACTTAAATAAT
TGCATCCAAACTGGAGCGATGATGTTAGCCAAGGAAATTTTATTAGAATTTACTGGAGAA
AGTGAGGTGCGTAAATGGGTAATGCAATTCTTCAATGTGGCCAAGATCTACAGACTAAAT
GATATGCAACAGCACTTGCTTTGTATAAGCAAATTGAAAGGCGGTGCTTTGAAGTGGTTG
CATGCAGACCCTATGCGCATCATTGCTCCGATTGACGAGATGCTAAATCAATTGGTTTTG
GCCTTCGGGGGAGGATTTTCGAAGTCGGAACTACGACAGAAGTTCGAGGATCGGGTTTGG
AAACCAGATGAGGTGTTCGCCACATATTTTAGCGAAAAAAGCATATTGGCACAGGACATC
AACATTGATGTAGAGGAGTTAATGGAGGGTATTATTCGAGGCATACCTTGCGAAAACTTG
CGCACTCAAGCTAGTATGCATTGCTTTACCAATCCGGCTCAAATTTTACGTGCGTTTGCA
GCTATAAAGTTGCCAATTAAACGGGTACGAAACCATGTAGTGAAACAAACTGCACAGGAA
GCACAGGCGGACAAACAACAACGTTGCTACAATTGCAATGTTAAGGGCCATTGGGCCAAA
GATTGTTTAAAGCCCAAACGGGAGGCAGGATCTTGCTATGCGTGCGGCTCAAAGGATCAT
TTAATAGCAGGATGTCCAAATAAAAAGTATGATATGGAAAACAAATATGTAAGATACTTA
AGAATTCATTTTAGTAACTCATTTAACAAATCAATAATTGCAGAATGCCTTATAGACTCT
GGCAGCCCTATTTCATTTTTAAAGGAAAAGTTTGTGCCATTAAAAGTAAAGCGTATGCCA
GATGCAAACTCGTATGTAGGTTTAAATGAAAGTAAATTGAAAAATTTTGGAAAAATTTTA
TGTTTTATGAAGAAAAAGTTAATAAATGTTTATTTTAATGTTATAATTGTGGCAAATGAG
TCTATGAGGTATGACGCTGTGCTTGGTAGAGATTTTATGGATTCTTTTGGTTTAAATATT
GATTTAAGAACATTAAAAATTGTGAACGGGCATAAAGTTGATCACCAGAATAATGGTAAA
AATGATATCATAGCTACAAGCTACAAAGAAAAACAAAAAAAAAAAGTGGACGATGAAGAT
ATCAAACACGAGCAAAATGAAACTATATTGTTAAATGATAAAATCGTTAATAAGGAAAGA
GTCAGTAATGAAACTGTTAGTGATGAATTAGTTAGTGAGAAAATTGTTAGTCCGGAAACG
CTTGGTGATAAAGTTGGTAGTGATGAGATAGTTAGAAATAAAATAATTAGTGGTGAAATA
GTTAGAAATGAAGTGATTGGGATCGAAACTGTTAGTGATGAGATAGTTAGTTATGGAGAG
CTTAAGCTCGAACCTGATAGTGAAGAAGTTGTTAGTGATGAAATTATCTATAATCAAACC
GGGATTGAAAAAGTGATTATAGAAGATATAGGAAACAGTGCAGTTAAAATTAATAATCAT
GTTAATGAAGCGCCAGTGAATAGCGAAATCATGGGAGTGTTAGAAGAGAATTTTGAGAAG
GATATCTTAACAATAAGTTGGGAAGATTCTAACAAAAGAGAAAATATATATATTTTAAGT
GAAGATATTGATTACAGCACAAAGTGTGAATTTGAAAATTTATTTGAAAATACTTATGTA
AAAGCGAAAAGGCCAAATCAGCCAAAATTAAGACATGAGTTAAGCATAAGATTAGAAAAC
GACAAAGTATTTAATTGTACACCTAGGCGGTTATCTTATATGGAAAAAGAAAAGTTGCAA
GAATTATTAGACGACTATTTAAAAGATGGAATCATTAGGCCAAGTTGTTCAGAGTATGCA
TCACCTATAGTACTAGTGAAGAAAAAAACTGGAGACATGAGGTTATGTATTGATTTTAGA
AGACTGAACAAAATTATATGTAGAGACAACTACCCGCTACCATTGATCGACGATTTATTA
GACAGACTATGCGGAAAAACAGTATTTTCAAAGTTGGATCTAAAAAACGGGTATTTTCAT
GTTTTTGTTAATGAGCAATCTATTAAATACACTTCATTTGTTACCCCTCTAGGACAATAT
GAATTTCTTAGGATGCCCATGGGTTTAAAAACTGCGCCACATGTATTTCAAAGATTTGTT
AATAACATATTTTGTGATATGATAAAAGATAATAAGGTAATTGTTTACATGGATGATATT
ATGATAGCAAGTACAAACATAAAGGAACACATGGAGACCTTAAAGGAAGTGTTTATAAGA
CTGGTGCAAAACAAATTAGAGTTGAAATTAGATAAGTGTGAATTTTTTAAAAGCAGCGTT
AAATATTTAGGATTTGTGGTGGATAGTAAAGGCGTTAGGGCTGATGAAAAAGGGTTAGAA
GCGGTTAAATCCTTTCCAATACCAAACAAAATTCAGGGAGTACAAAGTTTCCTAGGGTTA
TGCTCCTACTTCAGGAGGTTCATTTTAAACTTTTCTATATTAGCTAAACCCTTATATGAT
TTATTGAAAAAAGATAAGAAATTCAAGTTTGGAGAAGAGGAGTTTAAGTGTTTTAATATG
TTAAAAGATAAATTGTTAGAGGCGCCAGTACTATCAATATATAATTACAAAGAAGAAATA
GAACTACATTGTGATGCCAGCGCAGTGGGATTTGGGGCTGTTTTATTTCAAAAAAAAGAA
GATAGGAAATTACACCCGATTTTTTATTTTTCTAAAAGAACAACCGAAGTAGAGTCTAAA
TATCATAGTTTTGAGTTAGAAACGCTAGCCATCATTTACGCATTACGCAGATTTCGTATA
TATCTGCAGGGAAAACGATTTAAAATAATGACAGATTGCAACTCTTTAACTTTAACGCTT
AACAAAATAGATTTAAATCCGAGAATTGCTAGATGGGCGTTAGAACTACAAAATTACGAT
TTTGAGTTAGTGCATAGATCGGGCAAGCAAATGCAACATGTGGATGCGTTAAGCAGATGT
TATGAGGACATTTTAGTTATTGAATCCAATAGTTTTGAGGACAATTTAGTTATTTGCCAA
AGCAAAGATGACAAACTGGTAGATATTAGAAAGATGTTAGAAAAAGAAGAGCACAAGCTA
TTCGAAATGAGAAATGGGGTCATTTACAGAAAAACAAATGATGGCAGATTAGTTTTTTAT
GTACCAAAGGATATGGAAGAACATGTACTTTACAAATATCATGATGAGTTGGGACATGCT
GGGAGAGATAAGATGATCGATGCCATTGGAAAGAGTTACTGGTTCCCATATATTAAGGAA
AAAGCAATAAAGCATATAGGGAATTGTTTAAAATGCATTGCCTTCGCCCCCAAGACGGGT
AAGAGTGAAGGACTATTACATAGCATACCGAAAGGAAACAAACCGTGGGAGATGATCCAT
ATAGACCATTATGGACCAATTAATGCAGGAAGGGCTAATAAATATATATTGGCGGTGGTT
GACGGATTTTCAAAATTTGTTAGACTATATACAGCAAAGACAACAAGTACGAAAGAAGCG
ATTAAGGCATTAAAAGATTATTTCAGAGCGTATAGTAGACCTAAGTTCATTGTATCGGAC
AGAGGGAGTTGTTTTACTGCAAAAGAGTTTGATGAATTTTTAAAAAATGAGGGAGTAACG
CATATTAAAATAGCAACGGGTTGTCCGCAAGCAAATGGTCAGGTGGAAAGGTTGAATAGA
GACTTGGGTCCGATGATGGCAAAAATGGCGGAGCCAGAAAATGGTTTACATTGGGATGTT
ATTATAGAAAATGTTGAATATGCAATAAACAACACACAACACAAAAGCATAAAGAAATTT
CCAAGCGAAATGTTATTCGGATTACAACAGAAAGGAAAAGTTGTTGATGAATTAAAAGAA
AAATTAGAAGAGTTTACACAGGTGAACACGTGTGATAAAAGAAATTTAGAAAATATAAGA
AAGAGTGGAGAAATATATCAAAAAGAAGCTCAAATCAGAAATGAAGAGCGGATTAATAAA
AAGAAGAAAGTATCAGTAGAATATAAAATAGGTGACTATGTCATGGTAAAAAATTTTGAT
AGCACACCAGGAGTTTCAAAAAAGTTAATACCAAGATATAAAGGGCCTTATAGTATAGAA
AAGATTTTAAAAAATGATAGATACTTGTTAAAGGATGTAGAAGGCTTTCAATTATCTCGC
AACCCGTACGTTGGTATCTGGAATAGCCAAAACTTTAAGCATTGGATGCGAAAATAGGCA
ATAAGCATTAGTTATAAAGATAGATACACATATAAAAGACAGAGATCGGGAGCTCTCTTT
GTCAGGATGGCCGAGTTGTAATAGGATAAGAGCATCATTGGTAACCCTAGCCAGGGTATT
ATAGTGTCACTATCTATGTTAATTATAACAGTACGATAAGTAAATATCGATAAAGAAAAG
CGGCTGCAGAGAAGAAGTGGAAGGCAGTCTCTCTACAGTACTAGCAGTAAGAAGACGTGT
TGTTAAAAATAAAAAGGCAACCCGAACATAAGTTAAATCAACGAAGAAAATCATACTATT
ACA
>Andromache#LTR/Copia
TGTTAAAATAGTGACAATAAGCTGTTAAGCTTCTTTATAATCTGGCAACATTGTATCAGC
ATAGTACTCATTCTGTAATTGAGTACTTGTTCAGATTTTTGTACTCATGCTTTGAAGTTT
CCATTAAACATTTAACCGAACCACTACGTGTGTTTTCTTTATGTGCATCTTAGGCACACT
AGAAATTTCCCAACATTGGTTATGGGCCCAGGTCTCGTTGTTTTCGGTTAAATAAGTACA
CAAAGTGTCTATGGTTTTGAAAGCTTCCTTTTGTTAAATTTTTAAAAAGTTTATTTCGTG
CGAAGAATAACGTGGTGAAATTGTCAAAATGAACATGTCGCATCAAATAGAAAAACTTGG
TGAGGACAATTATGACGTATGGCATATGGCCATGAAAAGTGTCTTGGTGGTGGCGGACCT
ATGGAATGTTGTGTGTGGAAAATATGTTAAGCCAGAAGGAAATGGTGAGGATATCGAAAA
ATGGGTTAGTGTCGACCAAAAAGCGATGGCTTACATAATTTTAAATCTGAAGCCAACACA
GTTGATGCATATCAAGTCATGCCCAACATCTGCAGCTGTATGGAAAAAACTAAAGGAAAT
TCATGTCTCAGTTGGACCGATTAGGAAGGTCCAATTATATCAAAAATTAATACGTTTCAA
TATGCAGCAGGGTGACGATGTAGTCGCATATGTCAATTCATTTGTTGAGACAATTGAAAA
GTTGGCAGAATTAGACATCAAACTCAATGACGAGTTGCAGGTCATCATGTTTTTGAGCAG
TCTACCAGACACATGGGAAAATTTTGTAATAGCGATTGAGACACGCGATGAGCTGCCCAA
ATTCGAAGTCGTCAAGGTTAAAATGTTAGAAGAGGCCACGCGAAAGCAAGAAAGAGCTAG
CAGAGACGGCATAGGGACACCAGAAGCAGTGTATACACACAAACATAATGGACCGCGGGA
CAACAACAGTGTCGAAAGCAAAGGCAGAAAGAATAGCAGTAAGCAGCCATTCCGAGGCAA
ATGTTTTAATTGCGAAAAAGAAGGGCATCGAGCGAGCGATTGCCGAAATAAAAAGAAGGA
TGATAAAAAGAGCCAAAAGGACGAAAAGTCTCTATGCTTAATGCACACGTGTGTCAAGGA
GAAGCAAAAGAGTTTTTGGTGCGTTGACAGTGGTGCAACATCGCACATGTGCTGCGACCG
CAGCATGTTCCTTACGTATGCTGATAAAAAGACGTCGATAATGTTGGCCGCAAATAAGTT
TATCGATTCACCCGGCAGTGGCAGTGTTGAGTTGCACTGCAATAGAATAAAATTAAAGCT
GCAAAATGTTTTATATGTCCCTGACTTAAGCATGAATTTTTTATCAGTAAGTGCTGCAGC
AAAGTTTGAGAATTCTACCATATTTGAAGGGAAAATTGCGCTGATAAAAGACAAAGAAGG
CAACGAGATAATAAGGGCAAGACACGAAAATGGTTTGTATGTTTACAAACATAGTCTTGA
TCAGGTTCATATGCTAAATAGTTCTGATTCATCTTCCATAAAATGGCACAATAGATTTGG
CCACCTGAATTTTAAGGATTTGAAATTGCTTAATGATAAGCAACTGGTGCGTGGTATGAA
AGTTGAAAATGTACAATTAGAAATAAATTGCGATACATGTAATAAAGCAAAAATTTGTGC
ATTGCCATTCCCACAGAAAGCGAATCGTGTCTCAAAGCAAGTACTGGACTTAGTACATAC
AGACGTATGTGGTCCGATGAATGTTAAGTCGCTTGCAGGCAATCGATATTTCGTAACTTT
TATTGATGACTACTCACGCAAGATATTTGTTTACCTTATGCACTCAAAAAGCCAAGTTTT
TGAAAAGTTTAAAATGTTTAAAACTTTTGTAGAATGCCAAACAGGAAATAAAATAAAGGC
TGTGCGCAGCGACAATGGAACAGAGTATGTGAATAAGCAATTCACTGAATTTTTGATCGA
GTGCGGTATAAAGAGGCAATTAACAGTTCCTTACACTCCGCAGCAAAATGGTGTGGCCGA
ACGTGCTAATCGGACCATCGTTGAAATGGCAAAAAGTCTTCTAATTCATTCAAAGCTTGA
AGAATTTTTGTGGGCAGAGGCTGTTGCAACAGCAGTTTATTTGCGCAACAGATGTCCCAC
AAAAGCATTAGATGGAAGCACACCATTTGAGGTATGGAAGGATCGCAAGCCATCAGTACA
GCACTTGAGAGTATTTGGCTCGCGGGCATTTGCACTCGACAAAGTCAGAAAAAGCAAGTT
CCAAGCAAAGGGCAAGGAGTACATTTTTGTTGGTTACTCCTTTACAGCAAAGGCATATCG
CCTATATGATCGCGAGAAGCGAACAGTTATTGAAAGAAGGGATGTCAAATTCATTGAAGG
TGAGTTTGACATAGCAACAACTGATGCATGCAGTATTTCAGACAGAAACACCTTCACGAC
GTACATTATCCCGTTTGAGTCAAATCATGAGGTTGCAAAAAACCACCCAGAGCAACCTGC
CGAGGTGCAAGAGTACAACAGTGACTCAAATGAAGAAGAAGAGGAGGATTTTGTGAGCGC
AAGCGATCCAGGAGAAGATGGCAACGATGACGACAATGACCAAGTAGCGCTGCCACAAGT
TGAAGCTGTAGTAAAACATGGGCGTGGCAGGCCAAAAATTATACGTACAGGTCAGCCAGG
CAGGCCCAGAAAGCAGTACCAATTGATCAATAGTCTTAATCAGATTGAAGACATTGAAAC
TCCGCAGTCAGTTGCAGAAGCATTACATGGCCAAAATGCGCAGGATTGGGAAAAGTCTAT
GCAAATAGAGTACGACGCTTTACAAGCAAATGAGACATGGTCAGTGTGTGAGCTACCTCC
TGGACAAAAGGCCATTGGTTCAAAATGGGTTTACCGAATCAAGAGAGATAAAGATGGTAA
TATTGAAAAATTTAAGTCTCGACTAGTTGCACAAGGTTGTGGTCAACAATTTGGTGTCAA
TTACTGGGAAACGTTTTCTCCCGTAATTCGATATGAAACCATTCGCATGTTATTCGCAAT
AGCTGCCGAAAAAGAGCTGTATATGCATCAAGTCGACATTTCAAACGCATACTTAAATAG
TAAGCTTAATGAAACTGTGTACATGAAACAGCCGCCGAATTTTATTGACAAGCAGCATCC
AAATAAAGTCCTCAAACTAGAAAAGGCACTTTACGGGCTTAAACAATCCGGACGAGTTTG
GAACAATACGCTCGATGAGGTATTGAGAGGCATGGATTTTAAAAGATGCAAAAATGAAGC
ATGCTTATACGTCAAGCAAAAGCAACAACAATTCAGCTACATCGCTGTCTACGTCGACGA
TTTAATCATAGTGTGTCCCAGCGAAGAAGACATAGCCGTGATTAAGAAGAAGATTGCATC
AAATTTTAAAATGCACGATGGAGGCCCCATTAGCTATTTCCTAGGCATGGAAATCCAACG
CGACGGCGATCGAGGTTCCGTTTCGCTGTGCCAGAAGACGCACATTCAAGGCCTATTGGA
CAAGTATGGCATGAGCAATTGCCGTCCAGTAAGCACACCTCTTGACCCAGGTTTTCAAGT
GGACTGCAACGACGATACTTGTGTAAAGGTAAATATAACGCAATATCAGTCATTAATTGG
TTCGCTTATATACTTAGCAGTTTTGAGCCGACCAGACATTTTGCATGCTGTAAACAAATT
ATCACAAAGAAATGCTAATCCTCATGGAGAACACCAGTCTGCAGCAAAGCACATTCTAAG
ATATCTTGCGGGTACAAAGAATATGAAATTAGTATACCGTAAAAATGGCAAACCACTAAA
AGGCTATGCAGATGCAGATTGGGGCAACGATCGGCTGGACAGGAGATCCTATAGTGGCTA
CGCATTTTTCCTGGCAGGCAGTGCGTTCTCTTGGACTTCATCAAAGCAAAGCGTTGTCGC
ATTGAGCAGCACTGAAGCAGAATATATTTCTTTGTCCATGGCTGCCAAAGAAGCAGTTTA
TCTACGCAGGCTACTTAGTGAGATGGGATGGTCAAAGGATACAGAGCCGTTGACTATATG
TGGCGACAACCTAAGCGCGCAACATATTGCGCAAAATCCAGTCCATCATAAGCGCACTAA
GCACATAGACATAAGGTATCATTTTATACGTGAAAAGGTACAATGTAATGATATTGCATT
AGAATACGTACCTACAAATAATAATGTTGCAGATATACTAACAAAATGTTTAAGTAAGCA
AAAGCACGTAGGCTTTGTAAAAACACTTGGATTGAATTAAATTTGTTATTTTGCAACTGA
TTATAATTAGCTTAAGAAGAAGTGTTAAAATAGTGACAATAAGCTGTTAAGCTTCTTTAT
AATCTGGCAACATTGTATCAGCATAGTACTCATTCTGTAATTGAGTACTTGTTCAGATTT
TTGTACTCATGCTTTGAAGTTTCCATTAAACATTTAACCGAACCACTACGTGTGTTTTCT
TTATGTGCATCTTAGGCACACTAGAAATTTCCCAACA
>Hecuba#LTR/Gypsy
TGTAGGAGTTGGAAACAGAACTAGGAGTGGTCGAACTTACAATCAGTTAAATTAAACAGG
CGAGTATAATGTTGGCATTATACTCATTTGGTAATATAAAATCACTTATCATATGCAACC
CTGCTATGGATATTTAATCAACGATAGATTTATCGATAAAAATACAAGAAGGAGAAGCTC
AGTTGTAAGCTAGAAGAGTCAATGAAAAGATGTGTTCGCTGTTGCTCGTTGTCTTTGAAA
TACATGTCGGAAAATGTACAATAATCATAAGTTTACGCTTGTTCACCAATTTCTCTAAAT
AAAATAATATGAACATAAAGAACTCAAGTGCTTGTGAAGGCCATCGAATGGTCATCCCTA
CAAATTTGGTGTCAGAAGTGGGATAGACAGAAATTGTGAAATTCGTAAATTGATTAACGA
GTACAAACGTATGCAAGACTATTAATCGGAGCATAAAACGAAGCGGGTGCATGAAAATTC
ATTAAAATTCGTATGCCCTGGAAAAAATGGAAAAAGTCAAGAATCGTCTAGGATTAATGG
CGACAGCGGCGAAGTATGCCTAGAGAGCTCTAGTAAGAGCGAGACAAACAGTCGTGTATT
GCGTGACAGTGGTCGATAAGCGCAAGCGAGAAGGCGATGTTTTAAATTCTGCGTAGCAAA
GGCTGGATAGCGCAAAATTTTCACTTCGTGATGAAATAAGAAGTTGCAGATCAAAGAGGC
GAAGAGCGAAGAGCGCGGAATCTTTCAATAAAAGAGCGTGTGACTGGAACGTGCTTCAAC
ACGACAACGATGATCACAGGGTGTATCAAGTTACAGATCAACAACAGAGTATGTTATTTC
GTCATTATATGAAAATAATTAACTAGTTGTTGAGTAAAGAGTGTTAAATCAGTAAAAAAT
TTTCAAAGAATCAAATTATAACAAAGAAGAAATTAAGTGTAAGCAAACACAAAGTGAAAG
TATAAGTTAAGACAGACGAATATAATAATTTAATAATTTCTAAAGTTGCTGAAAAAAAAA
AACTAAAATTTGATTCATAAGAGTTTAATTACTTATACCATTAAGTTAAGTACATTGAAT
TGTTTATTTGTAAGATTCAATTTTAAGCATTGTGAAAAGCGAGCAACGACGATAACAAAA
TGAACAGAGACGAAATTTTGGCGTTAAGAGTTAACGAATTAAAAGAAAAGTTATCGGCAC
TTAGTTTGGTAACAACAGGTAGAAAGCAAACTTTGCAAGACCGACTTTTAGAATATTATG
GGTTGCAGGTTGACGATAATGAATCTGAGTATGACGATGCTGGGTCGGCTCATACCCGTC
AAAGCTCACCAATGCAGATAGTCCGAACAACGTTTACATTACGCGACATTGAAGATTCAC
TCTCGCAATTCAATGGGTCAAATCAACCAGCTGTTGAAAAATGGATTCATGAATTTGAAG
ATAACGCTTTGGCAGTGCAGTGGAACGACCTTCAGAAATTTATTTACTCAAAGCAATTAC
TAAAAGGTGCAGCAAAATTATTCGTGCGCAGTCAGCATGGAATTTCAGATTGGATATCTT
TAAAGCAAGCGCTATTGGAAGAATTTGGGACGGTAGTTTCATCAATAGACGTCCACCGCA
TGTTGCGGAATAGGCGTAAGCGTCAAGGTGAAGATTATATAGAATATCTGTATAGCCTTA
TGGAAATTGGCGGACCTCTTAACCTGGATGACTCAAGCCTGATAGAATATTTTATTGAGG
GAATACCTGACTCGAGGAGTAACAAAAGTAATCTGTATCAGGCCAAGACTCTGCAGCAAC
TAAAAGAACAAATCAAGGTATATGAGAAAATCCGTAGTAGTCGCCCTCAAGCGTCTAATA
CGGGTAGGATGCATAACGATACCGAAGAAAAGAAACCTGACTTGAATAAAGAACGAATTA
AGAAATGTTTCAAATGCGGCGATCCATCACATCTAGCCAGAGAATGTAGACAGCCAATAA
AATGTTACAAGTGTGCTCAACCAGGGCATAAGGCAGCTAACTGTTCAGGATCGCGTGCAG
TGGAGAAGAAAGAAGGCCAAAATGCGAACACGATGATAAACAAGGCCAACAGTAGTGGAA
AATGCATTTTTAAGGAGTTGTCTTGTAAGAACATATGCTTCTCTGCATTAATCGATACAG
GCTGTGACCTCTGTCTGATACGCGATGATATCCTTAAAGAGCTAGGAAAAGTTGAACTGA
ATAATGAAAAACAGTGTCTTGTTGGTATCTGTAATAGTGAGCTAAATACACTGGGAAGCT
TTGTCACTCAAGTCGAAGTTGATGGTATCTTACTGGATATAACCTTTCATGTTACGAGCA
GAGACGACATCCAATACTCAGCTGTAATAGGAAACAGCGTATTGAAGCAAGCGGACTTAA
TAGTATCGGAAAATTTCGTAGAATTTCGACCCAAAGTGAAGGACAATGCAAACGAGAGAG
TAATTGACAAGACATCAACAATAACAGAAGATACTGTCGAAAATAAGAAGCCAGACATAG
AGCTTTTACAAGAATTCAAAGATGTATGTTTTTTTGCAGAAAATCAGGAGGCTGAGATCG
ATCTACATCACTTAGAAAAACCTGTTGCAGACGCAGTTCAAGCAATAATTAAAAACTATT
CACCTGAAATGAAGAAGAAATGTCCAATTGAAATGAAAATTTTGTTAAATGATGAGCGTC
CAGTTTTCGAACGCCCAAGGCGCATATCACATGCGGACAAGTCTATTGTCGATTCGCAAA
TCAAAACTTGGCTAGAAGAAAAGATCATACAGCCAAGTACATCGGAGTATGCATCTCCTG
TTGTCCTCGTTCCGAAAAAAGATGGTACCAAAAGATTGTGCTGTGACTACAGGCGTTTAA
ACGAAAAGATCGCGAGGGACAATTTTCCAATGCCCTTAATAGACGATGTGATTGAGAGAT
TGCAGGGCCAAAGTGTGTTTACTACACTTGATCTCGCAAACGGATTTTTTCATGTTCCAA
TTGAGCCAAATTCGAGAAAATTTACATCATTTGTAACAAGTGCAGGGCAATATGAATTCC
TGTTCGTCCCTTTTGGAATATCGAACTCCCCAGCTGTATTTTCCAGATTCATTCATGCAA
TTCTTGTAGATCTGGTACAGGATGGTACAGTCGTAACTTATATGGATGATCTTATAATTC
CCTCCAAGGATATAGATGAAGGTATCCAAAAGTTAAAGCGCGTACTGGACAGAGCAGCAG
AGTTTAACTTGCGTATTAAGTGGAGCAAGTGCCAGTTTCTCATGAAGGAAGTTGACTTTT
TAGGGTACGTTATACAGGGAGGCACAATAAGACCATCTGCAAGAAAAACCCAGGCAGTTC
AAAATTTTCCTATACCGCATGACCGAAAGAGTTTGCAGCGTTTTCTCGGATTAACATCGT
ACTTTAGGCGCTTTGTAGAAGACTATGCGCTGATAGCCAAACCGCTCTCCGATTTGTTAC
GGAAAGACGTGCAATTTAAAGTTGATGAAGAACAACTAGTCGCATTCAGGCAATTAAAAT
CAGCATTAGTTAGTACTCCAGTATTGCGATTATATAATCCGAAAGCCAAGACTGAAGTGC
ATACGGACGCCTCAATGAATGGTTATGGTGGTGTACTCTTGCAAAAAGACTCGGACGATC
AATTGTTGCATCCAATTCAATATTTAAGTCGGAAAACAAAACCCTCAGAAGAGAAGTATC
ATTCTTATGAGCTTGAGGTGCTGGCTATAGTCGAGGCCTTGAAAAAGTGGCGCGTTTACT
TACTTGGCATAAAATTTAAGATTGTGACCGACTGTAACGCTTTCGCTTTGACCATGAAAA
AACGTGGAGATATTCCATTGAGAGTCTCGCGTTGGGCACTCTTCCTTCAAGATTTTGACT
ACAGTATTGAGCATCGAAATGGCAGCAAAATGAGGCATGTTGATGCTTTAAGCCGCGTAT
CCTGTCTTATGCTTGAAGACTCACTGCAGCACAGATTGCAGCAAGCACAAGCGAGAGATG
ATTGGGTCCGAGCGGTGCTAACTGTTTTGGATTGTAGCACATACGAAGATTTTTATGTTA
GGCATGGTATTTTATACAAGGATCCCATCAAGGAACTTATAGTAGTACCATCGCTGATGG
AAGACGAAATCATAAGAATTGCACACAAGCAAGGGCATTTCTCAGCGAAACGAACTCAAG
AAGCAATCGAGAAGACATTCTATATTCCGCAGCTATCGTCAAAAGTGCCAAAAATTGTAA
AAAGTTGCGTAGAATGCATAATATCTGAGAGCAAATCAGGCAAGAAAGAAGGGTTTTTGG
CACCAATTGACAAAGAAGACAAGCCCTTAGGCACGTACCATGTGGATCATGTCGGTCCAA
TAGAACAGACAAGTAAAAACTATAACTATATTCTAGTGATAGTCGATGCGTTTTCAAAAT
TTGTTTGGCTCTATCCAACAAAAAATACCACCGCAGAAGGAGTTGTAGATCGACTAAGAC
GGCAGGCAGCAGTGTTTGGAAATCCTAAGCGCATAATATCAGATAGGGGTGCAGCTTTCG
TTTCAAACCTGTTCAAGGAGTACTGTGAAACAGAAGGTATACAGCATCTTACGATAGCTA
CAGGAGTTCCAAGAGGAAACGGCCAGGTAGAACGTATACACAAAATCGTAATACCAATGT
TGTCTAAACTATGTCGTGAAAATCCTTGTAGCTGGTATAAGCATATTGATATCGTTCAAC
AAACAATCAACAGTACGCCGCCAAGAAGCACTAAAGTTTCACCGTTTAGATTGTTGACTG
GTGTGGAGATGAAACTTAAAAGAATATCGGACTTGCAAGAACTATTAGAAGAAGCTGCTA
TAGAGGAGCTAAGTAACGAAAGAGAAGAAGTTCGTAAAGAAGCGCGGCAAAATATAGCAA
AAATACAGCAGGAAAACCGAAAATCTTTTAATAAACATCGCAAAAAAGAGTCCAATTATA
AAATAAACGAACTTGTAGCCATTAAGAGAACACAGTATGGTACTGGTTTAAAATTGAAAC
CTAAATTCTTTGGTCCATATAAAATAGTAAAGATTCAAAACCATGGTAGATATGACGTAG
AAAAGGTAGGCGACCACGAAGGTCCAGGGAAAACTACAACTGTAGCAGAATACATGAAAA
AATGGGAGCCAAATGCTAATTTAACAGAAGAGTCGTCATTCGGGTCGAATGAAGAGTCAG
GATGGCCGAGTGTAGGAGTTGGAAACAGAACTAGGAGTGGTCGAACTTACAATCAGTTAA
ATTAAACAGGCGAGTATAATGTTGGCATTATACTCATTTGGTAATATAAAATCACTTATC
ATATGCAACCCTGCTATGGATATTTAATCAACGATAGATTTATCGATAAAAATACAAGAA
GGAGAAGCTCAGTTGTAAGCTAGAAGAGTCAATGAAAAGATGTGTTCGCTGTTGCTCGTT
GTCTTTGAAATACATGTCGGAAAATGTACAATAATCATAAGTTTACGCTTGTTCACCAAT
TTCTCTAAATAAAATAATATGAACATAAAGAACTCAAGTGCTTGTGAAGGCCATCGAATG
GTCATCCCTACA
>Agelaus#LTR/Gypsy
ATGTGGGTTGGGTAAATGCTGTATACCCAAATCCCACTGTGCACAACCAACAGCACAAGA
ATCCCTAGACAACGAACACGCTAAAAGACGAACGACGAATACACGACGCGTAACAACGAG
CAAAGAAGACGGCGAATTCGCAGACGGCGAGTTATCCAAAAACGACGATCAACGAGGACA
GTGCAAAGCCACGAGGGCAACGTACTGGACGTAGAGCAGAAGATGTTTGCTCGTTAAGAC
GAAAAGTTCAACGCTGGACCTGTGTGGTATGAAGGCTGAGAACAAAACGACGAAACGACG
TGTTACTTTGATTCGAATGATAATCATCCTAAGCAATACAATTTGTTAAATCAACAATAC
ACTTGTTTATAATAAACTTTTAATATAAAACCCCACATTTTGGGCGCTCGTCCGAGATTG
AGCAAGATTGAGCGAGATTGAGCAAGTGTGAGCAAGATTGAGCGAGATTGAGCAAGTGTG
AGCAAAAGTGAGCGAGATTGTGCAAGATTGAACAGGAGTGAATAAAGTTGAAAACGATCT
TACGTTACAACAACAATTGTGCAAAACAAAAAAAAAAAAAAAACTATTCAAAAAAAAAAA
TGTCGTGCCTTAATGATTTAATAAGTGCTAGCTTACGCTCAAGCAAAAAAGGGAGCATAA
CTGCGTTGCACAAGTTCATCTTTGAAAATGAGGGAGACAGAAATAATCGCAAACGTCTAC
GCGAATTTTCTGGCTTCGAGTATACAGAAAATGACGCAGAGTATAGTGCGAAGAAGGAAT
ACGCATTGAACAATTTAACGCAGGCTGACCTTGTATCAATATGCAACATTCTAGGTATAG
AATATGTTCACGCAGATTTGCATGGACACATTTTTCGTAATCTGATGAAAAACAATTTGA
TGGAATTCAACGAAGTAGACGAAGAAGCAACTGACGACGAAAATGAAATAGAAGAGGAAG
CAGACAACGCTTCATTCCAGACCGCTGACCTTCGAAATAGGGAAAACTCGAAAACTAGGA
GAATTGCTGAAAATTACGAAATTGCTCCTCGCTTTGCGATCAGCTTTCGCGACGTGGAAG
AGAGCATTCGTTGTTTTGACGGCACAAACACTATTCCAGTAGAAGTGTGGATAGAAGAAT
ATGAAGAGCAGGCAACACTCACGTATTGGAACGATTTCCAGAAGTTTCTGTTCGCAAAAA
AGGCACTTAAAGGAATAGCGAAACTCTTCGTATTGAGTGAGAGAGGTTTAAGCACTTGGA
ACTCTCTCAAACGAGCACTCTTGGCAGAATTCAGTTCAAGTGTAAGCAGCAAAGAAATTC
ACGAACAGCTCGCGCAGACGAAACGCAGCAACAACGAGTGTGTATTCGAATTCTTTTATA
GAATGAAAGACATTGCTTCTCGAGGTAAAATTGCAGATGACGCTTTCATACAGTATTTAA
TTGACGGAATAGATGAGAGAGGTGGAAACAAATCCATATTATACGGTGCGAAAAATTTAA
ATCAATTCAAAGAAAAGTTGAAATATTATAAAACAATGATTGAAAAAGAGTGTCGAGTCG
AAAAGGAAAAAACAAAGCGTAACGATTGCAGTGTTAAAGAAAGAGACAAAAAAGCTTTCA
ACGTAAGCAAAGATGCAAAAAAAGATGTGAAATGCTTTAACTGTGGTGAAAAAGGGCATA
CGTCTAATTATTGTCAAAATAAAAATAAAGGAAAAAAATGTTTCAGATGCAATCAATACG
GTCACATCTCGAAAGATTGTGAACAAATTGAGAAAAGTGAGGCCGTAATATCAAATACAC
GCAGTTTGCAAGCCAAAAACGATTTATCCTGTAAAGAAGTATGTTTCTCAAATAAGAAAT
GTGTAGCGTTATTTGATACTGGCAGCAAATTCAATATCATCCGTGAAGACTTTTATTGTG
AAATTGGCAAGCCGAAGCTAGAAATCTGCAATGTTTTTCTTATTGGATTCGGCAGTGAGC
GCAGTGAGAATAAAATAAAACCAACTGGACATTTTAAACATCTAATTCTTATTGACGATG
AAGAGTTTATACTTGATTTTTACGTGGTTCCAATTAAATGTATTGATGTCAAAGTTATTC
TTGGCGAAGAACTATGTTTACAGGCTGAGATTGTATTTAGTCGTAACGGTTTACAAGTTC
GCAAAATGTCAAACAGTGAAGAGATAAATATACTAAGAATTTGCCCTGAAGACTTCGACT
GCGTATACGACATAGAAGACACAGCAAGTGAGTATGCTAAACAAGAAGTTCGAGAACTTA
TTTCGAACTATGAACCAAATAAGACGAAGACAACAAATGTAGAGATGCGCATTGTAGTAA
AAGATGAGGCACCAATATTTTCACGGCCGCGCAGATTGGCGTTTACGGAAATGAGTATTG
TCGATGAGCAAATTGATGAGTGGCTTGAAAATGGCATAATTGAAGAATCTACATCCGAGT
TTACTAGCCCGATAGTACTTGTTAAAAAGCGCAATGGTTCAACCCGGCTATGCATAGATT
ATAGAAGAATCAACAAGGTAATTGTTAAAGACCATTTTCCTTTACCACTAATCGAGGATC
AGCTGGATCGATTACAAGAAGCGAATATTTTTAGTACAATTGATCTAAAAAATGGATTTT
TTCACGTACCAGTGGCAGAATCAAGTAGAAAATATACTTCGTTTGTAACACATCGAGGAC
AATATCAATTTCTGAGAGTGCCGTTCGGATTTTCAAACTCACCAGGTGTTTTTCAACGCC
ATGTTAACGCGATATTTCGTCACCTGTCACGCAGAGGAATTGCTTTGCCATATGTAGATG
ATATTATCATACCAGCCAAAAACGAGCTAGAAGCGGTGCAACATTTAAAGGAAGTTATTG
GCACATGCAAGGAGTATGGGTTGGAGCTTAACATTAAAAAATGCAATTTTTTAAAGAAAC
GTATTCAATTTCTTGGTCATGTGATCTGTAATAAAAAGATATTCCCATCACCAGAAAAAA
TTGAAGCTGTATCTAAGTTTAAGATGCCACAAACAATAAAGCAGGTAGAAAGTTTCTTAG
GCTTGACAGGCTATTTTAGAAAATTTATACCAAATTATGCTACAATAGCTAGACCTTTAA
CGGAGATGACCAAGAATAAAGCGAAATTTAGAATTGAAATAGCAGAGGAGAATTCGGTTA
ACTTATTGAAAAAGCTTCTTACTGAAAACCCTGTGTTAAGTATTTACAATCAAACGTGTG
AGACAGAGGTACACACAGACGCATCGATTGATGGCTTTGGAGCAGTTTTATTGCAGAAAA
GCCCCGAAGATTGTCAACTGCATCCAGTTTACTTTATGTCAAAAAAGACTACAGATGCCC
AACGTAAATACAGCAGCTATGAGTTAGAAATTTTGGCAGTCATAGAAGCATTGACGAAGT
TTAGAGTGTATCTTCTAGGTATTCATTTTAAACTTGTAACAGACTGTAATGCATTTGCAA
AAACTCTAGAGAAACAAAGTTTATGCACCAGGGTGGCACGCTGGATTATGTTCCTACAAG
AATACGATTATACAGTAGAACATAGAGCTGGCACAAGAATGAAGCACGTCGACGCTTTAA
GCAGATACCCAGTAATGATAATCAACGAAGATAGTATCAGTATTGCTATGAAAGATGCAC
AAGCCCGAGACGAAAAGATAAAAGCAATTAAGGAAGTTTTAACCGATAAAAATAAAGCAT
ACGACGACTACTTCATAAAATCAGGTATTCTATACAAACTTATAAAAGATGATGAGTTAA
TAGTAGTACCCAGTGACATGCAAAAAAGAATTATTGGCTATGCTCATGACAAAGGCCATT
TTGCAGCAAAAAAGACCAAAGAGTTAATTTGCCGAGAATACTTTATTCCTAACCTCGAAG
AGAAGATAAAAAAGTATATAGATTGTTGCGTTCCCTGCATTTTAACAAATCGCAAAAGAG
GCAAACAAGAAGGGCTGCTACACCCACTACAGAAGGAAGACGTTCCCCTACACACTTACC
ACATCGATTTCTTGGGTCCACTTGAGTCAACGCATAAAGACTACAAACACATTTTGGCGA
TTATTGACTCATTTACCAAGTTTTGTTGGCTGTATCCAACGAAGTCTACTAATGCAAACG
AGGTCATTACAAAGTTAACTAATCAAAGTATTGTATTTGGTAACCCAGCATTTATCATTA
CGGATAGGGGCTCTGCCTTTACTTCGCAAGATTTTGTTAAATACTGTGACGACGAAGGCA
TAAAACTAGTTAAGACAACTACAGGCCTACCAAGAGTGAACGGTCAAGTCGAGAGGCTGA
ATGCTATAATTATTTCAGTACTCTCAAAATTGAGCATTGATGACCCAACAAAATGGTACA
GACACATCAACCAAGTACAGCAGGCAATTAATTCGACATTTTCCAGAAGTATTGATGCGA
CACCTTTTGAGCTTTTAGTTGGTGTAAAAATGAAAACAAAAGAAGATCGGAAGATTCGAG
ATATAATCAATAAAGAAACAATAGCTTTATTTAATGACGATCGAACCGAATTAAGAGCAA
AGGCAAAAACACAAATTTTAAAAATTCAAAATGAAAATAGAAATACATACAATTTGAGAC
GAAAGCATGCAAGACGTTATAATGTTGGCGACCTTATTGCCATAAAACGCACACAGTTTG
GTAGAGGCCTAAAATTAAAGCCTAAGTTTTTGGGGCCCTATCAAGTCGTTAAGATTAAGC
ATAACAACGCGTATGATGTCCAGAAAGTAGGTAATTGCGATGGGCCGAAGAATTCTGCAA
CGTGTGCCGAATATATGAAGCCATGGTCCATTGGCAGCGATGATGAAGATGACGAGGAAG
CATTCGGGCCGAACGCTTAGTCAGAATGGCCGAATGTGGGTTGGGTAAATGCTGTATACC
CAAATCCCACTGTGCACAACCAACAGCACAAGAATCCCTAGACAACGAACACGCTAAAAG
ACGAACGACGAATACACGACGCGTAACAACGAGCAAAGAAGACGGCGAATTCGCAGACGG
CGAGTTATCCAAAAACGACGATCAACGAGGACAGTGCAAAGCCACGAGGGCAACGTACTG
GACGTAGAGCAGAAGATGTTTGCTCGTTAAGACGAAAAGTTCAACGCTGGACCTGTGTGG
TATGAAGGCTGAGAACAAAACGACGAAACGACGTGTTACTTTGATTCGAATGATAATCAT
CCTAAGCAATACAATTTGTTAAATCAACAATACACTTGTTTATAATAAACTTTTAATATA
AAACCCCAC
>Tiresias#LTR/Gypsy
TGTAGTGGCTGCTTTGCACTCCCCAAACGAATCTGCTTGTTGATCAGCTGCTCTAGTTTA
GTTACTGCTTTACCGACCGCGCTGGAAGCCAATTCTTCGTTTATTGCACAGCTGAGGGCA
TGCGCAACCGAATAGGGCGAATAGAGAGGAAAAAGGTGATAAGATCAGGCCATAGTACCG
TTTTAAAATATAATCGCGTGATGTAGAGCTTTTGAAAGCTTCCTTATTTTTTTTGTCGTT
GGGAAGTAGTAAAGGTTAAAAGTACAGCTCAGCATGTCAGATATATTTGAAGCGCGTGCG
AGTTAAGTTCATAACATTTTTTCTTTCTTTGCAAATAATTTTTGCAAAGACATCAACGAC
CAAGGCTGCAATTGTGGTACAGTTTGGAAGTGTTCTTTTGGTACGCTAATAGAAACCAAA
AACCTTCATAACAACTCGACCCACTAACCTAATTGTGATTCGGGGTGACCCTTAAAAGAA
AAGGTATTTATATGTGCTAGTGTTGAGACTTGGAACTAATTAGGCTTCCACAGTTTCCGT
GCCTGCTCAGTTGACTAGATTTAGACGTACTAGTCGGCACTACCAGAGGGGGAGATCGGA
CCAGACAAGGGCAACACCAAGAGCACGTGTCGCACTTAGCAACCCAGCAGAACCAATTTT
GTTGCTATTTTACTTATCAGCCGCTGTCTTGCGAAGAACAACATCTGGCATAGCCTCGGA
AAACGGCGTCAAGCGGGTGAAACGCTTACTATTTATGCAGCACCATCGGGACCGCATGCA
CTAAGCATATAGTGTAACCTGCAGAGAGTAACAAAGGAGCCGAGTCTGTATTACTTTTGG
TGTACCCCTTTCGCTTGCTTAGCAGCATTGCCATATAATTCCATTAATTGTTTAACGTTG
CCAAGATGGACGGCTAATAGATCCTTAGTTTTAATTTTTATTTCCTTTAATTTTTTTTTT
CTTTTACTAATTTCTTTAAAACAAAATGTGCAATGAATATGCCTAAATAAGTTAAAGCGA
GAGGAAATTCCTACACCACCGACCTTGACCGTTGCTCATATATATATATATATATATATA
TATATATATACATGTGTTTATATACTTATAAATTTCTTTTGTAATATTTAGCAACAGCGA
TCATAATCGTCGTATACATTGGGCCCAACGTCTGCTTCGAAGGATATCGCGTGAGTAAGA
GTTTAAACCAATGCCTATAGATATATGTAGTTATATACACACATGAACATTTAAATGCAG
TTAATTTAGCAAGACGGTAAATTAATTACTATCCGTCAAGTCTCAAGATAATGTTGGTGA
ATTTCTCCTTCCCCTTAATTTCTTTATGGGATTTAAACTAGTTATTGCACATTCATCATA
TTAACTTTGGATTCAAATTTTGTTTGGAAACTGTATATTTTTTCTTGTAAATAGAGTTAT
ACTCACCTTGCTATTAATTGGCAACAAAATTGAACAATGCGTGAATAAACGAATTATATT
AGCTTATATGATATGATATCCTAATTCCATAATTAATTGTTTTATCTGTCAAGTACCCAT
GTTAGCCGCTTGCAATTTATAGTGATGGTTTAAGAACCTGAAATAGGGACAAGCATCCAC
ATTCCATTTTTTTTTTGCTTGTCAAGGTAGGGAGGGTAAAGAGAAAGAGAGGCGATCAAC
ACCTTAGTTCTCTCACTTACGCGAAATTGAATAGTTTGAATTTGGGTGTTCGGTCGGAAC
ACATTAATGGTACCCATACTAGAATCCGGTTTTTTTTTGTTTCAATGGATTTACTTAAAT
CAATAAGTTTTTTTTTATTTTTTTTGATCGCACTTAAACTATGTGTTTATGGTAAGTGCA
AAAGGGAAAGGAAAAAACCCCGACCAGTCCGACGAGCTATTGTCCGAGTATTAGCAAGAA
GTGCGAACCTCCAATCCCTATGCACCCGGTTAGGCAACAGCCACGGCCGTTTGTTTTTAT
TTTTGGTAGATGGCCAAACGAAAGGCAAAAAAACTGAACCCGAACCTCCCCACCATTACA
TATATGGCGCCCAACGTGGGGCCCTAGCAAGAACGTAAAACTTTTACTTCTTGCGTAAGC
ACGACTAACACCTAGTGCACAACAATCCCCAATCGAAACTCGAAGTTATACCATATCAAT
TACTACCTATTATTTTTTAATTACCCTGTTAGGCCCCTTTCTCGGGAAAATACGTTGTGT
TCAGACAGTAGTTAGTTGTAGGAATTTGCGATTGTAATTCAGGCATTGCTGGATTAGTCG
ACCACAATTAATTACTAGTACTTTAAGCAGCGGGTAAGATCGGAAAAGAGGGAATAATAA
TCAAATTTGGGTTAATTGTTTCAAGGACTATTTGGAATTACAACAAACTGGAAATATTTC
GGATGTTGTCTAGTAGTCCATGAGCAGTAAAAATCCAAATCAGAAATAGACTCCAGTAAA
ATAAATAGCACAAATTCAACTACTCAGGTTTGCTTAAGGATTGTAAGCAATAACGTGTGG
GAAAAAGACAGATAGAATAAATAACCAAGACTTAATAATACAAGTCCTATTTAGTTTTCC
TTTTGTTGTTTGGAAACAAGCAAAAGTTTGCATTCATTATGGCAGTGAGACGAAGCACAG
AGAGCATAGTTGCAGCGATTAACGCGCAAGATCCATTTTGTGGCATTTGCCATGAGCAAT
TGCAAGCAGAACAGCTATCTGCGACTACTCCTTGTCAACACCGTTTTCACGACGTTTGCA
TAAGCAATACACTAAAGACAACCCCAAAATGTCCAGTATGTGAGGCAGATTGCAACCCAG
GGCAACTAATATTTATGAACAATACACTGGCAGCGGAGTTACACTCAGCTGGTAATGCTG
AAACAGACGAAACTCTATCGCGAAATACTCTACCTTGCCAAGATGGTTCGACTACTACAG
GTATCAGGAGAGGTCAGCGATTCGGAAAAGGGCGAGGAGCCACGCCCAAGCGAAGTATGC
AAACTAGGTCTATGAATCGAAATCATAGAGAATATTTAGGTAGTTGCATGTCTTTAGGCA
GCAACGGAAATAAGTCAGTGGACAATGGTCCAAATGTAGAGACAATTACCTATATCAACG
AAGCTCTACAATCTCAGCAAAGGACTTTAATAGCAGAACTCAAAAACGTTATTAAAGCTT
CTGTTGAACAATCACTGCAAGAGAAGTTAGCAACATTAAATGTACGAAGTGAGCAAGCTG
AATCAACACGCTCTAGATTAGTTCAGTCTCCAAGGGGATTAGGTGCTGATACTCTCCCTA
ATAGTGCCCAGAACTCTGACATACCCCTTGACTGCGGACCATACAGCCCCAGAGGTAGCA
ATCGATCAAACTCAAGTTTGAGTTCAGAAAAAGCAGCTAGCATTATGCAAACCTGGCGAC
TTAAATTTGACGGTTCGAAAGACTCTATGCAGATAGATGAATTCTTGTATCGAATTCGTT
CATTAACGGCTCAAAATTTGAACGGCGACTATAGGCTGCTTTGTGACAATCTTCATTTAC
TTTTCTTCGGGAAAGCCAATGATTGGTTTTGGAGCTTCCACAAGAAAAACCCACAGTATA
CCTGGTTGGCTTTCTGTACGGATTTCCGACTTAGATTCGAGGACGTTAAAGACGACTTTG
ACTTGTGGGAACTAATTAGGAAAAGACGCCAGAAAGATCAGGAGACATTTGATGATTTTC
AATCAGCGATTGAAGGCCTGGTTAGCCAATTATCTAACGAAATAAGCGAAGACAAGCTTG
TTGACCTATTAAAACGCAATGCGAGAACAGCGCTCAGGTACGAACTATTGCATTTGAAGA
TTAGAACTCGAGCAGAATTAAGAGAGGAAGTTAAGAAACATGAAAGTTTCTGTAGAGAAA
CTGGCTCGTTTCCCAATCGAACCAAATACGGTAGAGGTAATGTCTCTGAGTTACTGGAAA
ATAATGATATAGAAGATAATATTTCAGAAATACAGAACAAGAAAATAGTGTGCTGGAATT
GCGATAAAGTGGGACACCGATTCGATGACTGCATGGGAGAAAGGCGTATATTCTGCTACG
GTTGCGGTGCTAAAAATACTTTTAAACCCAATTGTAGCAAATGCAATCTTTTGGGAAACC
GGAAGCGGGATGCGCAGACCAACACCAGTTTGACGCATCCCACAAAAGAATAAAGTCCTT
GCCAGAAATACAGTCATATGGTAGTTTGGAGCAATCAACTCCAAATACTATATTTACAAC
TTATATGGCAAATACATGTTCAGTCGCCGAGACTGCAACTCAAACTGATATTGAAAATAA
GTACGTACCGTACCATATTAGAGTAAAACACTATCTTGACACACGAAGACGAATTTTTAG
CAGCATAGAACCCATCGAATTTCTCAGTCGGCCAAAACGCTCTACTGTTCGACTTAGGAA
ATTCTGGAAAAATATTAAAAGTCTTCGTAAGAAGCTCGTTCAATCAGTGTTTATGAGCTC
AGATAACCGCTTGTACACTGAGTTAAGCCTAGAGGGAGAAAAATATGTAGCATTATTAGA
TTCCGGAGCGACGATTAGTTGCCTCGGTAATGTTGCAGCTAAGTCACTGTTGTCACATCC
CAAAGCGCGCAAATGCTCTGGATCAATCCGAACAGCTAACAACGCTATTTGCCCAGTGGT
AGGCAAACTGACACTTAAAGTTGAATTTCGAAAACAAGTGCATAATGTTGATTTTTATGT
TATACCCGATTTGAAACAAGATGTTTACTTAGGCATAAATTTTTGGCAGGACTTTGGACT
GTTAACGAATTTAATTCGTCCTGATGAGTCCGTAAATGAATTAGACAACAGTAACGAACA
GGATATCCAGGAAACAGCGAAAATGCATCAGCTAACCGCTGAAGAAAAGTCACGATTAAA
TTCGATCATTTCTAATTTCTATTCTTATGAAAAGGAAGGATTAGGACGCACTGAGTTAAT
CGAACATCGCATTGAAATAGATAATGTGACCCCCGTCAAACAAAGACATTGGCCTATTTC
GCCAGCCGTTGAAAAGCTAATGTTTGACGAGATCGAGAAAATGCTAGCTTTAGATATAAT
AGAGGTATCGCATAGCCCCTGGAGCAGCAACTGCGTCCTTGTGCAAAGAAAGGATAAAAA
CAGGCTGTGTCTAGATTCTCGAGTCATAAATAAGTACACTCGTAAAGATGCGTACCCTCT
ACCCCATATCGACGGAATTCTTAGTCGTCTGCCGCCGGCTAAATATATAACGGGCCTCGA
TATGAAGCACGCATTCTGGCAGATACCCCTAGAAGAAAAATCACGTCAGTATACCGCTTT
TACAGTCCCTAATCGTCCATTATTTCAATACAAAGTAATGCCGTTTGGATTGTGTAACGC
TCCTCAAACGCTTTGTAGACTAATGGAACGCGTGATACCAGCCCATTTGCGGACCCGCGT
ATTTGTCTACTTAGATGATTTACTTCTGCTATCAGAGGACTTCGATTCGCATATGTTGCT
TTTGCAGGAAGTAGCGCTGCACTTGCGTAAAGCGAACTTGACAATCAACATCGCAAAATC
AAAATTTTGTATGCGGGAAATTAAATATTTGGGCTTTATAATTGGGTATGGTCAACTAAA
GACGGACCCTAGCAAAATACAAGCTATTAACGAATTCCCTGTACCAAAAAGTGTAAAACA
ACTGAGACGTTTTCTTGGACTCGCTGGATGGTATAGACGTTTCGTTAATCATTATGCAAC
AGTTAGCTTTCCGCTTACAGAGTTGCTAAAGAAATCGAAAGTATTGAAATGGAACACTGA
TGCTGATTCCGCTTTCAACACCTTAAAAACACTTTTAACTTCTGCACCTGTATTGGCTAC
ACCCGACTTCTCAAAACCTTTTAGATTAGTTTGCGATGCTAGCACAACTGGTTTAGGATG
CGTTCTAGCTCAACTAAATGAACAGGAAGAGGAGGCTCCAATAGCATACATGTCAGAGAA
ACTGTCAAAGGCCCAACGGAATTATAGTGTGACCGATCTGGAATGCTTAGCCGTAATAAG
AGGTATTTTTAAATTTAGAGCGTATATAGAAGGACAGGACTTCGAAGTAATAACTGATCA
TGCTTCCTTACAATGGCTCATGAGACAGAAGGATCTCAGAGGACGTCAAGGTAGATGGGT
GATCAAATTACAGGGCTTCAAGTTTAAAGTCTCGCATCGTAGCGGTACACAAAATGTTGT
CGCTGATGCGCTATCGCGTCAAAATGAGACAGAGCTTGCGGAATTCGAGGAGCAAGGTCC
CATAGTTGACCTGTCTTCACCCGAATTCAAATCGCCAAACTATCTGGATCTGATAGACAG
TATTTCTTCTAACCAATCCAGATTACCGGATTTACAGATAATCGACGGTTTTATATATAA
ACGTACTGAGCCAGCGACGGGATATAGCATTCAGGAGAAACAATCCTGGAAACTCTGGAT
ACCTTCGTCTCTCACCATACAAGTGATAGAGAGAGCCCACAATCCCCCTAACGCTGCACA
CAGTGGCATCGGAAAAACAATAGAGAAACTCAAGAGATACTTGTTTTGGCCAAAAATGTC
GGCCCAAATTCATGAATATATAGTCAATTGTAAAGTTTGTCGGCAAACGAAAAGCCCCAA
TGTAGTGTTGAGACCTCCAATGGGCAAGCCTATGACGTCAGAACGGCCATTTCAGAAGCT
CTACATGGATCTTCTAGGGCCATATCCTCGGTCCAAGAACGGCAATATAGGTCTCCTGAT
GGTTGTAGACCACAATACTAAATTTCATTTTATGTGGCCTCTTCGCGCGTTTACTACCAA
CAAAATTATCGACTATCTAGAAAACGCACTGTTTTGCACTTTCGGCGTGCCAGAAACTAT
TCTGACCGACAATGGCTCTCAGTTCATTTCTAGTGTCTTTAAAGCTTTTCTTACCCGGTA
TGGAATCATCCACATTCGAACGGCAATATACTCGCCACAAAGTAATGCGAGTGAGCGAGT
AAATAGATCAGTATTAGCGGCTATTAGAGCCTATATCGGAAAAGATCATTCAAATTGGGA
TAAAAAGCTGTACGCCATTTGTGCTGCCTTGAGAGCCAGCGTTCACCAAAGTACAGGGTA
CTCTCCATATTTTTTAGCGTTTGGACAGAATATGATGTTAAACGGTAAAGACTATGACTT
GCTAAAGCGACTTAACCTCTTGTCCGAAGACACTGCTATTGAGAGGCCCACAGCCTTACA
AGTAATCCGTCAGATAGCTAAAGACAATGTAGCTCAGTCACATAATAGAAATGCTAAGAT
ATATAATTTGCGCAGCCGAAACATAAGTCTTACTGCCGGTACGAAAGTCTTCGCCCGCAA
TTTTTGTCAGAGTAACGCGCAAAAGAAGTTTAGTTCTAAGCTTGCACCAGTTTTCATTCC
GGCGATTGTTGTACAAAAAGTCAGCCCAGCCTACTATCAACTAGCTAATGAAACAGGTAA
ATGCATCGGTACTTTTCATCTCAAAGATATACAAACTAGTAACAAGTTCTAACCCAACAG
TTATTATAGTTATTTCAGTTTATGTCCCGCTAGCAAGTAGCGCTGCATAAACTGTGGTGT
AGTGGCTGCTTTGCACTCCCCAAACGAATCTGCTTGTTGATCAGCTGCTCTAGTTTAGTT
ACTGCTTTACCGACCGCGCTGGAAGCCAATTCTTCGTTTATTGCACAGCTGAGGGCATGC
GCAACCGAATAGGGCGAATAGAGAGGAAAAAGGTGATAAGATCAGGCCATAGTACCGTTT
TAAAATATAATCGCGTGATGTAGAGCTTTTGAAAGCTTCCTTATTTTTTTTGTCGTTGGG
AAGTAGTAAAGGTTAAAAGTACAGCTCAGCATGTCAGATATATTTGAAGCGCGTGCGAGT
TAAGTTCATAACATTTTTTCTTTCTTTGCAAATAATTTTTGCAAAGACATCAACGACCAA
GGCTGCAATTGTGGTACAGTTTGGAAGTGTTCTTTTGGTACGCTAATAGAAACCAAAAAC
CTTCATAACAACTCGACCCACTAACCTAATTGTGATTCGGGGTGACCCTTAAAAGAAAAG
GTATTTATATGTGCTAGTGTTGAGACTTGGAACTAATTAGGCTTCCACAGTTTCCGTGCC
TGCTCAGTTGACTAGATTTAGACGTACTAGTCGGCACTACCAGAGGGGGAGATCGGACCA
GACAAGGGCAACACCAAGAGCACGTGTCGCACTTAGCAACCCAGCAGAACCAATTTTGTT
GCTATTTTACTTATCAGCCGCTGTCTTGCGAAGAACAACATCTGGCATAGCCTCGGAAAA
CGGCGTCAAGCGGGTGAAACGCTTACTATTTATGCAGCACCATCGGGACCGCATGCACTA
AGCATATAGTGTAACCTGCAGAGAGTAACAAAGGAGCCGAGTCTGTATTACTTTTGGTGT
ACCCCTTTCGCTTGCTTAGCAGCATTGCCATATAATTCCATTAATTGTTTAACGTTGCCA
AGATGGACGGCTAATAGATCCTTAGTTTTAATTTTTATTTCCTTTAATTTTTTTTTTCTT
TTACTAATTTCTTTAAAACAAAATGTGCAATGAATATGCCTAAATAAGTTAAAGCGAGAG
GAAATTCCTACACCACCGACCTTGACCGTTGCTCATATATATATATATATATATATATAT
ATATATACATGTGTTTATATACTTATAAATTTCTTTTGTAATATTTAGCAACAGCGATCA
TAATCGTCGTATACATTGGGCCCAACGTCTGCTTCGAAGGATATCGCGTGAGTAAGAGTT
TAAACCAATGCCTATAGATATATGTAGTTATATACACACATGAACATTTAAATGCAGTTA
ATTTAGCAAGACGGTAAATTAATTACTATCCGTCAAGTCTCAAGATAATGTTGGTGAATT
TCTCCTTCCCCTTAATTTCTTTATGGGATTTAAACTAGTTATTGCACATTCATCATATTA
ACTTTGGATTCAAATTTTGTTTGGAAACTGTATATTTTTTCTTGTAAATAGAGTTATACT
CACCTTGCTATTAATTGGCAACAAAATTGAACAATGCGTGAATAAACGAATTATATTAGC
TTATATGATATGATATCCTAATTCCATAATTAATTGTTTTATCTGTCAAGTACCCATGTT
AGCCGCTTGCAATTTATAGTGATGGTTTAAGAACCTGAAATAGGGACAAGCATCCACATT
CCATTTTTTTTTTGCTTGTCAAGGTAGGGAGGGTAAAGAGAAAGAGAGGCGATCAACACC
TTAGTTCTCTCACTTACGCGAAATTGAATAGTTTGAATTTGGGTGTTCGGTCGGAACACA
TTAATGGTACCCATACTAGAATCCGGTTTTTTTTTGTTTCAATGGATTTACTTAAATCAA
TAAGTTTTTTTTTATTTTTTTTGATCGCACTTAAACTATGTGTTTATGGTAAGTGCAAAA
GGGAAAGGAAAAAACCCCGACCAGTCCGACGAGCTATTGTCCGAGTATTAGCAAGAAGTG
CGAACCTCCAATCCCTATGCACCCGGTTAGGCAACAGCCACGGCCGTTTGTTTTTATTTT
TGGTAGATGGCCAAACGAAAGGCAAAAAAACTGAACCCGAACCTCCCCACCATTACA
>Cepheid-1_I#LTR/Pao 
CACAGAAAAATTCCTAAGCGGCATTTGCGAGATTTGTGGCACGACGAGGGTGCCCAAGTC
ATATGCATTCCGACAGCGGCAAAACCTTCGTCGGAGCGGCCAAAGTCCTCTCGCGCGATT
TTGTAGACTAAACTCCAGGCCACTTACAGTCTCCTGTCCTAGCACTTCAACCCTCCTAGT
GCACCGCATATGGGTGGCCTGTGGTAGGCAGGTTAAAGAGTTTCAAAAATCGACCTCCAA
ATACACCTTCGAAGAGCTTTCCACGCTCCTATCCAAAGTTGAAGCATGCCTGAATTCAAG
ACCGATATCTCCAATGTCGGAAGATCCTACTGATCTCCTACTCTGACTCCCGGTCATTTT
CTAGTCGGGGGTCCTCTACTTTCCGCCACAGAGCCAGAGATCAAGGAAAACGCCGCGTCC
ATCATCAACCGCTGGCAGCGCTTGAAGGCTTTGCAACAACAGTTCTGTCTCCGTTGGAAA
CATGAGTATCTTTTAGAGTTACACAAAAGAAACAAATGGCAAACTCCAACGCGAGACTTA
CAACGGGACGATCTAGTCATTATTAAAGAAGATAATCTTCCAGTTAATGACTGGCGTCTA
GGTCGAATCCAAACGACCTATCCTGGCGACGACCAAAGAGTCCGAGGGGTCGACGTGTTA
ACAGCCCGAGGTGTCTCCAAGAGACCTATCTCTAAGCTGATCCTGCTCCCGATCTCAATT
CTTCATTCTCTATTCTCCAGTAGAATCTCCAGTAAAGACTAGAATACTAGATAAATAGGT
CTGCGGACCATCCGTATAAAGCCGCATCAGTAATGTCTATTATGTTTTTTTTCCATCTTT
TTCACGTAACAGCACGATGTCTCCACGCCAACAACATGGCCGATCTAAGAGCCGCCTGGC
AACGGGATCGTTCTGATGCCGAGTATGTCTAGAAGTCCACGCGCTACGGAA
>Pulsar-4_I#LTR/Gypsy 
AGCAACAAACACGGCGACCCAAGATAGCCGGCTAAATGAAAAACTTAAAAAATTGAAGGT
GTAAGTGCAGCAACTTCCATCGCCGGTTGAACGGCAACTAGTAGTAAATGCTCGGCAATA
CTCGCAGATCAAAGCTCCGAAGTTCAACAATTGCAATTCTCAACTTTGGTTTGCAAATTG
GAGCGCTTGTTTTTTTTGCACAATGTTATAACTGACAATCGCAAGTTCGACTTGGTGTCG
GTACAGTTCGAGAAGGATGTCGCTCTCACCATCGAGGATCTCATCTGAAATCCACCTCTG
AATAACAGATTCGGCGAATTGAAGCAACGACTCCCCGAAACATTTGCGGAAACAGAGGAC
TCAAAATTAAAGAGACTACTGCAGGGTGGTGGTATGACCGGGAAGCCGTCGGTAATCCCT
ACACACATGCTTCGTTTAGCACCCACTACTGGCTGCGAAGCCGTTATGTGCACTCTATTT
ATCGCCAAGCTGTCAATGTCGGTTCGTCCGCTAATTTTTATCTGGGAGGAAGACGACCTA
AATAAGTTGGCAAAAATCGCGGACAAGATGCTGGAAAATAGTGGAATGGAACCGACTTAC
GTAATGCCGACACAAACTGTAACTGCTGAGCAAAAACAGCAGAATATTGTCAGTAACAAT
AGTCTCAGTTTAACTGATTTAGCGGCCGCCTTGCACGCGCATTCGCAGAAAGTCGATACG
GACGAATGTGGTAGCTCTACACGTACAGGATCTGTATACTAATCATATCTTCCTCGTTGA
TTCTGGATCTGTGGTATCAGTTGTGCCTTGAACAATGACAAACAGAAAACTTCAAAAAGC
TAAACTGCAATTATATGCCGTAAGCCGAACCATAATACAAACATATGGCAACCTATACCT
AGAGCTCAACTGGAGCCTGGGTAGTGCTTTTAAGTGGTCCTTTATCATTGTTGACTCGCA
AGCGGCAATAATTAGCGCTGACTTTCTGTTACCGTTCCACTTGCTCATAGACATCAAGCA
AAAACGTCTTATCTCCACACAGGAGCACCTAACTTTCGGCAGTTCAATCAACCCGTAGCA
TTTCGAAGCAGCAAATAATGCACGAAAACCACATTGACGTAGGCCTCACGCAAAACATAC
AGAAGCGTTCAGCAAGGCCAACAACTCACACAAAAAGCGCGTATCACATGCATCACAACT
GGAGCACCAGTAGCAGATTGTCCACGGCGACTGATGGGTGAGAAACTGTCATCAGCGAGA
GCACAAATCCATCAACTTATCGACGAAGGAATCTGTCGCGCAAGCCTGCTGCATATGATA
GCAAAGACCAGTGATGGTTGGCGGGCTTGTGGCGATTACAGGAAGCTTAATGCGATAACA
ACTCCTGATCGTTATCCGATACCACACATACACGACTTCGTAGACCGGTTACAGGGTAAA
CTCATTTTCACAAATTAAGACTTAAGAACGCGCATACATACACAGCCATCGGTGCAGTAC
TGGAAAAATTCAACAGAGGTACACGAGAACCCCTAAGGTTTCTCTTCAAAATAACTAAGC
GCAACGAAAGGCACATATGACAGGGAGCTACTAGCAATCTTTGAAGCGATGATGTATTTC
AAGCATATGCTAGAAGCAAGGGTTTTCGGGCAATAAAATCTGATCACAAGCTGCTGATAT
ACGCATTCCTTAAAAAAACCTGGAAAAGCATCGGAGCGCCAACTCCGCCAATTAGGATTT
ATCTCCCAATACTCCACAAA
>Pulsar-5_I#LTR/Gypsy 
CCCAACGAATATTTCTATGACCTGGACGCACCCTCGTCACCCACAATCAAACGGCACGGT
CGAGAGTTGGCATAGGTCTATGAAAGCCGCTGTAATATGCAACCCGCAGACCATAGACAA
AATTACTTCCAACTGTAATGCTTGGATTCCGAACGTGTTTCTAGGAGATCACCAAGCATC
AACTGCCGAAATGTTGTACGGGTGCACACTTCGTCTCCACAACGAATATTTCTATGACCT
GGTCGCATGGCAGCCCTAGGGGCCTACCTCTTAGCTGCCATTCACTAGAAGACGGAAAAA
ATATGCTAATCAGAGCGAACACTGACAAGAGAACAGAAGACGAACTATTTCACAATAATA
ACTGATATCACAATAAAACTAACGTTAAGAATATACTTCCGAGGGGCCAAAAATCGATCA
TTTTTAATTAACCCTGACCTCAAAGGACTACTGATGTACTAGTCTACTAATGATCGTAAT
TTTTAATCTAGTTTTTCTTGAGTTAACATCTAATTTATTTGACGTTAACGTCAATGAATT
GCAATCAGTTGCAATTTGGAATGAAATTCCTTGTAGGTGTATAAAGAATATTTTTAATGC
GTATATAACAGTTTAGTTGAGTTAACTTCTGATAAGTAAAAGACGAGGTTAAATAAACCA
TCCCTCTCGGCGATTCTAGTAAATTGATTTCATACCCTTTTTTAAACAGACAGAATGAAG
CATATCCGACCCGAAATGTATGTACATGTATCACAAGCCGAACCAATCCAGCCATGTCAG
TCC
>Pulsar-9_I#LTR/Gypsy 
AATGCGTTATTATTGGGGGACATGTCCGGTGGGTTCTTTGTTGTATTAGCTCGTCATGAT
ATAACGACAGTTTCAAAATTAAAACAGGTAGCTCAGAGAGAAGGCGTCTATGATGCAGCA
TTATCCGATAGAAATAAAAACCCAAGCAATGAAACCAATCCAGCTACTTCCAACAAAAAT
CGAGGTAACACTGAATACGGGAAAACTCCAAATTATAATCAATCAACAAAACAACAACAC
TATAGTAACACTATACAAAAAACCAAATCACAAGTTGACTGTAGTCCACAGATAAACTTA
GAGTTTAGTCAAAATCTAAACAAAGCGGCACAAAACCCTCTTAATTACCAAAATCACCAA
AAACATTTATCCGCCCCCAATCCGCCAACAAAAAGGAAACGCAAAGCGGTAGTGGTCAAA
GAAAATGGACACGTCCGAAAATTTTCTTCAAACTGCCTCGGAGTCAGAAACCGAAGAAGA
ACCAACCCCTTTATCAAACTAACCATGAATAATAAAATCCTAAAATGTGTAATAGACACG
GGGTCGTCTATTAACTTAATGAAAGAAAAATTCCTAAATTTCCCCATAAGAACTTGCCAA
TTGGAAGTTCAAACAATTAATGGTACAATAGTACTAAATAAAAGTATTTCGCTGAAACCC
AGCAAACTTTGCCCCACCAATCAGAAATTTTATTTACATAATTTTTCACAAAATTATGAC
GTGTTATTAGGTAGAGACTTCTTAGAGAGTACTCAAGCCCTAATAGATTACAAAGATAAA
ACCATACGGATAAATGAATATACATTTACCATGCAAAACAATTCGGAAATCGAATTGCCA
GCGAATGAGTCAAAAATTGAGTACTCGTTCCGCCCCCGACGAACAATTTGTGTTCGCCAT
AACAACGAACTCTCAGAGTTCAACGAATTCCGCCTTGATCATCTAAACGATGAAGAGAAA
GGTAAACTAACAAAAATCTTACATGAATTTGGTGATATTCAATACCGAGAAGGTGAAAAT
TTGACCTTCACAAGTACGGTTAAACATGTCATCCAAACCATACATGAAGATCCGGTTTAT
AAAAAACCATACAAATATGCCCAAACATTCGACCAAGAAGTCGAAAACCAGATCAAAGAT
ATGATCAAACAAGGGATAATTCGCAAGTCGAAATCCCCTTACTGTTCGCCAATTTGGATC
ATACCCAAAAAGAGGGATGCATCCGGCAAACAAAAATTTAGGATAGTCATTGACTATCGA
AATCTTAACGACGTAAGGACTTATGACAAATACACTATACCACCAATATATAGTGTATTA
GACAAACTCTGTAAATGTCAGTATTTTACT
>Pulsar-1_I#LTR/Gypsy 
TGAGTTTCGCGATATCGGGGAGACAAATTTAAGGAGAACAACCGAAAATTAATTTTGTAT
TTGCTATTGACTTACTGTAAGTAACATTTGTATTTTATGTTGAGGATATTTTTAAAGTTA
CCAGCAATAAGTTTTGAACAAAAGCTTAAACGCATTTAATTTAATTCTCATATACTTATT
TTCAATTCATTTACATTAAATAATATAGTTGTAAAATGAGTAGAGACGCGATTTTGGTAG
AAAAGTGGAATTGCAATGTAGGCTGCTTCCTCAATATGGATTTCCAGTTAATTATGATCA
AGAAAACTGTGCTGATGGAGATGAGGGTTCATTTATAACGGTAAGCAATATATATCGCGC
AGGGTAGAAATCCTTGTGATGTAGGTCAGAACCGGCTAGGTCATGGTTCACGTTGAAGGA
TGTCGAGGGTAGTGTGACACAATTCTCTGGGTCGAACAACCAAGACATAAATCAGTGGAT
TAAAGAACTTGAGGAACGTGCACTTGAGGTAGACTGGAGCCAGTTGCAGTTGTTCATTTA
TGCAGAGCAGTTACTCGTTGGTGTGGCGAAATTATTTATACCCAGCCAACGAGATATTCT
CGATTGGTGTACGTTGAAAGTTGCATTGTACGATGAGTAGGCTTAGCAGGCGTCAGCAGA
AGAAGGGCGAAACACTGCATGAATATTTTCATCCGCAGATGGAGATAGCGAAGCCGATAG
ATTTGGAAGATGAAAGCTTAATTGAATATTTCATAGATGGTATACCGGATACCAGAGCAA
CTAGGCAGTTGAAGATTGAAGGGTACCAAGAGATGCGAGGGTCGTTAAAGCTAGATGATA
AAAATAACTCGCAGGTCGGCAAAAATGAGACTGTCGCAGGAAAAACATCGGAACCAGTAA
GGAAATCTTTCAAGTGTGGTGATCTATCAATTTACGCAAACTGGATTCAAGTGTTTTCGT
TGCACTCAACCAGTGCATAGAGCCGCTCAGTGCAAAATGGACGGGCATCTAAAGCAAGAT
AAAGGAACAAATCTTGTTCAGGATGAGAGAAAAATAAAGCCAGCAAGTTTTTTTACCCCT
TACCAACCAGTGCATAGAGCAGCTTATTTTTTTAAAGGACTTGTGGATACGGAGCAGATT
TTGCTGCGCCGAAATTTTTTAGCAAAGGGTGGCAAGTTATCGTGTTTAGAATTTTTGACC
GGCATTGGCGAAAGTCATGTAGTACCATTTGGATATTTGTAAATCCCAGTGCAGATAGAT
AAAATCGATATGTATTTCGAGTTTCATGACATTTCCGATGAAGGCATGGCATTTGACGAT
CTTTTGGGCAGAAAGATTTTGGAAACTATCGATATGAAAGTGACCAAGCATGGAACAGAG
TTTGTACGCAGATTGGTCAGCAAAAGTGAATACAGGAATTAAAGCTATGGTAATCAGAAA
GCTCAGGGCTCAAGCGCCGATTTAAATAATGCATTCAAAATCCAATGTATGCTGAGCTCA
GAGCAAAGTGAGGCAGGTGAGGAGGTTTTCCTGTCAGGTTTAGCACAGACACAGTCAAAT
AGAGTGAGAAGGATGATAATTGGGTATAGTCTGAAGAAAAGTGTCACTTGTCCCGTAGAA
ATGAAGATAGTTTTAACGGAATGAGATACCAGTTCACCAGCATCCGAGGCGCTTAGCGCT
CAGTAAGCAGAAAGATGCATACGATTAAGATCAATAGTGGCTTGCGGATAAGTTTATAAA
ACCCAGAACATCCGAATATGCTTAACCCATTTTTCTGGTAGCAAAAAAAAAACGTTAAAA
GCGGCAATGTTGTCATTCTCGCAGGTTGAATGAAAAGATAGTGCGCGATAGCTTTTCGAT
TAGGCAAATGGACAGTGTTATTGACAAGTTGCAGGGAGCACTGATTTTTACTACATTGGA
TTTGACGAATGGATACTTTCAACTACCAATCGAGGCACAGTCACAGAAATATACATCTTT
TGTAATGCAGAAAGTGCAGTATGCGTTTTTTGTACCATTTGGTATCTCAAACTTATCTGG
AGTGTGAACTTAGGATAATGGTAATGCAGTCGTATACATGGATGATATTGTCATTTCAAG
CATTATTGTTGAGGAAGGCTTACAAAAGTTGCAGAGAGTTTTGATGGGCAGCGAGAAATG
GCTTGCGTATTAATTGGAGCCAGTGTTAGGTTTTGCAGAAGATGCATTTTTTAGCGTACA
TTTTGGAAAACGGTACTATTAAACCAAGTGATTGGAAAACGCAGGCGGTGTCACCTTTTC
CCATACCCGTCGATAAAAAAGGTGTTCAAACGTTTTCTTGGCTTGAC
>Calchas#LTR/Gypsy
TTATGTATGACTTTAATTTAAGCTACTATCGATATATATATTCTTAGCATGTAAGTTATC
GCCCTATTGAACTGCGCTCTCTAGCATCACTCTCTTATGATGAAATAGCTGAACACACTA
CTTGTGAAATTACCTGAATTAAATAAAGATGAATTAAGAACACAAAAAGTGGTGTCAGAA
GTGGTCAAAATGAGCATTATTAACGAACAACTACAAGAGGTCATCAGTTCACTGACTAGC
GCCATTCAGTCAGCAGTGCAACAAGCAGGTCAAAATGCAAGTGGGGCAGCCATTTCTACG
AAAGTACCGCCGTTTGCAATGCCAAACTTCAAGGGCGGAGAAGACTGTACAGTGCAAGAC
TACTTCCAACGATTCGAATGGGCACTACAACTGAGTAAAATTCCTGATGCTGACCACCAC
CATTATGCAAGGGTGCATATGGGAGCTGAACTGAATTCAGCGCTACGTATTCTGATAAGT
CCAAGGCAACCAGAGACACTACAATTCAGCGAGATTAAGGAAGTGCTAATTAATCACTTC
GATGGCAAACGAAACATTTACGCAGAGAGCTTCAAATTCCGCCAACTACGCCAGGAACCA
GAGGAGTCACTAGCAGCGTTTGTTCTACGCTTAAAACAGGCAGCATCATTTTGCAAGTAC
GACTCGTTTTTAGACAGAATGCTAACAGAACAAATGCTTTTCGGCATGCAAAATCGCAGC
ACTTGCGATGAGGTAATCGCAAAACAGCCAACAACATTTGCAGACGCATACGAGGCCGCA
TATTCCAGGGAATTGTTATTACGATCAGCAAACACGGTTAATGACAACCAAGCTTCAGAT
ACAGAGCCTACATGCAAACTGGGCTTCTCACCAATCAAGAGGAAGCCATCAAGTGGAGTA
AAGCAAGGAAGCAAATGCTACGGATGTGGGGGGCAACACTTGCGCAAAGATTGCAAATTC
AAAAACGAGAAATGCTACGTGTGTGGTAAAGTAGGGCATATAAGAAAGGTATGTAAAGCC
AATACGAAACAGATTTCCGAGTCAACAGATTCTGACGCCCCGGAAGAAATACAATTTATT
CAACAACCGAATACCAACGCCATCAAATCAATAGGTAGGAAAATCATAACAATGAAGATT
GATGGAATAAAAATACCAATGGAACTGGATACAGGTGCTCCGTGCAGCATAATGAATGAA
AAGACCCTTCGGAAAATTAAACCTTTAATACGATTAAAGAAGACTGACCGCAAATTTTCG
AGTTATACAGGGCATAGGATCAACTGCTGTGGACGGGCAGTTGTTAACGTGACTTATGGA
AAGACTACACGAAAACTAAATCTGTATGTAGTAGAAGGAAACCTGGAGACACTGTGTGGG
CGAGAATGGATCTCCCAATTCGCAAAAGAAATTGATTTTACTGGGATCTTTACAAACAAT
TCTGGCAACACCAACGGTATAGATCTGGAAATGCTCTCGGCGAAAGGAAGCGCGGTGAAA
ACAATAGCAGTACAAGCGGCGGGACTGACTACGAATAAGAGGACACAACTAGAGCAAATA
CTAACAAAATTTGATGCGATATTCGACTCAGCAGCAGGAACCTTCAAAGGACCAGCTATT
AAGGTGCACCTAAAACCGGACGCGAAACCAATTTTTGCTCGGGCAAGAGATGTACCATTC
GCGCTGCGTGATTCTTATGCGAAAGAGATCGACGCAAAAATTGCTGCAGGCTTCTACAAA
CGAGTTGATTACTCAGAATGGGCATCCACAACACATGTGGTAACGAAGAAAACGGGAGGC
ATACGAATCACTGGCAACTACAAGCCGACCGTAAATGCTCAGATGATCATCGATGAGCAT
CCGATTCCGAGGACAGAGGATATATTTAACCAAATGAAAGGATGCACAGTGTTCGCACAC
TTGGATGTAACTGATGCATATTCACATTTGCGCATTGATGAAGAATTCGCACACGTACTG
ACATTGAATACGGCAACACACGGGCTCATTCGACCGACTCGGGCAGTGTACGGAGCAGCG
AACATACCGGCAATTTGGCAGAGAACAATGGAGACCGCACTGAAAAATATTCCCAACGTA
CGTAACTTCTTTGACGATATTCTAATATTTGCAAAAGATGTTGATGAGTTGCTAAGAACC
TTAGAAGCAACATTAGAAAAATTACAGAGCCTGGGATTTAAATTGAACAAATCCAAATGT
GTATTCGCCGCATCTTCGGTTGAGTTTCTGGGACACAAGATTGACGCAGAAGGCATACAT
AAATCAACTAAACATATTGAGGCCATCTTAAAAGCACCGAAACCATCTACAATCGAACAC
GTGCAGCTGTTTCTTGGGAAAGCAGCTTACTACTCAAAGTTCATACCAAATCTGTCAACC
TTGGAAAGACCGCTGCGTGATATACTCAAAGGACGACAATTCTACTGGTCCGAAGAGACG
GAATTAGCTTACAACAGAATCAAACAAATTTTAGTTTCACCGCAGGTGCTGATGCCTTAT
GACCCAACACTTCCATTAGTGCTAGCAACGGACGCCAGCAAAATTGGTATAGGCGCTGTA
CTATCGCATCGCTTGGAAAATGGTGGCGAACGACCAATTGCATACGCAAGCCGTACAATG
AGTCCCACGGAACAGCGATATACACAAATCGACAAGGAAGCTCTAGCAATTGTATGGGCG
GTACAAAGATTCTTCAAATGCTTATACGCCAGAAGTTGGACACTGGTTACCGATAACAAA
CCACTCGCACAAATTTTACACCCTACTAAATCACTACCGACGCTATGCATCTCTAGGATG
GCAAACTATGCAGATTTTTTAAGCAACTTCAATTTCACAGTAACTACCAAAACATCAAAG
GAAAATGTAAATGCTGACTACTTTTCCCGATTACCACTCAACACGAGTAATGGTATCCAT
TCTAAGACAGCAAATCGAGACGAATTCGATAGTTTTATAATACGACAAATAAATCAGCTT
CCAGTTACAGCTTCGCTGGTTGCTCGAGAAACTAGAAAAGACCAGCATTTGGGCAAAATC
CTGCAAATACTGGAGAGCGGCCAATGTCTCACAAGAAATGGATACAAATCACCAGAGTGC
AAGTATGAGATATCATCTGGCTGCATTACTTTCGAACATCGTGTGGTTATCCCGACTAAA
CTTCAAAAACTGATTCTGGACGAACTACATAGGGCCCACTTGGGTATAGTAAAAATGAAG
GGTATTGCACGCTCTTTTGTCTACTGGCCAGGAATCGATAAGGACATCGAGAATGCGGCA
AGAACATGCGAGTTCTGTGCAAAACATGCGCATCGACCTCCAAAATGCTCAGATCACTAT
TGGGAATACCCTAAGGCGCCATGGGAGCGCATTCACATCGACTTCGCGGGACCAGTTGAA
GGTGCGATGCTTTTGATTGTTACGGATGCATACTCAAAGTGGTTGGACGTTAAGATCACA
AAGTCAATTACGGCAACAACAACAAGCGAATTACTAGATGATTTATTTGCTGGGTATGGC
GTTCCCCTAATGGTAGTGTCCGATAACGGGACAAATTTCACTTCGGCCGAATTTAAGCAA
TACCTCACATCTGTTGGCGTCAAATACCACAAGTTATCAGCACCCTATCACCCCGCAACG
AACGGTCAAGCAGAAAGAAATGTCCAAACGGTAAAAAGTGCGCTAAAGGCAATGGGAACG
ACACCCAAGACACTTAAAAGAAACGTAAACGAATTCTTACAGCAATACAGAAACGCTCCG
CATAGCACAACTGGCGAAGCCCCAGCGAAACTTTTCTTGGGTCGAAAATTACGTACACGA
CTGGATTTGATCAGACCAGAAACCACCAAGGAAAAGGTGTCAACAAAACAATTTTTAAAA
TGCAAGCAATCGTGGCGCCAATTTGATGTTAAGGATGTAGTTTACTTCATTTCTGGAAAC
CCGAGAATGGATAAGTGGATACGAGGAGAGATCGTAAGACGTTTGGGTGACCTGCATTAT
GAAATTCGACACAACAATAAATACCATAAAAGACATATCAATCAGATACGAGGCACAGGG
TGGAAGGACGGAGGACAACAACAACAAAACATAGAGGGAAGGAACCCAGAAAAGACACCT
TACTACACAGCAGTGAACATCAGCAAAACTAGAGATTCACCACCTGCTCATAACACAACA
GAGCAGAGACCAAGGGAGTACAGCATTGGATCAGATGTAACGACCGACAACAGGCAGGGT
GGTCATGCCGATGAAAATGATAGCCTCAGAACACCAAAAGCTTTGCGCACAACTGAAAAT
AATAGTTCACTAAATCAAGACGAACTTATGTCAGCACCAAGGGGATCGCCAATGTTACGG
GGATCGTCAACACCAATAGAAACACCAATGCGAACAGAGCAAAGTGTACGTCGCTCGACT
CGAGTAATTAAACCAAAAAGGATATTCTCACCAGTCCCTTAGAAGGGGAAGAAATTATGT
ATGACTTTAATTTAAGCTACTATCGATATATATATTCTTAGCATGTAAGTTATCGCCCTA
TTGAACTGCGCTCTCTAGCATCACTCTCTTATGATGAAATAGCTGAACACACTACTTGTG
AAATTACCTGAATTAAATAAAGATGAATTAAGAACACAAAA
>Telemac#LTR/Pao
TGTTTGGTCAAGTAACAGCAGAGATAACACCGACGGCTGCGGACATCATCCAACAGCAGA
AAATAACAATCATAATTACAGCCTAAGAGCAAATAGTTTTTTTGCGCGCTCTTTGTAAGC
TGCTGTCCACTCTCCTTCTGAATTGCTTTGCTTGCATTGCTGCCCTTCGCTCTAACCGGC
GAGCGTCTTATTGGAGTTTCGTTTCGATTCGCTTTACATATTGTCATAACCAGTCAGTCT
TTCGTTTTGATCGCAACCTAGGCACAACTAATTCGAGTTGGCTGCCAAGCAACAATTTAA
AACTTATAAATTCTAATAAGTGCCCTGCGCGGCAAATAAATCCATTTGAAAACTAATCTA
AGTGTTTGAATTTCGCTGCACAAGCAGTTAGAATTAATTGGTTGCAAAAAAGCTTGCAAC
TACACATTTTGGTGACCCCGACGTGATTTTTCTTTCTTTCATTTTTTCTATTTTTTCTTG
TACTTCGTTCTTGTCGTGTCAACGGACAGTTATCAGTTCGGGCAAAGCTGTGTGGTGAGC
CGTTTGCTTGCGCATCTGCATACAGTTGGTTGTTATACATAAACGCCGTAGCAAATCCCC
GCTAATCGTTGCGCGCTATAACCCGCTATACGCTATCTCGCTCGAACGAACACTTGCGCG
ATCAGACTTGTATTGTAGTTCGGCTGTGTGAACCTTGTTGTGCGCTACATTCATAATGTT
TGATGAAGGTGCAAGTGCAAATGGAAATGATGAGGCGACATCAGCTAGTCAAGTGGCGGT
TGGAACCCAGGCTGCTGTTTTTAAAATAAAGATCAAGAATTTAACTGATCGACTCAATAG
ATTGTCCTCGGAACTTGATCCCGCTCGACTTCGCGATGTTGATGACTACGAGCTGCAAGA
TTACATAAGCATGGCATCTGACTTGCAGGCGAAATTTGAGATAGTCTGTGATGGTTTGTT
GGAGGTGGATCATGCCAGCGTTGATGAGGATCTTCAGACAAGTTTTGAGTCAACTATTAG
GCAGCTACGGCTGTCCCTTCAACGCGAGCGCGGAAATCGAAGCAAGGTTCAGCAGATTCC
GCATTGTTCCACCTTCAATTCAGCCGCAGCCGATGACTCGCGTTCTACCTTTGTTGTTCC
AAACCACTCTCGATTGCCTCAACTTAAATTGCCGGAGTTTAGTGGAGGCTACACAGAATG
GGCCGATTTCTCGAACCTGTTCACCACGGTCATTGACAAGGATCCGTATTTGACCAACAT
TGAAAAACTCCAGCATCTACGGTCATGCCTTAAAGGAACAGCGCTGGATACAATTCGCTC
ATTGGAAATTTCAAACGCAAATTATGCTGCCGCTTTAGAACTGCTTGATAAGCGTTTTAA
TAACAAGCGTCTTATTTTTCAGGCACACATCTCTGAAATTTTGGGTTTGAGAAAGGTGGA
CAAGGGCGCGACTGCACAGCTGCGCGAATTTTCAGATAAGCTCAACTCTCATCTACGTGC
TTTAAAATCGATGGGCAGTGTGGAACAGATCGCCGGTTGCGTCATAGTACATACGTTGCT
GCAAAAACTAGATAGCGTTACGCAGGCTAGCTGGGAGGATGATGCGCCGTTGGACGTCAT
ACCATCATGCGAGCGGTTTACAACCTTCATAGAGAGGCGTTGCCAAAGGCTGGAAAATGC
GGATCACGCTACGGCAATGTACACGCCTAGCTCCCAGGTGGGCCAGAACAACAGTAGTAG
AAGAACGTTTGTAGTGACTAGGAATGGAACGAGTGCTTGTGTGTTTTGTGAAGTCGCAGG
CCACTCTATTTATAAATGTTTGCAATTCGCAAATTTATCGCCCTTGCTGCGCCTTCACGA
AGCCAAGCGGCTTGCGCTGTGCCTAAACTGCCTGCAAAGGGGACATCAGCTGAGAGTCTG
CGGCTCCAGCGCTTGCAGAGTTTGTGGAAGCAAACATCATAGCTTGTTGCATCTTGGCAA
CACAAGCAGTCACATCGCTGCTTCTAGCCCAAACAATGCTCAAGATACCGAAACTTATTC
GTCATCCCAAAACACCTTGGCGGCACTTTTATCTTCGCCTCTCACTACCGCCCAGCATCT
CAAGCACGATGTGGTCCTGCTTGCCACTGCCGTCATCAACGTGAAAAATCGCGCTGGCTC
CTTGGTGCCTTGCCGTGCGTTGCTCGACTCTGGGTCGCAGTTGCACATCATCACCTCTCG
TCTTGCTCATCAGCTCCAGCTGCGCAAATTCAAGTCAACAGCAATCGTCTCTGGCATTGG
TGATGCAGCATTTGCGTCCGATGGGTTTTCGGTCAACATCAATGTCAAATCTCGAGTGTC
GGAGTACTCCACATGCATCCCGGCCTTGATTGCACCATCCATCACCGATAATCAGCCTGG
CTTCACTCTTGACCCTGCATCATGGAACATTCCATCAAATATACAACTAGCTGATCCTGA
ATTCTTTAAATCTCAGCAAATCGACATGTTGATTGGAGCCAGTCTGTTCTTCGATCTGCT
ATGCGTCGGCCAGATTAAACTAGCTGCTGGACTGCCGATATTGCAAAAGACTCGCCTTGG
TTGGGTGGCTACGGGAGGTGCCTCACATGCTGGAAAATCATCATTCATGGCCATGAGATC
AATGGAGAATCCAGATCTGCTGGTTGACTCGCATCTGCAGCCTAATACACAGATTGATGA
ATTAATCCGTCGTTTTTGGGAATTGGAATGCTGCACCGACCCTGAGTCCTTACCAAACAA
GGAGGAACGCGACTGTGAGGCACACTTTCAGGCCAATTTTAAACGTCTGTCGACTGGCGA
CTATTCAGTTCGTTTACCGCTACGTCTAGGCATGTATCCGCTGGGTGACTCCTATCAACA
GGCGGTTCGTCGATTCCTGAACTTAGAAAGAAAACTAGACCGTAATCCACTATTGAAACC
CCAGTATGCAGCATTTATCAAGGAGTATCTTGACTTGGGTCACATGTCACTTGTTACCTC
AGCTGCACTGGGCCAATGCAAGTACTACCTGCCACATCACTGCGTGCTGAAGGAGGATAG
CACTACAACCAAGCTAAGGGTCGTGTTTGATGGCTCAGCAGTTACTACCTCTGGACACTC
GCTGAATGATGCACTGATGGCAGGTCCTACCATCCAACCGAAGCTGTTTTCGATACTGAT
GCGGTTTCGTACATTTGCAGTCGCCCTGACAGGCGATATATGCAAAATGTATCGATGCGT
ACGAGTCGAACCCGCAGACAGTTATTTTCAATGTATCTTGTGGCGTGAGTCTCAGCATCA
GAAGATACAGATTTACAAATTAGACACCGTCACCTACGGCACAAAACCAGCATCGTTTCT
CTCAGTGCGAGCTATGCACCAACTGGCCATGGATGAGCAGAAAACTTTCCCTATTGGCTC
TGACATTGTTAAAAGAGATTTCTACGTGGATGACCTCATTTCTGGTGGTAGCTGTGTTCA
AGAAGCAATTGAGATATTGAAACAAACATCTGGACTACTCGCCAAGGGGAACTTTAGGCT
GCGCAAATGGTGTTCTAGCGACACATCTGTACTCCAAAACATACCGGAAGAGGATAGAGA
AACGCTGCTTAAGTTTGACGATGGCAGTGACATCACGAAAACGTTAGGCCTCGTTTGGGA
TCCCGCTTCAGACTGTTTCCTTTTCTCCTTCTCTCCACTGAGGTTGCCCTCCAGACTGAC
AAAACGGTCAATACTCTCCGCAATTGCTCGCTTTTACGACCCCCTTGGTCTTGTTGGTCC
CGTAATAACAAAATCGAAAATTTTTATGCAGGATCTCTGGAGAGAAAAGCTGGACTGGGA
TGAGAGCCTGCCCGTACACTTAAGCACAGCCTGGGTCAACTTCTGCGCTGATTTTGAGTA
TACTCAGCAATTCCAGTATCCCCGTCGAGCACTCTCATCAGACAGTACAGTGGAGATTCA
CGGATTTTGTGATGCCAGCCTAAGCGCTTATGGAGCATGCGTCTATACAGTCTCAAAGTG
CAATGGCAACACCAGCGTGCGTCTCTTATGCTCCAAATCGCGTGTCGCGCCTGTGAAAAC
CATCACGGTACCAAAGCTGGAACTCTGCGGAGCTGCATTACTGGCTCAACTTCTCAGCGA
AATATGCCAAATGAAAGTGTTCGACTGTCGGTATTACTGTTGGTCAGACTCTGCCGTGAC
TTTGGCTTGGATTCGCAATGATGCTTCGAAATTCAATGTTTTCGTTGCCAACCGAGTCGC
AGCCATCCAAGAGCTCACCACTGGAATGGAATGGCATCATATTCCCACCGAATTAAACCC
GGCGGATATAATTTCACGAGGAGCGCTGCCTAGTGAGCTCTTCCGGTCTCCATTATGGGC
CCATGGTCCGAGTTTTCTCAGTAAGGGAAAGGAAGAGTGGCCTGCCTCCTGTGTACCTGT
CGAATCCTTACCAGAACTTCGACACAAGGTACTCCTCGGAACTGCAGCGCAACCGGATCT
CTCGATTGGTTGCAAGTTCATCAATTCGTTTTCCAAGCTGCAGCGGGTCTTTGCTTATGT
TTACAAATTTGTAAATCGAATCCGAGGAGCTGAACTAACCGTTGACCACTTGCATCATGG
CACACATTGGTTGCTGCGGTCAGTGCAAATGGCTACTCTCAGCGATGACTACAAGGCATT
GAAGGAAGGAAGGCATGTCAAACCGTCTAGCTCAATGGCCTCTCTTGCACCATTCCTTGA
CGACTTCGGCCTACTTCGCATCGGTGGACGGCTGAAAAACTCGTCGTTGGACTTCTCAGC
GCGACATCCGATTATATTGCCCCGTCAGCATCCTGTGACGCGAGCAATCATAGTTTACTT
TCATAAACGAAACTTACACGCTGGACCTCGCGCTTTATTGTCTTCGATTCGGCTCCAGTA
CTGGCCCATTGGCGGTCGAAAAACAGTCTCCAGTATTGTTGCCAAATGCATAATCTGTTT
TCGTGCCAAGCCACGATTGGCCGAGCATATAATGGCAGACCTACCAGCTGATCGTCTTAA
TACATCGTATCCCTTTATGGTCACTGGCGTTGATTACTGTGGACCATTTTACTACAAGAA
CGAAGTGCGCAACAGGCCACCAGTGAAATGCTATATCAGTCTGTTCATATGCTTCGCTAC
AAAGGCGGTGCACTTAGAGCTTGTAAAGGACTTGTCCACAACATCGTTTCTAAACGCCCT
AAAACGTTTCATCCTGACTCGCTCTCGACCTTCAAGGATCTGGTCTGACAATGCGACAAA
CTTCGTAGGTGCCAAGAACGAACTAGCAGATCTGAACCGCCTGTTCCTGAGAGACGAGCA
TGTCAAGGCCGTTAACGAGTTTTGCCTAACCGAATCAATTGAATGGTTGTTCATCCCTCC
TCGCTCTCCGCACTTTGGTGGACTATGGGAAGCCGCTGTGAAGACTGCTAAGCACCACTT
TTATCGATCTGTTTGCTCTTCCATTTTGGATTTCGATTCGCTGCGTACGCTCGTCTGCCA
CATCACGGCAATTATTAATTCTCGACCATTACTTCCACTTTCAGAGCATCCAGGTGATCT
TGACGTCTTGACACCCGCACACTTCCTGGGTACAGCGCCATCTTCATCATACATTGAGCC
CGATCTAAGGCAGCTTAACTTCAATCGGCTTAATTATTTTCAGCGCGTCACATATCTCCA
ACAAGTATTCTGGGCCCGTTGGCGCGAAGAGTATTTGACGCTTCTTCAACAGCGCTCCAA
ATGGCGCACTCCTCAGCCTGGACTCTCCATTAACGATGTTGTCCTTGTAAAGGATGAGAA
TCTACCGCCGCTGAAGTGGCCACTCGCCAGAGTGCAAGAGCTGATCTCTGGATCTGATGG
GGTATCCAGAGTTGCTGTGCTTCAAACTGCGACTGGAGTCATACGTAGAGCTGTACGAAA
GCTGTGTTTGCTGCCCAAACAGGATGATGTTGAAAGCCCTTGCCTTCCAACGGGGGGAGA
ATGTTTGGTCAAGTAACAGCAGAGATAACACCGACGGCTGCGGACATCATCCAACAGCAG
AAAATAACAATCATAATTACAGCCTAAGAGCAAATAGTTTTTTTGCGCGCTCTTTGTAAG
CTGCTGTCCACTCTCCTTCTGAATTGCTTTGCTTGCATTGCTGCCCTTCGCTCTAACCGG
CGAGCGTCTTATTGGAGTTTCGTTTCGATTCGCTTTACATATTGTCATAACCAGTCAGTC
TTTCGTTTTGATCGCAACCTAGGCACAACTAATTCGAGTTGGCTGCCAAGCAACAATTTA
AAACTTATAAATTCTAATAAGTGCCCTGCGCGGCAAATAAATCCATTTGAAAACTAATCT
AAGTGTTTGAATTTCGCTGCACAAGCAGTTAGAATTAATTGGTTGCAAAAAAGCTTGCAA
CTACACA
>Tv1#LTR/Gypsy
AGTGACATATCCATAGTCGCACCCACCCTTTAACATAACTTAGCACATAAGCATAAGCAC
AATTATAAACATTTCTAATATTGTAAACAAAGAGCCTGGTGATAACATCGACATTGGTCA
AGATCAAACTGTCCCCCTTTGGTAGACATAAACAATTCACCCTAAATATCACGCCACTGT
GGTAGACATAAACAATTCACCCTAAATATCACGCCACTGTCAATGTTCCCATCAGAGTAC
TATCCCACGCATAATTGCTGACGCAGCTCAAACTTCACTCAATTTTGACTCAAACTCTCT
CAAAGCGAAGTTTGCTAAGCGACCGCAACAGTTAGATAAATCAGTTCATATTCGGGAAGC
AAATCTGAATGTACTCAACAAAAGTAGCCGTTAAGTGAAAATAATAAATTGAAATATATT
TTTTTATAGTAACCTAACGTGTAAAACTTAATTGGCGCAGCCGGTAGGATACGTCGGGAA
AAATTAAAGATCGCTAAAGGATAATTAATTCCCAGATCTAACGCACAATCGCGACCGAAA
GTGTTGTCGGAGTTGTAATAAAAATTTTCCTCGAATACGTATCCGCACAAGAACCTTCCG
GTCCCTAGTTAGCTTAATAATATTGACCCTTTGGGCAATAAAGCTACTACAGTTAATAAC
GACTGGCTTTGCATATCGTTTGATCCCTGCAATACGTTATTACTGAGTCTTTTTAAGACA
CACACACAAAAAAAAAAAACATTTAACCAATAATCCATCACAAACTTTAACCTAAAATAA
AAGTGCAAAATCAAAGAACAATAAAGTTCAAACCTACAAACTCAAAACTATTCAAAAAAA
AGTGTATTACACCAAGATGACAATGGAATTATCAGAACAACACCTCAACCAGGCCCTTTC
ACAACTTAGACAGGTGCCAAGCTTTGACGGATCAACGGATCAACTAAACGCCTTCATTAA
AAGGATAGATTACATCCTACACCTGTATCCAACCCGAGATGTTAGACAACATAGCATCTT
ATACGGAGCCATCGAATTGCAAGTCACAGGAGATGCTCAGAGAATATCACAAAGGACAGC
AGCCAACACTTGGCAGGAGCTGAGAAACGCATTGATTGAAGAATACAAAGTGCAGACACC
ATTTGAAGAACTCCTTCGACGCTTATACAACACGAATTACCAAGGAAACGTCCGTAAGTT
CATCGAGGAGCTCGAGAATAAATCTTTTGTTATATTAAATAAGTTAGCACTAGAAAATAT
ACCTAGCAATACAACCCTTTATACAAATGCTATGAATAACACAATCAAAGATGTTATTAC
AAAAAAATTACCAGATAGGCTTTTCATGATGTTAGCCAGACACGACATTACGTCGACACA
AAAACTAAAGCAAGTAGCTCAAAGAGAGGGATTATATGAAAATAGTGTTACTGAAAAACC
TAAAAATAATAATGTTCAGGGAAATCCAAATAACAATCGTAGGAACATGGGAAATTATCA
GCAAAATGCTAACCCAACCACCATTTCAAGTGGTTATTCCAACACGAATCAGAGTTATCA
CGCACAAAATAAACAGCATAATAAGTCCGAAGACAATCAGAAAGCTCACCACGAGTTTCC
AACAGAAATTAAGTCAAGGTAGATACCAAAATCCCTTAAACTACCAAATCAGTCCCATTC
ACGCTGAATGCACCAAACCCTCCCGACTAACGTCAAGAGATAGTAACAGTGGGCAAATTA
GAATCTGGGATAACATCGGGAAATTTTTATTCAGCAAGCCTCGGGAACCAAACAGGAACA
AATCCATTCATAAAAATTGGATTATGGAATTGACGAAGTTCTTAAAATGTGTCATCGACA
[truncated: 63,537 more chars]
