# Supplementary material for: Transposable elements as drivers of genome evolution in Drosophila virilis
Source: Nucleic Acids Res. 2026 Feb 17;54(4):gkag139. doi: 10.1093/nar/gkag139 (PMC12910113; doi:10.1093/nar/gkag139)
Supplement: gkag139_Supplemental_Files [file gkag139_supplemental_files.zip › Supplementary_File_2_TE_names.txt]

Element	RepBase_v27.01	Erwin_et_al_2015(PMID:26241928)
Alcinous	-	NewTE7
Ino	-	dvir_593
Paris	Mariner-2_DVi	Paris
Polyphemus	Mariner-1_DVi	Polyphemus
PaleoMar-2	-	dvir_810
PaleoMar-1	-	dvir.14.34.centroid
PaleoMar-3	-	dvir_963
PaleoMule-1	-	dvir_413
PaleoCry-1	-	dvir_693
PaleoCry-2	-	-
PaleoMav-1	-	dvir_592
PaleoMav-2	-	dvir_592
PaleoMav-3	-	dvir_697
PaleoMav-4	-	dvir_931
Helitron-1	Helitron-1_DVir	dvir_633
Helitron-2	Helitron-2_DVir	dvir_1002
Heliski-3	-	-
Heliski-4	-	dvir_773
Heliski-5	Helitron-2N1_DVir	dvir_703
Penelope	PENELOPE	Penelope
Demodocus	Jockey-1_DVi	dvir.9.78.centroid
Helena	HELENA	Helena_2_2014
Het-A	HET-A_DV	Het-A
HeT-A2	HeT-A2_DVi	Het-A
HeT-A3	HeT-A3_DVi	dvir_847
Jockey-3	Jockey-3_DVi	dvir_611
Jockey-5	Jockey-5_DVi	dvir_765
Jockey-8	Jockey-8_DVi	dvir_690
Slicemaster	Jockey-2_DVi	Slicemaster
Snarf	Jockey-4_DVi	snarf
TART	Jockey-5_DVi	TART
Uvir	UVIR_DV	Uvir
Jockey-6	Jockey-6_Dvi	dvir_887
Kelso	-	dvir_934
Marengo	Jockey-7_DVi	dvir_508
Neiman	Jockey-6_DVi	dvir_887
Pot-8-Os	-	-
Rocinante	-	dvir_718
Aetha	-	dvir_608
Roach	-	-
Bishop	R1-3_DVi	dvir_652
R1	R1_DVi	dvir_611
Phemius	R1-2_DVi	dvir_884
Marvin	R1B_DVi	dvir_490
R1-4	R1-4_DVi	dvir_652
R1D2	R1-1_DVi	-
Chappie	R1-1_DVi	dvir_514
I-2	I-2_DVi	-
I-1	I-1_DVi	dvir_840
Rachael	CR1-1_DVi	dvir.0.85.centroid
Agelaus	Gypsy-6_DVir-I	NewTE6
Barguzin	Gypsy-9_DVir-I	dvir_635
Drogypsy	Gypsy-3_DVir-I	DROGYPSYZ
Gypsy-3	Gypsy-3_DVir-I	dvir_316
Gypsy-11	Gypsy-11_DVir-I	dvir_303
Laertes	-	dvir_99
Galatea	Gypsy1-I_DV	Nausicaa
Sarma	Gypsy-7_DVir-I	dvir_728
Hecuba	Gypsy-4_DVir-I	NewTE4
Calchas	-	Skippy
Tiresias	Gypsy-10_DVir-I	NewTE8
Tv1	Gypsy-5_DVir-I	Tv1
Ulysses	-	Ulysses
Ziggy	Gypsy-8_DVir-I	dvir.3.94.centroid
Boreas	-	-
Brise	-	dvir_750
Chinook	-	-
Harmatan	-	dvir.17.1.centroid
Khamsin	-	dvir_881
Meltemi	Gypsy-13_DVir-I	dvir_640
Mistral	Gypsy-2_DVir-I	dvir_266
Pampero	Gypsy-3_DVir-I	DROGYPSYZ
Samum_I	Gypsy3_DV-I	dvir_956
Sirocco	Gypsy-12_DVir-I	dvir_71
Tramontana_I	Gypsy-5_DVir-I	dvir_745
Pulsar-1_I	-	dvir_967
Pulsar-2_I	-	dvir_552
Pulsar-3_I	-	-
Pulsar-4_I	-	dvir_656
Pulsar-5_I	-	dvir_681
Pulsar-6_I	-	-
Pulsar-7_I	-	-
Pulsar-8_I	Gypsy-1_DVir-I	dvir_326
Pulsar-9_I	Gypsy-5_DVir-I	dvir_805
Anticlea	BEL-1_DVir-I	dvir_442
BEL-2	BEL-2_DVir-I	dvir_190
BEL-4	BEL-4_DVir-I	dvir_315
Laodamas	BEL-3_DVir-I	dvir_685
Telemac	BEL1-I_DV	Telemac
Amaarhus	-	dvir_1031
August	BEL-5_DVir-I	dvir_532
Ninlil	-	dvir_1012
Vesna	BEL-3_DVir-I	dvir_904
Cepheid-1_I	-	dvir_533
Cepheid-2_I	-	-
Cepheid-3_I	-	dvir_857
Cepheid-4_I	-	dvir_529
Cepheid-5_I	-	-
Andromache	Copia-1_DVir-I	NewTE2
Levante	-	dvir_942
