# Supplementary material for: Transposable elements as drivers of genome evolution in Drosophila virilis
Source: Nucleic Acids Res. 2026 Feb 17;54(4):gkag139. doi: 10.1093/nar/gkag139 (PMC12910113; doi:10.1093/nar/gkag139)
Supplement: gkag139_Supplemental_Files [file gkag139_supplemental_files.zip › Supplementary_Table_S1.xlsx]

## Sheet: 160
Subclass	Chromosome	Total bases covered in the genome (in bp)	% of chromosome	% of euchromatin	Total number of transposable element insertions	Number of full-length insertions	% of full-length insertions
All TE families	X (Muller A)	7308443	19.1353	4.29	11118	251	2.2576
	2 (Muller E)	4390566	11.4224	4.65449	8631	151	1.74951
	3 (Muller D)	1537240	5.56635	3.09183	2954	100	3.38524
	4 (Muller B)	2408458	7.75039	3.47364	4678	112	2.39419
	5 (Muller C)	2883718	10.3349	3.36214	4545	130	2.86029
	6 (Muller F)	876254	38.5989	-	1058	23	2.17391
	Unknown	2618115	61.2423	-	3318	59	1.77818
	Total	22022794	14 % of genome	18.8 % of euchromatin	36302	826	2.27536
DNA	X (Muller A)	314751	0.824094	0.175822	598	29	4.8495
	2 (Muller E)	148430	0.386151	0.108215	304	20	6.57895
	3 (Muller D)	140853	0.510029	0.0615792	205	13	6.34146
	4 (Muller B)	91115	0.293207	0.0882182	178	16	8.98876
	5 (Muller C)	108604	0.389224	0.0659671	172	15	8.72093
	6 (Muller F)	18739	0.825452	-	59	0	0
	Unknown	109142	2.55302	-	210	4	1.90476
	Total	931634	0.5 % of genome	0.5 % of euchromatin	1726	97	5.61993
DNA/RC	X (Muller A)	1338286	3.7	1.33973	3285	0	0
	2 (Muller E)	894187	2.5	1.45496	3097	0	0
	3 (Muller D)	315860	1.3	0.744893	1210	1	0.0826446
	4 (Muller B)	450466	1.6	0.903502	1637	1	0.0610874
	5 (Muller C)	497477	2	0.70503	1455	0	0
	6 (Muller F)	126523	5.8	-	345	0	0
	Unknown	425447	10.1	-	747	0	0
	Total	4048246	3.7 % of genome	5.2 % of euchromatin	11776	2	0.0169837
LINE	X (Muller A)	1938695	5.07597	1.09731	1965	129	6.56489
	2 (Muller E)	964508	2.50924	1.00825	1346	44	3.26895
	3 (Muller D)	407553	1.47575	0.94763	650	36	5.53846
	4 (Muller B)	550029	1.76999	0.905316	845	35	4.14201
	5 (Muller C)	682097	2.44455	0.779756	833	43	5.16206
	6 (Muller F)	583794	25.7161	-	340	18	5.29412
	Unknown	588224	13.7596	-	477	38	7.96646
	Total	5714900	3.4 % of genome	4.7 % of euchromatin	6456	343	5.31289
LTR	X (Muller A)	3716711	9.73125	1.66746	5270	93	1.76471
	2 (Muller E)	2383441	6.20069	2.08305	3884	87	2.23996
	3 (Muller D)	672974	2.43684	1.33772	889	50	5.6243
	4 (Muller B)	1316848	4.2376	1.5766	2018	60	2.97324
	5 (Muller C)	1595540	5.71822	1.81138	2085	72	3.45324
	6 (Muller F)	147198	6.48406	-	314	5	1.59236
	Unknown	1495302	34.9777	-	1884	17	0.902335
	Total	11328014	6.4 % of genome	8.4 % of euchromatin	16344	384	2.34949
An overview of the numbers of transposable elements in the genome of Drosophila virilis
For each subclass, the total number of each transposable element insertion, together with the numbers (and percentage of elements) that are full length is given for each chromosome assembled so far.
Full length insertions are given according the to the length of canonical element (≥ 90%)
Unknown chromosome represents all unplaced contigs according to the current release of the genome.

## Sheet: 9
Subclass	Chromosome	Total bases covered in the genome (in bp)	% of chromosome	Total number of transposable element insertions	Number of full-length insertions	% of full-length insertions
All TE families	Total	34422337	18.8 % of genome	49486	864	1.74595
DNA	Total	1007719	0.55 % of genome	2010	31	1.54229
DNA/RC	Total	9619341	5.3 % of genome	16758	5	0.0298365
LINE	Total	7031965	3.85 % of genome	7877	371	4.70991
LTR	Total	16763312	9.2 % of genome	22841	457	2.00079
An overview of the numbers of transposable elements in the genome of Drosophila virilis
For each subclass, the total number of each transposable element insertion, together with the numbers (and percentage of elements) that are full length is given for each chromosome assembled so far.
Full length insertions are given according the to the length of canonical element (≥ 90%)
Unknown chromosome represents all unplaced contigs according to the current release of the genome.

## Sheet: 101
Subclass	Chromosome	Total bases covered in the genome (in bp)	% of chromosome	Total number of transposable element insertions	Number of full-length insertions	% of full-length insertions
All TE families	Total	19500873	11.8 % of genome	36012	491	1.36343
DNA	Total	777516	0.5 % of genome	1605	28	1.74455
DNA/RC	Total	3854790	2.3 % of genome	11446	2	0.0174734
LINE	Total	4586420	2.8 % of genome	6768	192	2.83688
LTR	Total	10282147	6.2 % of genome	16193	269	1.66121
An overview of the numbers of transposable elements in the genome of Drosophila virilis
For each subclass, the total number of each transposable element insertion, together with the numbers (and percentage of elements) that are full length is given for each chromosome assembled so far.
Full length insertions are given according the to the length of canonical element (≥ 90%)
Unknown chromosome represents all unplaced contigs according to the current release of the genome.

## Sheet: 140
Subclass	Chromosome	Total bases covered in the genome (in bp)	% of chromosome	Total number of transposable element insertions	Number of full-length insertions	% of full-length insertions
All TE families	Total	21556963	12.8 % of genome	36830	673	1.82731
DNA	Total	838142	0.5 % of genome	1691	59	3.48906
DNA/RC	Total	4225957	2.5 % of genome	11883	2	0.0168308
LINE	Total	5095053	3 % of genome	6432	269	4.18221
LTR	Total	11397811	6.8 % of genome	16824	343	2.03875
An overview of the numbers of transposable elements in the genome of Drosophila virilis
For each subclass, the total number of each transposable element insertion, together with the numbers (and percentage of elements) that are full length is given for each chromosome assembled so far.
Full length insertions are given according the to the length of canonical element (≥ 90%)
Unknown chromosome represents all unplaced contigs according to the current release of the genome.

## Sheet: 1051.47
Subclass	Chromosome	Total bases covered in the genome (in bp)	% of chromosome	Total number of transposable element insertions	Number of full-length insertions	% of full-length insertions
All TE families	Total	28050386	16 % of genome	42561	876	2.05822
DNA	Total	954417	0.5 % of genome	1795	80	4.45682
DNA/RC	Total	6656662	3.8 % of genome	13817	3	0.0217124
LINE	Total	6064543	3.5 % of genome	7173	363	5.06064
LTR	Total	14374764	8.2 % of genome	19776	430	2.17435
An overview of the numbers of transposable elements in the genome of Drosophila virilis
For each subclass, the total number of each transposable element insertion, together with the numbers (and percentage of elements) that are full length is given for each chromosome assembled so far.
Full length insertions are given according the to the length of canonical element (≥ 90%)
Unknown chromosome represents all unplaced contigs according to the current release of the genome.
