# Supplementary material for: Transposable elements as drivers of genome evolution in Drosophila virilis
Source: Nucleic Acids Res. 2026 Feb 17;54(4):gkag139. doi: 10.1093/nar/gkag139 (PMC12910113; doi:10.1093/nar/gkag139)
Supplement: gkag139_Supplemental_Files [file gkag139_supplemental_files.zip › Supplementary_Table_S2.xlsx]

## Sheet: 160
Class	Subclass/family	Element	Canonical length (nt)	Completeness of canonical copy	X (Muller A)	2 (Muller E)	3 (Muller D)	4 (Muller B)	5 (Muller C)	6 (Muller F)	Unknown	Total number	Number of full-length copies (> 90%)	Number of full-length copies with intact proteins	Number of truncated copies (50-90%)	Number of truncated copies (< 50%)	Density per Mb
DNA	TIR/Tc1-Mariner	Alcinous	1673	Intact	19	10	5	2	6	0	0	42	12	0	2	28	0.247391
		Ino	1682	Intact	24	14	7	6	9	2	1	63	14	9	2	47	0.371086
		Paris	1730	Intact	38	32	4	13	10	2	8	107	36	27	12	59	0.630258
		Polyphemus	1701	Intact	28	18	15	10	11	1	5	88	35	35	6	47	0.518343
		PaleoMar-2	1539	Remnant	14	3	3	3	0	22	29	74	0	0	18	56	0.435879
		PaleoMar-1	1647	Remnant	329	215	93	123	92	26	128	1006	0	0	101	905	5.9256
		PaleoMar-3	778	Remnant	9	4	0	3	1	6	0	23	0	0	13	10	0.135476
	TIR/Mutator	PaleoMule-1	2463	Remnant	0	3	77	2	0	0	9	91	0	0	17	74	0.536014
	Crypton	PaleoCry-1	2296	Remnant	25	1	0	0	0	0	1	27	0	0	22	5	0.159037
		PaleoCry-2	1732	Remnant	29	3	0	0	0	0	3	35	0	0	3	32	0.206159
	Polinton/Maverick	PaleoMav-1	1640	Remnant	4	0	0	0	9	0	1	14	0	0	8	6	0.0824637
		PaleoMav-2	1461	Remnant	73	0	1	13	15	0	13	115	0	0	13	102	0.67738
		PaleoMav-3	2112	Remnant	4	1	0	1	12	0	7	25	0	0	5	20	0.147257
		PaleoMav-4	1005	Remnant	2	0	0	2	7	0	5	16	0	0	7	9	0.0942442
	RC/Helitron	Helitron-1	8816	Intact	1500	1293	361	615	581	115	547	5012	1	0	1	5010	29.522
		Helitron-2	9141	Intact	1050	975	566	619	596	71	152	4029	1	0	3	4025	23.7319
		Heliski-3	898	Remnant	81	30	36	25	42	0	1	215	0	0	1	214	1.26641
		Heliski-4	1049	Remnant	575	773	245	370	224	156	38	2381	0	0	315	2066	14.0247
		Heliski-5	1177	Remnant	79	26	2	8	12	3	9	139	0	0	32	107	0.818746
Retroelements	LINE/Penelope	Penelope	3023	Intact	129	93	40	49	45	9	37	402	62	45	15	325	2.36789
	LINE/I-Jockey	Demodocus	5109	Intact	65	77	26	42	38	1	22	271	18	17	15	238	1.59626
		Helena	5087	Intact	14	21	8	7	13	0	0	63	11	10	6	46	0.371086
		Het-A	6399	Intact	2	3	2	1	1	4	4	17	1	1	0	16	0.100134
		HeT-A2	4888	Intact	6	1	0	2	1	10	1	21	8	7	0	13	0.123695
		HeT-A3	4350	Intact	109	28	66	47	31	11	71	363	16	7	13	334	2.13816
		Jockey-3	5346	Intact	68	12	3	19	5	1	0	108	10	5	7	91	0.636148
		Jockey-5	7884	Intact	4	1	2	0	4	9	2	22	5	4	3	14	0.129586
		Jockey-8	4576	Intact	26	29	22	20	16	0	8	121	2	0	6	113	0.712722
		Slicemaster	6655	Intact	4	4	1	0	2	10	5	26	3	3	4	19	0.153147
		Snarf	5307	Intact	73	70	19	28	19	1	14	224	36	35	20	168	1.31942
		TART	8548	Intact	496	326	297	234	257	36	8	1654	5	5	1	1648	9.74249
		Uvir	6568	Intact	7	0	0	0	4	4	15	30	1	0	0	29	0.176708
		Jockey-6	3960	Partial	12	9	3	1	10	0	0	35	0	0	3	32	0.206159
		Kelso	4693	Partial	0	11	0	0	0	0	0	11	0	0	9	2	0.0647929
		Marengo	2798	Partial	0	1	0	0	0	2	11	14	0	0	2	12	0.0824637
		Neiman	2472	Partial	2	1	3	0	7	0	0	13	0	0	3	10	0.0765734
		Pot-8-Os	2188	Partial	46	53	4	25	16	0	8	152	0	0	2	150	0.89532
		Rocinante	2755	Partial	12	0	0	0	0	0	0	12	0	0	8	4	0.0706831
		Aetha	1565	Remnant	6	3	2	0	6	0	5	22	0	0	15	7	0.129586
		Roach	1864	Remnant	9	12	0	5	3	1	0	30	0	0	3	27	0.176708
	LINE/R1	Bishop	5107	Intact	53	21	4	17	36	40	14	185	3	0	24	158	1.0897
		R1	5254	Intact	199	21	10	9	10	1	14	264	60	34	41	163	1.43722
		Phemius	5617	Intact	13	11	9	5	31	1	12	82	6	3	9	67	0.483001
		Marvin	3608	Partial	47	3	32	2	0	0	0	84	0	0	43	41	0.494782
		R1-4	2434	Partial	10	8	2	4	10	0	14	48	0	0	17	31	0.282733
		R1D2	4806	Partial	124	27	16	23	57	43	6	296	0	0	58	238	1.74352
		Chappie	3444	Remnant	23	8	1	2	11	129	1	175	0	0	56	119	1.0308
	LINE/I	I-2	5506	Intact	15	5	5	1	1	0	3	30	5	0	6	19	0.176708
		I-1	3060	Partial	27	11	0	2	5	0	3	48	0	0	6	42	0.282733
	LINE/CR1	Rachael	4760	Intact	364	476	73	300	194	27	199	1633	91	29	149	1393	9.6188
	LTR/Gypsy	Agelaus	5289	Intact	17	3	3	2	18	0	5	48	6	6	3	39	0.282733
		Barguzin	5200	Intact	39	19	3	6	10	0	3	80	3	0	1	76	0.471221
		Drogypsy	7269	Intact	147	42	1	22	90	7	54	363	21	13	19	323	2.13816
		Gypsy-3	9775	Intact	125	63	2	62	23	0	60	335	9	0	7	319	1.97324
		Gypsy-11	7012	Intact	42	22	0	3	2	2	30	101	1	0	7	93	0.594916
		Laertes	6841	Intact	69	82	2	29	6	2	54	244	12	6	29	203	1.43722
		Galatea	5403	Intact	46	34	19	34	45	1	23	202	72	66	3	127	1.18983
		Sarma	7661	Intact	359	109	6	52	75	0	112	713	4	4	20	689	4.19976
		Hecuba	5592	Intact	14	19	23	16	29	0	2	103	42	40	1	60	0.606697
		Calchas	4661	Intact	10	12	4	13	5	1	4	49	6	6	5	38	0.288623
		Tiresias	9657	Intact	28	16	5	11	18	0	18	96	20	18	3	73	0.565465
		Tv1	6865	Intact	84	87	6	49	85	4	57	372	34	15	30	308	2.19118
		Ulysses	10596	Intact	164	119	5	59	30	4	19	400	15	13	15	370	2.3561
		Ziggy	5305	Intact	29	47	13	14	34	1	15	153	34	32	11	108	0.90121
		Boreas	5723	Partial	1889	1453	390	707	642	193	406	5680	0	0	1	5679	33.4567
		Brise	7769	Partial	46	31	4	9	1	0	7	98	0	0	7	91	0.577246
		Chinook	8230	Partial	76	9	9	46	3	0	17	160	0	0	2	158	0.942442
		Harmatan	8864	Partial	17	9	0	9	30	0	13	78	0	0	11	67	0.45944
		Khamsin	6433	Partial	647	604	241	298	313	78	212	2393	0	0	4	2389	14.0954
		Meltemi	5094	Partial	8	7	2	6	4	3	7	37	0	0	4	33	0.21794
		Mistral	9251	Partial	12	9	3	15	4	0	15	58	0	0	20	38	0.341635
		Pampero	7555	Partial	56	32	0	14	38	0	28	168	0	0	3	165	0.989564
		Samum_I	7587	Partial	166	161	48	70	124	0	117	686	0	0	47	639	4.04072
		Sirocco	7508	Partial	228	149	2	71	47	1	94	592	0	0	35	557	3.48703
		Tramontana_I	3728	Partial	2	2	0	2	7	0	23	36	0	0	12	24	0.212049
		Pulsar-1_I	2328	Remnant	7	5	7	0	8	0	3	30	0	0	6	24	0.176708
		Pulsar-2_I	2072	Remnant	241	210	37	58	60	14	47	667	0	0	5	662	3.9288
		Pulsar-3_I	1822	Remnant	6	11	0	15	12	2	16	62	0	0	7	55	0.365196
		Pulsar-4_I	1760	Remnant	5	3	0	7	3	0	42	60	0	0	11	49	0.353416
		Pulsar-5_I	784	Remnant	5	2	0	3	1	0	59	70	0	0	9	61	0.412318
		Pulsar-6_I	1532	Remnant	9	7	2	4	4	0	1	27	0	0	6	21	0.159037
		Pulsar-7_I	1454	Remnant	4	16	0	13	16	0	1	50	0	0	2	48	0.294513
		Pulsar-8_I	1368	Remnant	100	20	1	4	15	0	30	170	0	0	25	145	1.00134
		Pulsar-9_I	1352	Remnant	7	6	0	4	11	0	2	30	0	0	17	13	0.176708
	LTR/Pao	Anticlea	6619	Intact	36	44	1	17	13	1	31	143	12	4	21	110	0.842307
		BEL-2	6184	Intact	36	57	1	32	17	0	26	169	2	0	19	148	0.995454
		BEL-4	7008	Intact	53	45	0	36	9	0	18	161	0	0	10	151	0.948332
		Laodamas	6566	Intact	64	51	4	20	47	0	17	203	22	2	16	165	1.19572
		Telemac	6427	Intact	48	69	10	39	39	0	14	219	34	33	22	163	1.28997
		Amaarhus	7057	Partial	90	16	17	34	27	0	86	270	0	0	11	259	1.59037
		August	5995	Partial	6	12	0	8	20	0	0	46	0	0	7	39	0.270952
		Ninlil	5779	Partial	80	39	9	9	11	0	1	149	0	0	2	147	0.877649
		Vesna	5819	Partial	30	18	0	13	0	0	6	67	0	0	11	56	0.394648
		Cepheid-1_I	952	Remnant	11	2	2	10	5	0	15	45	0	0	27	18	0.265062
		Cepheid-2_I	2434	Remnant	38	36	0	23	19	0	1	117	0	0	5	112	0.689161
		Cepheid-3_I	2426	Remnant	17	23	0	30	17	0	7	94	0	0	5	89	0.553685
		Cepheid-4_I	2826	Remnant	2	18	0	4	8	0	3	35	0	0	5	30	0.206159
		Cepheid-5_I	1604	Remnant	22	10	0	4	2	0	53	91	0	0	12	79	0.536014
	LTR/Copia	Andromache	4537	Intact	29	19	6	11	10	0	4	79	35	35	1	43	0.465331
		Levante	4122	Partial	4	5	1	1	28	0	6	45	0	0	3	42	0.265062
The transposable elements of Drosophila virilis and their copy number.
The number of element copies (full and truncated) is given according to the canonical length of the element. The length of full copies is not less than 90% from the canonical element. Truncated and remnant elements having > 90% of their length according to the length of canonical copy were considered as truncated 50-90%. Number of full copies with intact proteins indicate a full-length copy that …
TE copy estimation was performed for the chromosomal assembly of strain 160 (GCA_007989325.2 in GenBank). Unknown chromosome represents all unplaced contigs according to the current release of the genome.

## Sheet: 9
Class	Subclass/family	Element	Canonical length (nt)	Completeness of canonical copy	Total number	Number of full-length copies (> 90%)	Number of full-length copies with intact proteins	Number of truncated copies (< 90%)	Density per Mb
DNA	TIR/Tc1-Mariner	Alcinous	1673	Intact	43	7	0	36	0.225496
		Ino	1682	Intact	67	16	8	51	1.20801
		Paris	1730	Intact	90	5	1	85	0.66038
		Polyphemus	1701	Intact	66	3	0	63	2.16905
		PaleoMar-2	1539	Remnant	69	0	0	69	0.128855
		PaleoMar-1	1647	Remnant	1236	0	0	1236	2.57173
		PaleoMar-3	778	Remnant	20	0	0	20	0.483205
	TIR/Mutator	PaleoMule-1	2463	Remnant	74	0	0	74	0.381195
	Crypton	PaleoCry-1	2296	Remnant	27	0	0	27	0.209389
		PaleoCry-2	1732	Remnant	39	0	0	39	0.397302
	Polinton/Maverick	PaleoMav-1	1640	Remnant	46	0	0	46	0.66038
		PaleoMav-2	1461	Remnant	123	0	0	123	0.735546
		PaleoMav-3	2112	Remnant	82	0	0	82	0.461729
		PaleoMav-4	1005	Remnant	28	0	0	28	0.246972
	RC/Helitron	Helitron-1	8816	Intact	5908	3	0	5905	21.6691
		Helitron-2	9141	Intact	8030	2	0	8028	11.1513
		Heliski-3	898	Remnant	237	0	0	237	1.02547
		Heliski-4	1049	Remnant	2433	0	0	2433	33.5613
		Heliski-5	1177	Remnant	150	0	0	150	31.7197
Retroelements	LINE/Penelope	Penelope	3023	Intact	319	0	0	319	0.644274
	LINE/I-Jockey	Demodocus	5109	Intact	253	11	10	242	0.794604
		Helena	5087	Intact	57	3	0	54	12.8908
		Het-A	6399	Intact	40	2	2	38	0.0429516
		HeT-A2	4888	Intact	23	4	4	19	0.150331
		HeT-A3	4350	Intact	225	11	8	214	0.381195
		Jockey-3	5346	Intact	329	14	8	315	2.38918
		Jockey-5	7884	Intact	27	6	6	21	0.107379
		Jockey-8	4576	Intact	120	4	0	116	0.236234
		Slicemaster	6655	Intact	18	0	0	18	0.708701
		Snarf	5307	Intact	223	23	22	200	3.64552
		TART	8548	Intact	2077	0	0	2077	0.0644274
		Uvir	6568	Intact	42	0	0	42	0.257709
		Jockey-6	3960	Partial	32	0	0	32	6.63602
		Kelso	4693	Partial	8	0	0	8	0.789235
		Marengo	2798	Partial	12	0	0	12	0.0805342
		Neiman	2472	Partial	13	0	0	13	0.91809
		Pot-8-Os	2188	Partial	155	0	0	155	1.1758
		Rocinante	2755	Partial	20	0	0	20	0.144962
		Aetha	1565	Remnant	24	0	0	24	0.332875
		Roach	1864	Remnant	31	0	0	31	0.55837
	LINE/R1	Bishop	5107	Intact	239	4	1	235	2.54488
		R1	5254	Intact	364	136	9	228	0.322137
		Phemius	5617	Intact	104	8	2	96	0.171806
		Marvin	3608	Partial	89	0	0	89	0.370457
		R1-4	2434	Partial	60	0	0	60	1.71269
		R1D2	4806	Partial	319	0	0	319	1.23486
		Chappie	3444	Remnant	166	0	0	166	0.375826
	LINE/I	I-2	5506	Intact	39	4	0	35	0.311399
		I-1	3060	Partial	48	0	0	48	1.35834
	LINE/CR1	Rachael	4760	Intact	2401	141	14	2260	1.19728
	LTR/Gypsy	Agelaus	5289	Intact	79	13	13	66	13.0626
		Barguzin	5200	Intact	117	5	0	112	1.38519
		Drogypsy	7269	Intact	474	45	17	429	0.209389
		Gypsy-3	9775	Intact	305	8	0	297	0.832187
		Gypsy-11	7012	Intact	148	3	0	145	0.628167
		Laertes	6841	Intact	404	20	4	384	1.76638
		Galatea	5403	Intact	230	80	74	150	1.27244
		Sarma	7661	Intact	1453	6	5	1447	1.84692
		Hecuba	5592	Intact	128	26	25	102	1.28318
		Calchas	4661	Intact	44	0	0	44	0.687225
		Tiresias	9657	Intact	148	19	17	129	0.359719
		Tv1	6865	Intact	995	57	0	938	7.80108
		Ulysses	10596	Intact	479	16	16	463	0.354351
		Ziggy	5305	Intact	191	36	22	155	1.69659
		Boreas	5723	Partial	6251	0	0	6251	43.1126
		Brise	7769	Partial	147	0	0	147	0.51005
		Chinook	8230	Partial	171	0	0	171	0.107379
		Harmatan	8864	Partial	126	0	0	126	1.32613
		Khamsin	6433	Partial	4036	0	0	4036	0.424147
		Meltemi	5094	Partial	58	0	0	58	0.096641
		Mistral	9251	Partial	137	0	0	137	0.595953
		Pampero	7555	Partial	186	0	0	186	0.338244
		Samum_I	7587	Partial	1020	0	0	1020	1.63753
		Sirocco	7508	Partial	629	0	0	629	0.794604
		Tramontana_I	3728	Partial	54	0	0	54	3.37707
		Pulsar-1_I	2328	Remnant	63	0	0	63	0.289923
		Pulsar-2_I	2072	Remnant	679	0	0	679	0.805342
		Pulsar-3_I	1822	Remnant	70	0	0	70	0.601322
		Pulsar-4_I	1760	Remnant	71	0	0	71	0.370457
		Pulsar-5_I	784	Remnant	69	0	0	69	0.370457
		Pulsar-6_I	1532	Remnant	41	0	0	41	0.0697963
		Pulsar-7_I	1454	Remnant	86	0	0	86	1.73954
		Pulsar-8_I	1368	Remnant	344	0	0	344	0.891245
		Pulsar-9_I	1352	Remnant	62	0	0	62	0.123486
	LTR/Pao	Anticlea	6619	Intact	258	18	3	240	5.3421
		BEL-2	6184	Intact	247	2	0	245	0.166437
		BEL-4	7008	Intact	324	0	0	324	0.499312
		Laodamas	6566	Intact	445	39	0	406	1.85229
		Telemac	6427	Intact	316	34	31	282	0.230865
		Amaarhus	7057	Partial	639	0	0	639	0.10201
		August	5995	Partial	69	0	0	69	0.220127
		Ninlil	5779	Partial	219	0	0	219	0.214758
		Vesna	5819	Partial	111	0	0	111	0.477836
		Cepheid-1_I	952	Remnant	93	0	0	93	3.43076
		Cepheid-2_I	2434	Remnant	132	0	0	132	1.71269
		Cepheid-3_I	2426	Remnant	112	0	0	112	5.47633
		Cepheid-4_I	2826	Remnant	92	0	0	92	0.30603
		Cepheid-5_I	1604	Remnant	123	0	0	123	0.440254
	LTR/Copia	Andromache	4537	Intact	71	30	30	41	0.493943
		Levante	4122	Partial	95	0	0	95	0.676487
The transposable elements of Drosophila virilis and their copy number.
The number of element copies in the G and H columns (full and truncated) is given according to the canonical length of the element. The length of full copies is not less than 90% from the canonical element. Truncated and remnant elements having > 90% of their length according to the length of canonical copy were considered as truncated 50-90%.
TE copy estimation was performed for the latest release of the genome of strain 9 (GCA_016920725.1 in GenBank).

## Sheet: 101
Class	Subclass/family	Element	Canonical length (nt)	Completeness of canonical copy	Total number	Number of full-length copies (> 90%)	Number of full-length copies with intact proteins	Number of truncated copies (< 90%)	Density per Mb
DNA	TIR/Tc1-Mariner	Alcinous	1673	Intact	34	6	0	28	0.114768
		Ino	1682	Intact	67	17	10	50	1.60072
		Paris	1730	Intact	73	3	1	70	0.507397
		Polyphemus	1701	Intact	53	2	0	51	1.49199
		PaleoMar-2	1539	Remnant	72	0	0	72	0.144971
		PaleoMar-1	1647	Remnant	1007	0	0	1007	2.23496
		PaleoMar-3	778	Remnant	17	0	0	17	0.440952
	TIR/Mutator	PaleoMule-1	2463	Remnant	83	0	0	83	0.350346
	Crypton	PaleoCry-1	2296	Remnant	35	0	0	35	0.27786
		PaleoCry-2	1732	Remnant	46	0	0	46	0.501356
	Polinton/Maverick	PaleoMav-1	1640	Remnant	8	0	0	8	0.483235
		PaleoMav-2	1461	Remnant	80	0	0	80	0.27786
		PaleoMav-3	2112	Remnant	17	0	0	17	0.338265
		PaleoMav-4	1005	Remnant	13	0	0	13	0.0483235
	RC/Helitron	Helitron-1	8816	Intact	4769	1	0	4768	16.2609
		Helitron-2	9141	Intact	4009	1	0	4008	13.44
		Heliski-3	898	Remnant	223	0	0	223	0.736934
		Heliski-4	1049	Remnant	2308	0	0	2308	34.1949
		Heliski-5	1177	Remnant	137	0	0	137	28.8069
Retroelements	LINE/Penelope	Penelope	3023	Intact	242	0	0	242	0.712772
	LINE/I-Jockey	Demodocus	5109	Intact	322	36	35	286	0.742974
		Helena	5087	Intact	44	1	0	43	11.4889
		Het-A	6399	Intact	19	1	1	18	0.0241618
		HeT-A2	4888	Intact	15	0	0	15	0.0785257
		HeT-A3	4350	Intact	265	5	2	260	0.392629
		Jockey-3	5346	Intact	66	0	0	66	1.17789
		Jockey-5	7884	Intact	19	0	0	19	0.0422831
		Jockey-8	4576	Intact	118	1	0	117	0.283901
		Slicemaster	6655	Intact	28	4	4	24	0.712772
		Snarf	5307	Intact	194	23	14	171	4.01689
		TART	8548	Intact	2225	0	0	2225	0.0785257
		Uvir	6568	Intact	19	0	0	19	0.289941
		Jockey-6	3960	Partial	28	0	0	28	6.08272
		Kelso	4693	Partial	4	0	0	4	0.68861
		Marengo	2798	Partial	13	0	0	13	0.205375
		Neiman	2472	Partial	10	0	0	10	1.05104
		Pot-8-Os	2188	Partial	151	0	0	151	0.881904
		Rocinante	2755	Partial	7	0	0	7	0.211415
		Aetha	1565	Remnant	24	0	0	24	0.151011
		Roach	1864	Remnant	32	0	0	32	0.471154
	LINE/R1	Bishop	5107	Intact	161	3	0	158	1.98126
		R1	5254	Intact	152	11	4	141	0.27182
		Phemius	5617	Intact	78	5	4	73	0.169132
		Marvin	3608	Partial	92	0	0	92	0.247658
		R1-4	2434	Partial	45	0	0	45	1.46179
		R1D2	4806	Partial	299	0	0	299	1.14768
		Chappie	3444	Remnant	118	0	0	118	0.326184
	LINE/I	I-2	5506	Intact	28	5	0	23	0.241618
		I-1	3060	Partial	48	0	0	48	1.94502
	LINE/CR1	Rachael	4760	Intact	1902	97	13	1805	1.17185
	LTR/Gypsy	Agelaus	5289	Intact	38	5	5	33	13.9413
		Barguzin	5200	Intact	90	3	0	87	0.8215
		Drogypsy	7269	Intact	328	12	6	316	0.169132
		Gypsy-3	9775	Intact	290	9	0	281	0.912106
		Gypsy-11	7012	Intact	90	3	0	87	0.54364
		Laertes	6841	Intact	247	10	2	237	0.398669
		Galatea	5403	Intact	190	68	41	122	1.34702
		Sarma	7661	Intact	715	5	5	710	0.942309
		Hecuba	5592	Intact	56	4	2	52	0.972511
		Calchas	4661	Intact	47	0	0	47	0.338265
		Tiresias	9657	Intact	123	17	16	106	0.404709
		Tv1	6865	Intact	343	28	6	315	4.31891
		Ulysses	10596	Intact	370	5	5	365	0.320143
		Ziggy	5305	Intact	122	28	25	94	1.03896
		Boreas	5723	Partial	5661	0	0	5661	24.2161
		Brise	7769	Partial	114	0	0	114	0.338265
		Chinook	8230	Partial	174	0	0	174	0.102687
		Harmatan	8864	Partial	66	0	0	66	1.05104
		Khamsin	6433	Partial	2692	0	0	2692	0.229537
		Meltemi	5094	Partial	40	0	0	40	0.169132
		Mistral	9251	Partial	46	0	0	46	0.422831
		Pampero	7555	Partial	158	0	0	158	0.175173
		Samum_I	7587	Partial	714	0	0	714	1.75173
		Sirocco	7508	Partial	515	0	0	515	0.54364
		Tramontana_I	3728	Partial	35	0	0	35	3.11083
		Pulsar-1_I	2328	Remnant	29	0	0	29	0.211415
		Pulsar-2_I	2072	Remnant	665	0	0	665	0.82754
		Pulsar-3_I	1822	Remnant	54	0	0	54	0.54968
		Pulsar-4_I	1760	Remnant	58	0	0	58	0.422831
		Pulsar-5_I	784	Remnant	70	0	0	70	0.434912
		Pulsar-6_I	1532	Remnant	26	0	0	26	0.0604044
		Pulsar-7_I	1454	Remnant	56	0	0	56	0.809419
		Pulsar-8_I	1368	Remnant	156	0	0	156	0.712772
		Pulsar-9_I	1352	Remnant	25	0	0	25	0.0906066
	LTR/Pao	Anticlea	6619	Intact	136	13	4	123	2.07187
		BEL-2	6184	Intact	174	2	0	172	0.193294
		BEL-4	7008	Intact	134	0	0	134	0.241618
		Laodamas	6566	Intact	195	24	3	171	0.82754
		Telemac	6427	Intact	172	11	10	161	0.205375
		Amaarhus	7057	Partial	228	0	0	228	0.0906066
		August	5995	Partial	41	0	0	41	0.157051
		Ninlil	5779	Partial	146	0	0	146	0.114768
		Vesna	5819	Partial	70	0	0	70	0.55572
		Cepheid-1_I	952	Remnant	40	0	0	40	1.37722
		Cepheid-2_I	2434	Remnant	118	0	0	118	1.80609
		Cepheid-3_I	2426	Remnant	91	0	0	91	4.31287
		Cepheid-4_I	2826	Remnant	40	0	0	40	0.265779
		Cepheid-5_I	1604	Remnant	84	0	0	84	0.102687
	LTR/Copia	Andromache	4537	Intact	65	22	22	43	0.241618
		Levante	4122	Partial	56	0	0	56	0.398669
The transposable elements of Drosophila virilis and their copy number.
The number of element copies in the G and H columns (full and truncated) is given according to the canonical length of the element. The length of full copies is not less than 90% from the canonical element. Truncated and remnant elements having > 90% of their length according to the length of canonical copy were considered as truncated 50-90%.
TE copy estimation was performed for the assembled genome of strain 101 (neutral/tolerant cytotype).

## Sheet: 140
Class	Subclass/family	Element	Canonical length (nt)	Completeness of canonical copy	Total number	Number of full-length copies (> 90%)	Number of full-length copies with intact proteins	Number of truncated copies (< 90%)	Density per Mb
DNA	TIR/Tc1-Mariner	Alcinous	1673	Intact	50	19	0	31	0.148422
		Ino	1682	Intact	64	17	11	47	1.49016
		Paris	1730	Intact	79	4	1	75	0.463078
		Polyphemus	1701	Intact	81	19	17	62	1.51984
		PaleoMar-2	1539	Remnant	86	0	0	86	0.136549
		PaleoMar-1	1647	Remnant	1037	0	0	1037	2.4935
		PaleoMar-3	778	Remnant	19	0	0	19	0.469015
	TIR/Mutator	PaleoMule-1	2463	Remnant	39	0	0	39	0.385898
	Crypton	PaleoCry-1	2296	Remnant	30	0	0	30	0.225602
		PaleoCry-2	1732	Remnant	38	0	0	38	0.231539
	Polinton/Maverick	PaleoMav-1	1640	Remnant	13	0	0	13	0.700553
		PaleoMav-2	1461	Remnant	118	0	0	118	0.350277
		PaleoMav-3	2112	Remnant	22	0	0	22	0.338403
		PaleoMav-4	1005	Remnant	15	0	0	15	0.0771796
	RC/Helitron	Helitron-1	8816	Intact	5119	1	0	5118	14.6997
		Helitron-2	9141	Intact	4055	1	0	4054	11.4345
		Heliski-3	898	Remnant	237	0	0	237	0.872723
		Heliski-4	1049	Remnant	2333	0	0	2333	34.7368
		Heliski-5	1177	Remnant	139	0	0	139	30.391
Retroelements	LINE/Penelope	Penelope	3023	Intact	354	36	26	318	0.676806
	LINE/I-Jockey	Demodocus	5109	Intact	277	16	14	261	0.807418
		Helena	5087	Intact	43	1	0	42	10.5795
		Het-A	6399	Intact	14	0	0	14	0.0712427
		HeT-A2	4888	Intact	16	1	1	15	0.0890534
		HeT-A3	4350	Intact	251	8	4	243	0.469015
		Jockey-3	5346	Intact	76	1	1	75	1.18144
		Jockey-5	7884	Intact	34	9	8	25	0.0415583
		Jockey-8	4576	Intact	114	3	0	111	0.290908
		Slicemaster	6655	Intact	12	0	0	12	0.68868
		Snarf	5307	Intact	237	48	45	189	4.06677
		TART	8548	Intact	1926	1	1	1925	0.0296845
		Uvir	6568	Intact	25	3	1	22	0.279034
		Jockey-6	3960	Partial	32	0	0	32	6.15656
		Kelso	4693	Partial	12	0	0	12	0.6115
		Marengo	2798	Partial	5	0	0	5	0.124675
		Neiman	2472	Partial	14	0	0	14	1.18144
		Pot-8-Os	2188	Partial	146	0	0	146	0.86085
		Rocinante	2755	Partial	7	0	0	7	0.178107
		Aetha	1565	Remnant	23	0	0	23	0.195917
		Roach	1864	Remnant	30	0	0	30	0.451204
	LINE/R1	Bishop	5107	Intact	172	3	0	169	2.07198
		R1	5254	Intact	206	34	12	172	0.284971
		Phemius	5617	Intact	76	5	3	71	0.189981
		Marvin	3608	Partial	96	0	0	96	0.255286
		R1-4	2434	Partial	48	0	0	48	2.10166
		R1D2	4806	Partial	223	0	0	223	1.25268
		Chappie	3444	Remnant	99	0	0	99	0.356214
	LINE/I	I-2	5506	Intact	35	5	0	30	0.225602
		I-1	3060	Partial	47	0	0	47	1.64452
	LINE/CR1	Rachael	4760	Intact	1782	95	15	1687	1.40704
	LTR/Gypsy	Agelaus	5289	Intact	63	11	8	52	13.8508
		Barguzin	5200	Intact	106	3	0	103	0.837102
		Drogypsy	7269	Intact	349	17	10	332	0.207791
		Gypsy-3	9775	Intact	329	7	0	322	0.866786
		Gypsy-11	7012	Intact	88	4	0	84	0.629311
		Laertes	6841	Intact	256	5	2	251	0.451204
		Galatea	5403	Intact	211	69	10	142	1.40704
		Sarma	7661	Intact	763	3	3	760	0.991461
		Hecuba	5592	Intact	69	31	27	38	1.02115
		Calchas	4661	Intact	49	0	0	49	0.409646
		Tiresias	9657	Intact	136	13	10	123	0.379961
		Tv1	6865	Intact	399	30	12	369	4.52985
		Ulysses	10596	Intact	420	16	16	404	0.480888
		Ziggy	5305	Intact	147	36	29	111	1.18738
		Boreas	5723	Partial	5851	0	0	5851	24.0741
		Brise	7769	Partial	103	0	0	103	0.314655
		Chinook	8230	Partial	199	0	0	199	0.112801
		Harmatan	8864	Partial	72	0	0	72	1.13988
		Khamsin	6433	Partial	2476	0	0	2476	0.374024
		Meltemi	5094	Partial	38	0	0	38	0.0712427
		Mistral	9251	Partial	59	0	0	59	0.421519
		Pampero	7555	Partial	160	0	0	160	0.142485
		Samum_I	7587	Partial	700	0	0	700	1.95324
		Sirocco	7508	Partial	607	0	0	607	0.522447
		Tramontana_I	3728	Partial	42	0	0	42	3.60369
		Pulsar-1_I	2328	Remnant	24	0	0	24	0.24935
		Pulsar-2_I	2072	Remnant	685	0	0	685	0.825228
		Pulsar-3_I	1822	Remnant	60	0	0	60	0.53432
		Pulsar-4_I	1760	Remnant	65	0	0	65	0.427456
		Pulsar-5_I	784	Remnant	72	0	0	72	0.510573
		Pulsar-6_I	1532	Remnant	28	0	0	28	0.0831165
		Pulsar-7_I	1454	Remnant	57	0	0	57	1.00334
		Pulsar-8_I	1368	Remnant	167	0	0	167	0.587752
		Pulsar-9_I	1352	Remnant	33	0	0	33	0.0949903
	LTR/Pao	Anticlea	6619	Intact	141	12	3	129	2.36882
		BEL-2	6184	Intact	192	2	0	190	0.178107
		BEL-4	7008	Intact	169	0	0	169	0.302782
		Laodamas	6566	Intact	199	25	2	174	1.13395
		Telemac	6427	Intact	200	22	22	178	0.296845
		Amaarhus	7057	Partial	275	0	0	275	0.0890534
		August	5995	Partial	43	0	0	43	0.166233
		Ninlil	5779	Partial	145	0	0	145	0.0831165
		Vesna	5819	Partial	71	0	0	71	0.569942
		Cepheid-1_I	952	Remnant	51	0	0	51	1.63265
		Cepheid-2_I	2434	Remnant	116	0	0	116	1.32393
		Cepheid-3_I	2426	Remnant	90	0	0	90	4.15583
		Cepheid-4_I	2826	Remnant	39	0	0	39	0.255286
		Cepheid-5_I	1604	Remnant	78	0	0	78	0.130612
	LTR/Copia	Andromache	4537	Intact	79	37	37	42	0.231539
		Levante	4122	Partial	53	0	0	53	0.427456
The transposable elements of Drosophila virilis and their copy number.
The number of element copies in the G and H columns (full and truncated) is given according to the canonical length of the element. The length of full copies is not less than 90% from the canonical element. Truncated and remnant elements having > 90% of their length according to the length of canonical copy were considered as truncated 50-90%.
TE copy estimation was performed for the assembled genome of strain 140.

## Sheet: 1051.47
Class	Subclass/family	Element	Canonical length (nt)	Completeness of canonical copy	Total number	Number of full-length copies (> 90%)	Number of full-length copies with intact proteins	Number of truncated copies (< 90%)	Density per Mb
DNA	TIR/Tc1-Mariner	Alcinous	1673	Intact	69	36	0	33	0.348525
		Ino	1682	Intact	70	11	5	59	1.24555
		Paris	1730	Intact	84	4	1	80	0.525645
		Polyphemus	1701	Intact	87	29	23	58	2.01116
		PaleoMar-2	1539	Remnant	34	0	0	34	0.108557
		PaleoMar-1	1647	Remnant	1087	0	0	1087	2.47396
		PaleoMar-3	778	Remnant	19	0	0	19	0.479937
	TIR/Mutator	PaleoMule-1	2463	Remnant	62	0	0	62	0.354239
	Crypton	PaleoCry-1	2296	Remnant	16	0	0	16	0.182833
		PaleoCry-2	1732	Remnant	32	0	0	32	0.354239
	Polinton/Maverick	PaleoMav-1	1640	Remnant	31	0	0	31	0.754186
		PaleoMav-2	1461	Remnant	132	0	0	132	0.462796
		PaleoMav-3	2112	Remnant	51	0	0	51	0.457083
		PaleoMav-4	1005	Remnant	21	0	0	21	0.177119
	RC/Helitron	Helitron-1	8816	Intact	5504	2	0	5502	17.7519
		Helitron-2	9141	Intact	5603	1	0	5602	11.907
		Heliski-3	898	Remnant	243	0	0	243	0.834176
		Heliski-4	1049	Remnant	2325	0	0	2325	34.5154
		Heliski-5	1177	Remnant	142	0	0	142	31.4473
Retroelements	LINE/Penelope	Penelope	3023	Intact	348	31	23	317	0.697051
	LINE/I-Jockey	Demodocus	5109	Intact	263	16	10	247	0.828462
		Helena	5087	Intact	42	1	0	41	12.5641
		Het-A	6399	Intact	38	5	0	33	0.0342812
		HeT-A2	4888	Intact	21	5	5	16	0.119984
		HeT-A3	4350	Intact	218	0	0	218	0.428515
		Jockey-3	5346	Intact	144	1	0	143	1.91403
		Jockey-5	7884	Intact	15	0	0	15	0.0514218
		Jockey-8	4576	Intact	122	2	0	120	0.27425
		Slicemaster	6655	Intact	24	4	3	20	0.702764
		Snarf	5307	Intact	201	25	22	176	3.85663
		TART	8548	Intact	2084	0	0	2084	0.245682
		Uvir	6568	Intact	61	1	0	60	0.308531
		Jockey-6	3960	Partial	30	0	0	30	6.21061
		Kelso	4693	Partial	6	0	0	6	0.639916
		Marengo	2798	Partial	43	0	0	43	0.108557
		Neiman	2472	Partial	14	0	0	14	0.994154
		Pot-8-Os	2188	Partial	155	0	0	155	1.19413
		Rocinante	2755	Partial	9	0	0	9	0.0914165
		Aetha	1565	Remnant	19	0	0	19	0.262822
		Roach	1864	Remnant	29	0	0	29	0.519931
	LINE/R1	Bishop	5107	Intact	248	57	10	191	2.22828
		R1	5254	Intact	135	12	8	123	0.262822
		Phemius	5617	Intact	91	4	3	87	0.171406
		Marvin	3608	Partial	82	0	0	82	0.245682
		R1-4	2434	Partial	46	0	0	46	1.98831
		R1D2	4806	Partial	285	0	0	285	1.18841
		Chappie	3444	Remnant	104	0	0	104	0.308531
	LINE/I	I-2	5506	Intact	43	6	0	37	0.268536
		I-1	3060	Partial	54	0	0	54	1.50266
	LINE/CR1	Rachael	4760	Intact	2199	193	33	2006	1.14842
	LTR/Gypsy	Agelaus	5289	Intact	69	17	15	52	13.284
		Barguzin	5200	Intact	124	5	2	119	1.07986
		Drogypsy	7269	Intact	390	30	17	360	0.245682
		Gypsy-3	9775	Intact	290	9	0	281	0.885597
		Gypsy-11	7012	Intact	129	3	1	126	0.708478
		Laertes	6841	Intact	352	13	6	339	0.822749
		Galatea	5403	Intact	208	76	38	132	1.38839
		Sarma	7661	Intact	1099	3	3	1096	1.36553
		Hecuba	5592	Intact	150	70	65	80	1.41696
		Calchas	4661	Intact	48	0	0	48	0.85703
		Tiresias	9657	Intact	145	19	18	126	0.399947
		Tv1	6865	Intact	740	49	10	691	6.27917
		Ulysses	10596	Intact	433	16	14	417	0.497077
		Ziggy	5305	Intact	146	32	27	114	1.3941
		Boreas	5723	Partial	6041	0	0	6041	32.0129
		Brise	7769	Partial	112	0	0	112	0.359952
		Chinook	8230	Partial	174	0	0	174	0.108557
		Harmatan	8864	Partial	115	0	0	115	1.23412
		Khamsin	6433	Partial	3107	0	0	3107	0.394234
		Meltemi	5094	Partial	47	0	0	47	0.137125
		Mistral	9251	Partial	81	0	0	81	0.502791
		Pampero	7555	Partial	151	0	0	151	0.365666
		Samum_I	7587	Partial	977	0	0	977	1.65692
		Sirocco	7508	Partial	557	0	0	557	0.737046
		Tramontana_I	3728	Partial	18	0	0	18	3.18244
		Pulsar-1_I	2328	Remnant	64	0	0	64	0.102844
		Pulsar-2_I	2072	Remnant	675	0	0	675	0.811321
		Pulsar-3_I	1822	Remnant	54	0	0	54	0.554213
		Pulsar-4_I	1760	Remnant	62	0	0	62	0.417088
		Pulsar-5_I	784	Remnant	73	0	0	73	0.19426
		Pulsar-6_I	1532	Remnant	35	0	0	35	0.0799894
		Pulsar-7_I	1454	Remnant	80	0	0	80	1.69692
		Pulsar-8_I	1368	Remnant	239	0	0	239	0.594207
		Pulsar-9_I	1352	Remnant	46	0	0	46	0.119984
	LTR/Pao	Anticlea	6619	Intact	189	15	0	174	4.22801
		BEL-2	6184	Intact	216	3	0	213	0.165692
		BEL-4	7008	Intact	297	0	0	297	0.537072
		Laodamas	6566	Intact	335	28	4	307	0.719905
		Telemac	6427	Intact	244	13	12	231	0.394234
		Amaarhus	7057	Partial	519	0	0	519	0.0514218
		August	5995	Partial	43	0	0	43	0.199974
		Ninlil	5779	Partial	209	0	0	209	0.217114
		Vesna	5819	Partial	88	0	0	88	0.46851
		Cepheid-1_I	952	Remnant	94	0	0	94	2.96532
		Cepheid-2_I	2434	Remnant	123	0	0	123	1.62836
		Cepheid-3_I	2426	Remnant	97	0	0	97	5.58212
		Cepheid-4_I	2826	Remnant	61	0	0	61	0.239968
		Cepheid-5_I	1604	Remnant	92	0	0	92	0.29139
	LTR/Copia	Andromache	4537	Intact	75	29	27	46	0.348525
		Levante	4122	Partial	63	0	0	63	0.657056
The transposable elements of Drosophila virilis and their copy number.
The number of element copies in the G and H columns (full and truncated) is given according to the canonical length of the element. The length of full copies is not less than 90% from the canonical element. Truncated and remnant elements having > 90% of their length according to the length of canonical copy were considered as truncated 50-90%.
TE copy estimation was performed for the assembled genome of strain 1051.47.
