# Supplementary material for: Transposable elements as drivers of genome evolution in Drosophila virilis
Source: Nucleic Acids Res. 2026 Feb 17;54(4):gkag139. doi: 10.1093/nar/gkag139 (PMC12910113; doi:10.1093/nar/gkag139)
Supplement: gkag139_Supplemental_Files [file gkag139_supplemental_files.zip › Supplementary_Table_S3.xlsx]

## Sheet: Table_S3_TE_effects
TE insertion id	Contig	TE insertion start	TE insertion end	Genomic feature	D. virilis flybase gene id	Fly strain	TE insertion length	up	down	H3K9me3 spreading pattern	Ovarian expression pattern	Gene Log2FC	Gene FDR	D. melanogaster ortholog flybase gene id	D. melanogaster gene symbol
id_61_Telemac_r2	contig_49	23644563	23644569	CDS	FBgn0208407	160	Full TE	0	0	Without spread	Expressed	-5.46139	7.74829e-48	FBgn0035065	CG3589
id_37_Snarf_r2	CM017605.2	6748328	6748340	CDS	FBgn0209817	101	Full TE	6000	6000	With spread	Expressed	-5.45311	1.8679e-23	FBgn0039305	CG11858
id_92_Ulysses_r1	CM017606.2	8639324	8639329	5'UTR	FBgn0199529	140	Full TE	5000	1000	With spread	Expressed	-5.37117	6.2002e-18	FBgn0036745	CG7484
id_87_Snarf_r5	CM017607.2	21325711	21325725	CDS	FBgn0202059	9	Full TE	6000	5000	With spread	Expressed	-4.91331	1.30048e-17	FBgn0032205	CG4957
id_63_Rachael_r29	CM017608.2	22336752	22336756	5'UTR	FBgn0208075	101	Truncated/Partial TE	2000	4000	With spread	Expressed	-8.71102	4.92424e-14	FBgn0034479	CG8654
id_34_Galatea_r2	contig_36	7873173	7873194	Intron (0-1 Kb)	FBgn0202048	160	Full TE	0	0	Without spread	Expressed	-3.80421	5.57086e-14	FBgn0023407	B4
id_152_Ulysses_r2	CM017604.2	482310	482321	Intron (0-1 Kb)	FBgn0203215	101	Full TE	6000	6000	With spread	Expressed	-4.51498	7.01278e-14	FBgn0025382	Rab27
id_140_Ziggy_r13	contig_51	5020285	5020298	Promoter	FBgn0201087	160	Full TE	3000	3000	With spread	Expressed	-2.61178	1.46856e-13	FBgn0267390	dop
id_64_Demodocus_r5	contig_50	1217234	1217244	Intron (>1 Kb)	FBgn0206196	160	Truncated/Partial TE	2000	2000	With spread	Expressed	-3.60386	1.95578e-13	FBgn0021764	sdk
id_109_Ulysses_r7	CM017608.2	13296952	13296992	Promoter	FBgn0209072	9	Full TE	5000	5000	With spread	Expressed	-2.19964	3.62294e-13	FBgn0027506	EDTP
id_129_Tv1_r4	contig_51	20092829	20092834	Intron (0-1 Kb)	FBgn0200246	160	Full TE	0	0	Without spread	Expressed	-2.97415	3.83669e-13	FBgn0028582	lqf
id_7_Polyphemus_r1	contig_50	10145079	10145097	Intergenic (4-5 Kb)	FBgn0205814	160	Truncated/Partial TE	1000	2000	With spread	Expressed	-2.89584	1.18376e-12	FBgn0030710	CG8924
id_112_Ulysses_r3	CM017607.2	25550899	25550904	Intron (0-1 Kb)	FBgn0205115	140	Full TE	2000	3000	With spread	Expressed	-2.81341	5.42938e-12	FBgn0031484	CG3165
id_53_Galatea_r5	CM017605.2	29914637	29914641	Intron (0-1 Kb)	FBgn0197523	1051.47	Full TE	0	0	Without spread	Expressed	-1.9227	1.19798e-10	FBgn0015569	alpha-Est10
id_133_Ulysses_r9	CM017608.2	8268305	8268310	Promoter	FBgn0209425	9	Full TE	5000	4000	With spread	Expressed	-3.02012	2.88258e-09	FBgn0034634	CG10494
id_13_Penelope_r4	contig_84	6672623	6672640	Intergenic (3-4 Kb)	FBgn0197580	160	Truncated/Partial TE	0	0	Without spread	Expressed	-2.07546	3.542e-09	FBgn0262081	Csk
id_121_Polyphemus_r10	contig_51	14639747	14639748	CDS	FBgn0199240	160	Full TE	0	0	Without spread	Expressed	1.35252	4.64124e-09	FBgn0035702	CG10147
id_24_Ziggy_r1	CM017605.2	33432836	33432840	Downstream	FBgn0197349	9	Full TE	5000	5000	With spread	Expressed	-1.30139	5.20632e-09	FBgn0038013	CG10038
id_108_R1	CM017608.2	16833658	16833660	Intron (0-1 Kb)	FBgn0208834	101	Full TE	6000	6000	With spread	Expressed	-2.21675	6.66119e-09	FBgn0050359	Mal-A5
id_99_Paris_r14	contig_50	26631367	26631368	Intron (>1 Kb)	FBgn0202896	160	Full TE	3000	3000	With spread	Expressed	-2.77779	8.66972e-09	FBgn0004456	mew
id_156_Galatea_r28	scaffold_82	11615374	11615380	Intron (>1 Kb)	FBgn0211332	160	Full TE	0	0	Without spread	Expressed	-2.90801	2.03597e-08	FBgn0263929	jvl
id_20_Rachael_r7	CM017605.2	11627278	11627282	Intron (>1 Kb)	FBgn0210072	1051.47	Truncated/Partial TE	2000	1000	With spread	Expressed	-1.66847	3.11663e-08	FBgn0266756	btsz
id_21_Rachael_r8	CM017605.2	11643350	11643362	Intron (>1 Kb)	FBgn0210072	1051.47	Truncated/Partial TE	0	0	Without spread	Expressed	-1.66847	3.11663e-08	FBgn0266756	btsz
id_166_Snarf_r12	scaffold_82	15291306	15291320	Intron (0-1 Kb)	FBgn0210291	160	Full TE	2000	6000	With spread	Expressed	-2.18107	4.23853e-08	FBgn0262975	cnc
id_6_Galatea_r3	CM017605.2	15779761	15779763	Intron (>1 Kb)	FBgn0210329	101	Full TE	3000	3000	With spread	Expressed	1.26004	4.72993e-08	FBgn0261859	CG42788
id_101_Penelope_r21	scaffold_82	3489791	3489804	Intron (>1 Kb)	FBgn0281964	160	Truncated/Partial TE	0	0	Without spread	Expressed	-4.0073	6.2071e-08	No ortholog	-
id_70_Paris_r8	contig_49	6771295	6771303	Intron (>1 Kb)	FBgn0208601	160	Full TE	0	0	Without spread	Expressed	-1.78097	7.9692e-08	FBgn0028991	seq
id_45_Ulysses_r3	CM017608.2	1434411	1434413	Promoter	FBgn0204789	9	Truncated/Partial TE	5000	4000	With spread	Expressed	-3.10711	1.1455e-07	FBgn0033476	oys
id_73_Snarf_r10	contig_50	5740331	5740337	Intron (>1 Kb)	FBgn0206435	160	Truncated/Partial TE	4000	5000	With spread	Expressed	-1.63822	2.26685e-07	FBgn0263706	CG43658
id_133_Telemac_r6	contig_51	22439226	22439246	Intron (0-1 Kb)	FBgn0199720	160	Full TE	4000	5000	With spread	Expressed	-2.36739	2.68132e-07	FBgn0001316	klar
id_178_Demodocus_r6	scaffold_82	20290413	20290425	Intron (0-1 Kb)	FBgn0210534	160	Full TE	3000	5000	With spread	Expressed	-2.65997	3.69157e-07	FBgn0262614	pyd
id_257_Polyphemus_r12	CM017604.2	22070633	22070634	Intergenic (1-2Kb)	FBgn0206546	1051.47	Full TE	0	0	Without spread	Expressed	-1.36042	5.81087e-07	FBgn0030005	CG2120
id_18_Telemac_r2	scaffold_82	529684	529690	Intron (>1 Kb)	FBgn0201598	160	Truncated/Partial TE	0	0	Without spread	Expressed	-1.96514	6.57325e-07	FBgn0264493	rdx
id_139_Demodocus_r3	contig_51	3268132	3268145	Intron (>1 Kb)	FBgn0014841	160	Full TE	5000	6000	With spread	Expressed	-2.06568	1.18614e-06	FBgn0001085	fz
id_113_Ziggy_r8	CM017607.2	26233702	26233706	Intron (0-1 Kb)	FBgn0205391	140	Full TE	0	0	Without spread	Expressed	-1.59582	1.31243e-06	FBgn0041180	Tep4
id_146_Galatea_r26	contig_51	9921767	9921783	Intron (>1 Kb)	FBgn0200850	160	Full TE	0	0	Without spread	Expressed	-1.52548	1.97077e-06	FBgn0264574	Glut1
id_141_Penelope_r3	contig_51	5096675	5096688	Intergenic (>5 Kb)	FBgn0198717	160	Full TE	1000	3000	With spread	Expressed	2.51549	2.07152e-06	FBgn0040805	CG12355
id_59_Polyphemus_r4	contig_49	22058557	22058558	Intergenic (1-2Kb)	FBgn0207003	160	Full TE	1000	3000	With spread	Expressed	-2.79906	2.30801e-06	FBgn0011656	Mef2
id_10_Polyphemus_r2	contig_51	2236872	2236878	Intron (0-1 Kb)	FBgn0201234	160	Truncated/Partial TE	0	3000	With spread	Expressed	-2.79721	2.32893e-06	FBgn0052133	Ptip
id_110_Laertes_r3	CM017608.2	13411754	13411770	Intron (>1 Kb)	FBgn0209062	9	Full TE	5000	6000	With spread	Expressed	-0.579628	2.76667e-06	FBgn0263197	Patronin
id_171_Paris_r19	scaffold_82	16917955	16917969	Intron (>1 Kb)	FBgn0211042	160	Full TE	0	0	Without spread	Expressed	-2.6973	3.64704e-06	FBgn0263346	smash
id_38_Snarf_r5	CM017605.2	232614	232625	Intron (>1 Kb)	FBgn0201583	1051.47	Full TE	5000	4000	With spread	Expressed	-0.789909	4.59149e-06	FBgn0263390	Nha2
id_20_Agelaus_r1	CM017605.2	179353	179358	Intron (0-1 Kb)	FBgn0201583	1051.47	Full TE	4000	5000	With spread	Expressed	-0.789909	4.59149e-06	FBgn0263390	Nha2
id_20_Demodocus_r5	CM017605.2	5931693	5931705	5'UTR	FBgn0211685	101	Truncated/Partial TE	3000	5000	With spread	Expressed	0.528483	4.80249e-06	FBgn0264495	gpp
id_62_Galatea_r9	contig_49	24192188	24192190	Intron (0-1 Kb)	FBgn0202163	160	Full TE	2000	5000	With spread	Expressed	-1.43297	5.15028e-06	FBgn0022960	vimar
id_58_Paris_r6	contig_49	21545519	21545526	Intron (0-1 Kb)	FBgn0207037	160	Full TE	0	0	Without spread	Expressed	-1.57908	6.93972e-06	FBgn0027835	Dp1
id_26_Paris_r2	contig_36	24934151	24934191	Intron (>1 Kb)	FBgn0206971	160	Full TE	0	0	Without spread	Expressed	-1.58273	9.06409e-06	FBgn0085370	Pde11
id_80_Demodocus_r29	CM017604.2	19761978	19761979	Intergenic (>5 Kb)	FBgn0205798	101	Truncated/Partial TE	0	0	Without spread	Expressed	-3.28582	9.62403e-06	No ortholog	-
id_222_Bishop_r15	CM017608.2	2445344	2445367	3'UTR	FBgn0202244	1051.47	Full TE	2000	6000	With spread	Expressed	-1.08298	1.46163e-05	FBgn0033738	DUBAI
id_107_Polyphemus_r9	contig_50	6895517	6895550	Intergenic (>5 Kb)	FBgn0206477	160	Full TE	0	0	Without spread	Expressed	-2.20346	1.52602e-05	FBgn0283657	Tlk
id_155_Ulysses_r11	CM017604.2	25792980	25792982	5'UTR	FBgn0206389	9	Full TE	6000	6000	With spread	Expressed	-3.29346	1.58703e-05	No ortholog	-
id_79_Penelope_r16	contig_51	18957996	18958013	Intron (>1 Kb)	FBgn0199539	160	Truncated/Partial TE	0	0	Without spread	Expressed	-1.22629	1.81608e-05	FBgn0264305	CG43783
id_124_Andromache_r5	CM017608.2	22982505	22982526	3'UTR	FBgn0208517	9	Full TE	5000	6000	With spread	Expressed	-1.22164	1.87283e-05	FBgn0034494	CG10444
id_87_Galatea_r15	contig_50	13841269	13841272	Intron (0-1 Kb)	FBgn0202440	160	Full TE	3000	2000	With spread	Expressed	-1.80804	2.28247e-05	FBgn0001624	dlg1
id_31_Ino	CM017606.2	7102286	7102401	Intron (>1 Kb)	FBgn0199613	101	Truncated/Partial TE	5000	5000	With spread	Expressed	0.664947	2.33226e-05	FBgn0035237	CG13917
id_96_Rachael_r14	scaffold_82	2000836	2000865	Intron (>1 Kb)	FBgn0201455	160	Truncated/Partial TE	5000	6000	With spread	Expressed	1.43294	2.53732e-05	FBgn0037405	CG1077
id_24_Chappie|Penelope_r1	scaffold_82	2131454	2131458	Intron (>1 Kb)	FBgn0201455	160	Truncated/Partial TE	0	0	Without spread	Expressed	1.43294	2.53732e-05	FBgn0037405	CG1077
id_201_Paris_r22	scaffold_82	8225271	8225274	Intron (0-1 Kb)	FBgn0209904	160	Full TE	0	0	Without spread	Expressed	-1.45724	2.56318e-05	FBgn0011224	heph
id_40_Andromache_r2	CM017605.2	31515682	31515688	3'UTR	FBgn0198280	140	Full TE	0	0	Without spread	Expressed	1.05072	3.65154e-05	FBgn0013576	mtd
id_59_Ulysses_r3	CM017606.2	15133099	15133104	Intron (0-1 Kb)	FBgn0199131	1051.47	Truncated/Partial TE	4000	2000	With spread	Expressed	-5.80449	3.65904e-05	FBgn0005564	Shal
id_54_Telemac_r1	CM017606.2	20817566	20817572	Intergenic (>5 Kb)	FBgn0200996	101	Full TE	2000	2000	With spread	Expressed	0.559416	4.04165e-05	FBgn0037012	Rcd2
id_144_Paris_r17	contig_51	9079663	9079666	Intron (0-1 Kb)	FBgn0200888	160	Full TE	0	0	Without spread	Expressed	-1.56509	4.44212e-05	FBgn0052062	Rbfox1
id_1_Ulysses	contig_118	689074	689079	Promoter	FBgn0201456	160	Full TE	3000	1000	With spread	Expressed	-1.57342	4.45985e-05	FBgn0025936	Eph
id_109_Ulysses_r3	CM017606.2	25947912	25947917	Intron (>1 Kb)	FBgn0201275	1051.47	Full TE	5000	6000	With spread	Expressed	-3.1517	4.48634e-05	FBgn0052091	CG32091
id_36_Hecuba_r7	CM017605.2	22669898	22669909	Intron (>1 Kb)	FBgn0210656	1051.47	Full TE	3000	3000	With spread	Expressed	-0.388101	4.98902e-05	FBgn0015396	jumu
id_165_Polyphemus_r12	scaffold_82	14078563	14078580	Intron (0-1 Kb)	FBgn0211196	160	Full TE	0	0	Without spread	Expressed	-1.40492	5.12819e-05	FBgn0015778	rin
id_55_Rachael_r25	CM017608.2	11557844	11557850	Intron (>1 Kb)	FBgn0209218	101	Truncated/Partial TE	6000	6000	With spread	Expressed	-0.703758	5.28841e-05	FBgn0263077	CG43340
id_71_Helena_r1	contig_50	2606206	2606207	Intergenic (>5 Kb)	FBgn0206143	160	Truncated/Partial TE	0	0	Without spread	Expressed	-1.69896	5.44541e-05	FBgn0040068	Vav
id_82_Demodocus_r7	contig_51	20999615	20999624	Intergenic (>5 Kb)	FBgn0199646	160	Truncated/Partial TE	3000	3000	With spread	Expressed	-1.95898	5.52336e-05	FBgn0005640	Eip63E
id_77_Alcinous_r1	contig_50	10089774	10089779	Intergenic (3-4 Kb)	FBgn0205819	160	Full TE	0	0	Without spread	Expressed	-2.56027	6.53167e-05	FBgn0052529	Hers
id_3_Hecuba	contig_36	24030000	24030011	Intron (>1 Kb)	FBgn0204908	160	Truncated/Partial TE	4000	4000	With spread	Expressed	-3.28165	0.000100051	FBgn0031602	CG15431
id_18_Alcinous_r1	CM017605.2	18900488	18900493	Intron (0-1 Kb)	FBgn0210451	140	Full TE	0	0	Without spread	Expressed	0.651432	0.000105439	FBgn0000064	Ald1
id_97_Demodocus_r9	scaffold_82	21123342	21123363	Intron (>1 Kb)	FBgn0210845	160	Truncated/Partial TE	2000	4000	With spread	Expressed	-1.59632	0.000111382	FBgn0004509	Fur1
id_7_Ulysses	CM017605.2	16807932	16807939	Promoter	FBgn0210381	9	Full TE	6000	6000	With spread	Expressed	-0.745446	0.000117885	FBgn0038576	Arp5
id_6_Telemac	CM017605.2	1178840	1178846	Intron (>1 Kb)	FBgn0201648	1051.47	Full TE	6000	6000	With spread	Expressed	1.02267	0.000123118	FBgn0038881	CG16791
id_5_Alcinous	CM017605.2	1170720	1170725	Intron (>1 Kb)	FBgn0201648	1051.47	Full TE	5000	6000	With spread	Expressed	1.02267	0.000123118	FBgn0038881	CG16791
id_156_Galatea_r20	CM017608.2	8595259	8595263	3'UTR	FBgn0209400	140	Full TE	3000	1000	With spread	Expressed	-2.05746	0.000131301	FBgn0034075	Asph
id_46_Tiresias_r7	CM017606.2	15552601	15552606	Intron (0-1 Kb)	FBgn0200753	101	Full TE	6000	6000	With spread	Expressed	-0.158675	0.000159436	FBgn0036824	CG3902
id_194_Polyphemus_r13	scaffold_82	26864824	26864825	Intron (>1 Kb)	FBgn0198044	160	Full TE	0	0	Without spread	Expressed	-1.17692	0.000170023	FBgn0039561	mfrn
id_40_Rachael_r6	CM017606.2	25059151	25059163	Intron (>1 Kb)	FBgn0201229	140	Truncated/Partial TE	0	0	Without spread	Expressed	0.846642	0.000174012	FBgn0284221	Sema5c
id_14_Ziggy_r1	CM017605.2	15082076	15082089	Intergenic (1-2Kb)	FBgn0210253	140	Full TE	0	0	Without spread	Expressed	1.20013	0.000184489	FBgn0051163	SKIP
id_13_Snarf_r3	CM017605.2	15032716	15032727	Intron (>1 Kb)	FBgn0210253	140	Full TE	0	0	Without spread	Expressed	1.20013	0.000184489	FBgn0051163	SKIP
id_12_Polyphemus_r1	CM017605.2	1495830	1495831	Intron (0-1 Kb)	FBgn0201680	140	Full TE	0	0	Without spread	Expressed	0.593707	0.000197337	FBgn0024555	flfl
id_151_Andromache_r8	contig_94	1025133	1025147	Intron (>1 Kb)	FBgn0198403	160	Full TE	5000	4000	With spread	Expressed	-2.5673	0.000204473	FBgn0011288	Snap25
id_47_Galatea_r12	CM017606.2	14969502	14969504	Intron (>1 Kb)	FBgn0199147	9	Full TE	0	0	Without spread	Expressed	-0.272994	0.00020922	FBgn0052206	CG32206
id_66_Penelope_r13	contig_50	18062756	18062757	Promoter	FBgn0203570	160	Truncated/Partial TE	0	0	Without spread	Expressed	-1.12227	0.000237562	FBgn0025625	Sik2
id_39_Penelope	contig_49	12902473	12902480	Intron (0-1 Kb)	FBgn0208955	160	Full TE	0	0	Without spread	Expressed	-1.70737	0.000245577	FBgn0027872	rdgBbeta
id_59_Rachael_r2	CM017606.2	10596845	10596850	Intron (>1 Kb)	FBgn0199379	140	Full TE	0	0	Without spread	Expressed	0.794098	0.000285768	FBgn0036043	Ae2
id_144_Alcinous_r7	CM017608.2	21409853	21409858	Intron (>1 Kb)	FBgn0208577	140	Full TE	0	0	Without spread	Expressed	0.834402	0.000315617	FBgn0263144	bin3
id_51_Alcinous_r3	CM017605.2	6203955	6203975	Intron (>1 Kb)	FBgn0209768	140	Full TE	0	0	Without spread	Expressed	1.13665	0.000325716	FBgn0038532	CG14322
id_83_Polyphemus_r5	contig_50	12671116	12671117	Downstream	FBgn0205685	160	Full TE	1000	6000	With spread	Expressed	-1.20716	0.000370416	FBgn0040384	CG32795
id_154_Penelope_r5	scaffold_82	10636441	10636450	Intron (0-1 Kb)	FBgn0211407	160	Full TE	0	0	Without spread	Expressed	-1.69189	0.000404275	FBgn0261988	Gprk2
id_184_Galatea_r31	scaffold_82	21925824	21925825	Intergenic (>5 Kb)	FBgn0210634	160	Full TE	1000	3000	With spread	Expressed	0.933451	0.000427314	FBgn0037819	CG14688
id_86_Tiresias_r9	CM017607.2	23593062	23593067	Intron (0-1 Kb)	FBgn0205016	101	Full TE	6000	6000	With spread	Expressed	-0.547168	0.000478423	FBgn0000370	crc
id_46_Ziggy_r4	CM017605.2	4828591	4828595	3'UTR	FBgn0209689	140	Full TE	0	0	Without spread	Expressed	0.942352	0.000610065	FBgn0263782	Hmgcr
id_6_Snarf	contig_36	11568638	11568651	Intron (0-1 Kb)	FBgn0203589	160	Full TE	0	0	Without spread	Expressed	-0.961578	0.000661707	FBgn0086779	step
id_10_Paris_r1	contig_36	14296428	14296456	Intron (>1 Kb)	FBgn0197665	160	Full TE	0	0	Without spread	Expressed	-1.4315	0.000670773	FBgn0050284	CG30284
id_35_Rachael_r2	contig_36	15922915	15922918	Intron (>1 Kb)	FBgn0198411	160	Truncated/Partial TE	0	0	Without spread	Expressed	1.75724	0.000676579	No ortholog	-
id_86_Paris_r9	contig_50	13170705	13170886	Intron (0-1 Kb)	FBgn0202493	160	Full TE	1000	5000	Without spread	Expressed	-2.27232	0.00067911	FBgn0004647	N
id_197_Tiresias_r10	scaffold_82	5741201	5741221	Intron (>1 Kb)	FBgn0209751	160	Full TE	4000	1000	With spread	Expressed	-1.79167	0.000697243	FBgn0038679	CG6040
id_98_Polyphemus_r6	contig_50	25916933	25916934	Intron (0-1 Kb)	FBgn0203027	160	Full TE	3000	4000	With spread	Expressed	-0.827558	0.000725754	FBgn0020261	pcm
id_48_Rachael_r3	CM017606.2	15793293	15793297	Intron (>1 Kb)	FBgn0199078	9	Full TE	1000	5000	With spread	Expressed	0.587638	0.000757431	FBgn0036853	mRpL21
id_96_Paris_r12	contig_50	2561240	2561243	Intron (>1 Kb)	FBgn0206146	160	Full TE	1000	3000	With spread	Expressed	-0.920979	0.000759159	FBgn0259734	Nost
id_142_Agelaus_r1	contig_51	7192560	7192581	Intergenic (>5 Kb)	FBgn0200964	160	Full TE	0	0	Without spread	Expressed	-2.76163	0.000816155	FBgn0001078	ftz-f1
id_83_Galatea_r1	CM017604.2	6770879	6770880	Intron (>1 Kb)	FBgn0203824	101	Truncated/Partial TE	0	0	Without spread	Expressed	1.65064	0.00084343	FBgn0284408	trol
id_27_Snarf	contig_36	10102793	10102803	Intron (0-1 Kb)	FBgn0203074	160	Truncated/Partial TE	2000	2000	With spread	Expressed	0.711381	0.000885881	FBgn0031745	rau
id_93_Ziggy_r8	contig_50	18278685	18278689	Intron (>1 Kb)	FBgn0204209	160	Full TE	0	0	Without spread	Expressed	-2.02026	0.000966657	FBgn0262738	norpA
id_159_Ulysses_r5	CM017609.2	1334517	1334523	Downstream	FBgn0200737	140	Full TE	0	0	Without spread	Expressed	-0.684765	0.000982667	FBgn0285952	eEF5
id_92_Paris_r10	contig_50	15950694	15950697	Intergenic (1-2Kb)	FBgn0201923	160	Full TE	1000	3000	With spread	Expressed	-1.07548	0.000988346	FBgn0085443	spri
id_132_Galatea_r24	contig_51	22216934	22216939	Promoter	FBgn0200151	160	Full TE	2000	4000	With spread	Expressed	-0.86419	0.00101943	FBgn0035145	MED14
id_1_Snarf	CM017605.2	11435689	11435697	Intergenic (>5 Kb)	FBgn0013098	140	Full TE	2000	2000	With spread	Expressed	0.902611	0.0010495	FBgn0262473	Tl
id_65_Galatea_r18	CM017606.2	8011361	8011366	Intergenic (2-3 Kb)	FBgn0200283	9	Full TE	4000	6000	With spread	Expressed	-0.0221445	0.00109175	FBgn0260442	rhea
id_94_Paris_r11	contig_50	19229353	19229356	Intron (>1 Kb)	FBgn0204153	160	Full TE	1000	2000	With spread	Expressed	0.594482	0.00123982	FBgn0025628	CG4199
id_84_Galatea_r2	CM017606.2	9609775	9609785	Intergenic (>5 Kb)	FBgn0199476	1051.47	Truncated/Partial TE	1000	4000	With spread	Expressed	-1.2106	0.00129602	FBgn0036279	Ncc69
id_87_Polyphemus_r3	CM017606.2	6966366	6966375	Intron (0-1 Kb)	FBgn0063931	140	Full TE	3000	1000	With spread	Expressed	0.718152	0.00133362	FBgn0016794	dos
id_133_Rachael_r79	CM017604.2	17892656	17892659	Promoter	FBgn0205696	1051.47	Truncated/Partial TE	0	0	Without spread	Expressed	-1.20898	0.00136807	FBgn0030362	regucalcin
id_59_Demodocus_r21	CM017608.2	12861168	12861181	Intron (0-1 Kb)	FBgn0209098	101	Truncated/Partial TE	1000	4000	With spread	Expressed	0.459421	0.00137782	FBgn0285892	tea
id_137_Ziggy_r2	CM017604.2	22455192	22455198	Intron (0-1 Kb)	FBgn0206528	1051.47	Truncated/Partial TE	2000	6000	With spread	Expressed	-0.894583	0.0014398	FBgn0261793	Trf2
id_60_Ulysses_r2	contig_49	6797768	6797769	Promoter	FBgn0208604	160	Truncated/Partial TE	3000	3000	With spread	Expressed	-1.5827	0.00146899	FBgn0021895	ytr
id_1_Drogypsy	contig_36	11623196	11623201	Intergenic (3-4 Kb)	FBgn0198508	160	Truncated/Partial TE	6000	2000	With spread	Expressed	-2.65419	0.00152023	FBgn0011259	Sema1a
id_7_Polyphemus	contig_36	11657903	11657904	Intron (0-1 Kb)	FBgn0198508	160	Full TE	0	0	Without spread	Expressed	-2.65419	0.00152023	FBgn0011259	Sema1a
id_55_Telemac_r4	CM017606.2	22747497	22747512	Intron (>1 Kb)	FBgn0201107	9	Full TE	3000	3000	With spread	Expressed	-0.277512	0.00154589	FBgn0052365	CG32365
id_168_Ulysses_r7	CM017604.2	13639060	13639065	Intergenic (1-2Kb)	FBgn0201963	140	Full TE	4000	6000	With spread	Expressed	-1.00389	0.00158447	FBgn0029831	CG5966
id_72_Rachael_r4	CM017607.2	14728700	14728708	Intron (0-1 Kb)	FBgn0197454	101	Full TE	1000	2000	With spread	Expressed	0.817531	0.00168453	FBgn0016075	vkg
id_159_Ulysses_r5	CM017609.2	1334517	1334523	Promoter	FBgn0013912	140	Full TE	0	0	Without spread	Expressed	-0.97408	0.00190415	FBgn0010217	ATPsynbeta
id_93_Tv1_r1	CM017607.2	2977571	2977578	Intron (>1 Kb)	FBgn0283052	101	Full TE	1000	6000	With spread	Expressed	0.927488	0.00203623	FBgn0015600	toc
id_130_Rachael_r76	CM017604.2	11828119	11828121	Intron (>1 Kb)	FBgn0203607	1051.47	Truncated/Partial TE	1000	5000	With spread	Expressed	-0.887858	0.00219551	FBgn0000635	Fas2
id_62_Demodocus_r23	CM017608.2	21206321	21206776	Intron (>1 Kb)	FBgn0208581	101	Truncated/Partial TE	3000	3000	With spread	Expressed	0.924418	0.00222716	FBgn0086655	jing
id_26_Rachael_r11	CM017606.2	18581753	18581758	Intron (0-1 Kb)	FBgn0198948	101	Truncated/Partial TE	0	0	Without spread	Expressed	0.562647	0.00223513	FBgn0035953	CG5087
id_259_Rachael_r35	CM017604.2	23363553	23363557	5'UTR	FBgn0206481	1051.47	Full TE	0	0	Without spread	Expressed	-1.19483	0.00225929	FBgn0030797	CG13004
id_24_Snarf_r4	CM017605.2	22502227	22502239	Intron (>1 Kb)	FBgn0210764	140	Full TE	1000	3000	With spread	Expressed	1.60325	0.00227583	FBgn0040238	Best1
id_144_Galatea_r35	CM017604.2	27369607	27369611	Intron (>1 Kb)	FBgn0206129	101	Full TE	0	0	Without spread	Expressed	0.81369	0.00229827	FBgn0259170	alpha-Man-Ia
id_100_Snarf_r2	CM017607.2	23626782	23626792	Intron (0-1 Kb)	FBgn0205018	1051.47	Truncated/Partial TE	3000	4000	With spread	Expressed	0.715502	0.00262305	FBgn0032943	Tsp39D
id_203_Andromache_r10	CM017608.2	15540513	15540519	Downstream	FBgn0207705	1051.47	Full TE	0	0	Without spread	Expressed	0.485443	0.00306559	FBgn0034902	CG5532
id_32_Andromache_r2	contig_36	7069383	7069413	Downstream	FBgn0201851	160	Full TE	4000	2000	With spread	Expressed	1.24624	0.00317507	FBgn0000320	eya
id_1_Tiresias	CM017605.2	10395292	10395301	Intron (0-1 Kb)	FBgn0210009	9	Full TE	6000	6000	With spread	Expressed	2.27085	0.00324476	FBgn0026239	gukh
id_9_Galatea_r1	contig_36	14256064	14256073	Intergenic (>5 Kb)	FBgn0204370	160	Full TE	0	0	Without spread	Expressed	0.682511	0.00331168	FBgn0016698	Ptpa
id_58_Polyphemus_r2	CM017605.2	31525123	31525138	Intron (>1 Kb)	FBgn0197437	1051.47	Full TE	0	0	Without spread	Expressed	0.604718	0.00335669	FBgn0264785	Hph
id_22_Paris|Polyphemus	contig_50	6365685	6365713	Intron (>1 Kb)	FBgn0206457	160	Truncated/Partial TE	0	0	Without spread	Expressed	-1.92104	0.00352457	FBgn0030520	Pdcd4
id_132_Ziggy_r12	CM017608.2	7473468	7473472	Promoter	FBgn0207130	9	Full TE	4000	4000	With spread	Expressed	-0.206173	0.00385562	FBgn0034859	CG3520
id_85_Galatea_r9	CM017606.2	14920560	14920564	Intron (>1 Kb)	FBgn0199147	1051.47	Full TE	4000	3000	With spread	Expressed	-1.32298	0.00407875	FBgn0052206	CG32206
id_26_Chappie|Penelope_r2	scaffold_82	9805934	9805946	Intron (>1 Kb)	FBgn0209973	160	Truncated/Partial TE	0	0	Without spread	Expressed	-1.75771	0.00456412	FBgn0003118	pnt
id_68_Demodocus_r13	CM017608.2	2661198	2661210	Intron (0-1 Kb)	FBgn0202260	140	Truncated/Partial TE	6000	2000	With spread	Expressed	-0.56635	0.00495788	FBgn0033584	CG7737
id_161_Polyphemus_r11	scaffold_82	13064645	13064646	Intron (0-1 Kb)	FBgn0210149	160	Full TE	0	0	Without spread	Expressed	-0.69096	0.00500918	FBgn0039600	CG1646
id_162_Paris_r18	scaffold_82	13067029	13067032	Intron (0-1 Kb)	FBgn0210149	160	Full TE	0	0	Without spread	Expressed	-0.69096	0.00500918	FBgn0039600	CG1646
id_121_Galatea_r31	CM017608.2	3264608	3264613	Intron (0-1 Kb)	FBgn0202304	101	Full TE	1000	2000	With spread	Expressed	1.00846	0.00515449	FBgn0265194	Trpm
id_7_Rachael_r3	CM017608.2	6074447	6074453	3'UTR	FBgn0209559	1051.47	Truncated/Partial TE	0	0	Without spread	Expressed	-0.367543	0.00555467	FBgn0284257	Ttd14
id_74_Hecuba_r6	CM017606.2	19724107	19724109	Intron (0-1 Kb)	FBgn0198868	140	Full TE	0	0	Without spread	Expressed	0.85968	0.00570079	FBgn0086690	Plp
id_8_Ziggy_r1	contig_36	11830623	11830629	Downstream	FBgn0198473	160	Full TE	2000	3000	With spread	Expressed	0.947632	0.0060584	FBgn0031312	Tango14
id_46_Ziggy_r4	CM017605.2	4828591	4828595	Downstream	FBgn0211727	140	Full TE	0	0	Without spread	Expressed	-0.865522	0.00642254	FBgn0039110	RanBP3
id_110_Polyphemus_r4	CM017607.2	21825040	21825041	Intron (0-1 Kb)	FBgn0201890	140	Full TE	0	0	Without spread	Expressed	0.600584	0.00685406	FBgn0032817	CG10631
id_75_Rachael_r5	CM017607.2	16757867	16757870	Intron (>1 Kb)	FBgn0198411	101	Full TE	5000	6000	With spread	Expressed	-1.85356	0.00698763	No ortholog	-
id_87_Andromache_r4	CM017607.2	2406251	2406257	Downstream	FBgn0203313	101	Full TE	3000	5000	With spread	Expressed	0.656581	0.00707192	FBgn0000286	Cf2
id_22_Polyphemus_r1	contig_36	20406736	20406746	Intron (0-1 Kb)	FBgn0209012	160	Full TE	0	0	Without spread	Expressed	-0.616934	0.00733878	FBgn0026238	gus
id_154_Galatea_r39	CM017604.2	5401530	5401564	Intron (>1 Kb)	FBgn0016470	101	Full TE	5000	6000	With spread	Expressed	0.616198	0.00848028	FBgn0264270	Sxl
id_21_Demodocus_r6	CM017605.2	6299735	6299744	Intergenic (2-3 Kb)	FBgn0209778	101	Truncated/Partial TE	3000	6000	With spread	Expressed	-0.57902	0.00848428	FBgn0037612	CG8112
id_50_Andromache_r3	contig_49	17766899	17766900	Intergenic (2-3 Kb)	FBgn0207287	160	Full TE	5000	5000	With spread	Expressed	1.19346	0.00889868	FBgn0033518	Prx2540-2
id_47_Demodocus_r17	CM017607.2	24846530	24846542	Intron (>1 Kb)	FBgn0205486	101	Truncated/Partial TE	2000	2000	With spread	Expressed	-0.279896	0.00902134	FBgn0031738	CG9171
id_66_Penelope_r13	contig_50	18062756	18062757	Downstream	FBgn0203568	160	Truncated/Partial TE	0	0	Without spread	Expressed	-0.68676	0.00902253	FBgn0025626	CG4281
id_48_Rachael_r25	CM017605.2	4122939	4122942	Intergenic (>5 Kb)	FBgn0209657	1051.47	Truncated/Partial TE	0	0	Without spread	Expressed	1.06045	0.00922322	FBgn0038592	CG18599
id_133_Ulysses_r9	CM017608.2	8268305	8268310	Promoter	FBgn0207195	9	Full TE	5000	4000	With spread	Expressed	0.203378	0.00932819	FBgn0003731	Egfr
id_59_Galatea_r17	CM017606.2	26351755	26351759	Downstream	FBgn0198501	101	Full TE	3000	4000	With spread	Expressed	-0.470084	0.00949054	FBgn0037117	CG11248
id_33_Penelope_r6	contig_36	12373749	12373752	3'UTR	FBgn0211168	160	Truncated/Partial TE	2000	2000	With spread	Expressed	0.728353	0.00974586	FBgn0261068	LSm7
id_97_Andromache_r6	CM017607.2	6139992	6139996	Intergenic (>5 Kb)	FBgn0207349	101	Full TE	0	0	Without spread	Expressed	2.0399	0.00976178	FBgn0262018	CadN2
id_69_Paris_r7	contig_49	6471402	6471411	Intron (0-1 Kb)	FBgn0208016	160	Full TE	0	0	Without spread	Expressed	-1.09057	0.0100932	FBgn0262736	Vha16-1
id_2_Polyphemus	CM017606.2	23223724	23223736	Intron (>1 Kb)	FBgn0201132	1051.47	Truncated/Partial TE	0	0	Without spread	Expressed	-0.546104	0.0101033	FBgn0000568	Eip75B
id_46_Ulysses_r3	CM017607.2	14678404	14678405	Promoter	FBgn0204407	140	Truncated/Partial TE	0	0	Without spread	Expressed	-0.644234	0.0104311	FBgn0004828	His3.3B
id_104_Tiresias_r5	contig_50	5927085	5927090	Intron (>1 Kb)	FBgn0206008	160	Full TE	0	0	Without spread	Expressed	-1.74625	0.0105244	FBgn0261260	mgl
id_9_Galatea	contig_50	5870267	5870269	Intron (>1 Kb)	FBgn0206008	160	Truncated/Partial TE	0	0	Without spread	Expressed	-1.74625	0.0105244	FBgn0261260	mgl
id_127_Rachael_r74	CM017609.2	728050	728057	Intron (0-1 Kb)	FBgn0202948	1051.47	Truncated/Partial TE	3000	6000	With spread	Expressed	-2.12033	0.0106724	FBgn0005666	bt
id_9_Polyphemus	CM017605.2	14123823	14123845	Intron (0-1 Kb)	FBgn0211201	140	Full TE	0	0	Without spread	Expressed	1.30338	0.010888	FBgn0051523	CG31523
id_128_Demodocus_r23	CM017604.2	13260929	13260934	Intron (0-1 Kb)	FBgn0202017	101	Full TE	5000	4000	With spread	Expressed	0.870964	0.011107	FBgn0061200	Nup153
id_200_Telemac_r11	scaffold_82	7191570	7191582	Downstream	FBgn0211610	160	Full TE	0	0	Without spread	Expressed	-1.211	0.0113455	FBgn0261108	Atg13
id_18_Rachael_r8	CM017605.2	5070838	5070846	Intergenic (2-3 Kb)	FBgn0209702	101	Truncated/Partial TE	0	0	Without spread	Expressed	0.896063	0.0120127	FBgn0039620	wat
id_121_Snarf_r22	CM017607.2	6131775	6131787	Intergenic (>5 Kb)	FBgn0207349	140	Full TE	4000	4000	With spread	Expressed	0.573246	0.0135621	FBgn0262018	CadN2
id_69_Rachael_r31	CM017608.2	8194047	8194064	Intron (>1 Kb)	FBgn0209430	101	Truncated/Partial TE	2000	4000	With spread	Expressed	0.576866	0.0138574	FBgn0010415	Sdc
id_68_Demodocus_r26	CM017608.2	8100030	8100039	Intron (>1 Kb)	FBgn0209430	101	Truncated/Partial TE	5000	5000	With spread	Expressed	0.576866	0.0138574	FBgn0010415	Sdc
id_52_Galatea_r14	CM017606.2	19543369	19543374	Intron (>1 Kb)	FBgn0200933	101	Full TE	2000	4000	With spread	Expressed	0.793108	0.0141206	FBgn0004449	Ten-m
id_187_Snarf_r10	CM017607.2	5381360	5381374	Intron (0-1 Kb)	FBgn0204908	1051.47	Full TE	5000	3000	With spread	Expressed	-1.21141	0.0145397	FBgn0031602	CG15431
id_197_Rachael_r25	CM017608.2	11048668	11048669	Downstream	FBgn0209260	1051.47	Full TE	2000	4000	With spread	Expressed	-0.963327	0.0147202	FBgn0033483	egr
id_64_Galatea_r7	CM017605.2	4203346	4203351	Intergenic (>5 Kb)	FBgn0209664	1051.47	Full TE	0	0	Without spread	Expressed	-1.23646	0.0148394	FBgn0038279	Sdr
id_36_Demodocus	CM017605.2	26630574	26630582	Intron (0-1 Kb)	FBgn0198018	1051.47	Truncated/Partial TE	2000	1000	With spread	Expressed	-1.92704	0.0150376	FBgn0038149	GILT1
id_68_Alcinous_r4	CM017606.2	15331667	15331687	Intergenic (4-5Kb)	FBgn0200734	140	Full TE	1000	3000	With spread	Expressed	-0.899717	0.0151538	FBgn0036850	Gem2
id_95_Andromache_r5	CM017607.2	4769359	4769370	Intron (>1 Kb)	FBgn0206990	101	Full TE	6000	6000	With spread	Expressed	0.630329	0.0156219	FBgn0261804	CG42750
id_51_Rachael_r22	CM017607.2	4935822	4935854	Intron (>1 Kb)	FBgn0206990	101	Truncated/Partial TE	3000	0	With spread	Expressed	0.630329	0.0156219	FBgn0261804	CG42750
id_67_Demodocus_r13	CM017607.2	10509448	10509457	Intron (>1 Kb)	FBgn0209957	101	Full TE	6000	6000	With spread	Expressed	0.746682	0.0157204	FBgn0031374	Wdr62
id_92_Demodocus_r8	scaffold_82	1662902	1662905	Intergenic (>5 Kb)	FBgn0282174	160	Truncated/Partial TE	0	0	Without spread	Expressed	1.15845	0.0163566	FBgn0259733	tal-AA
id_55_Rachael_r31	CM017606.2	12315796	12315801	Intron (0-1 Kb)	FBgn0199267	1051.47	Truncated/Partial TE	3000	1000	With spread	Expressed	-0.890818	0.0169794	FBgn0261555	CG42673
id_232_Snarf_r17	CM017608.2	8913491	8913504	Intron (0-1 Kb)	FBgn0209371	1051.47	Full TE	0	0	Without spread	Expressed	-0.712712	0.0172133	FBgn0265434	zip
id_124_Galatea_r22	contig_51	17503310	17503314	Intron (>1 Kb)	FBgn0199455	160	Full TE	2000	2000	With spread	Expressed	-1.10441	0.0176292	FBgn0052423	shep
id_97_Paris_r13	contig_50	25902151	25902154	Intron (>1 Kb)	FBgn0202929	160	Full TE	0	0	Without spread	Expressed	-1.70083	0.0189979	FBgn0031023	CG14200
id_160_Ulysses_r6	CM017609.2	1649715	1649720	Intron (0-1 Kb)	FBgn0209095	140	Full TE	5000	4000	With spread	Expressed	1.3591	0.0190066	FBgn0085432	pan
id_84_Hecuba_r13	CM017606.2	13936876	13936881	Promoter	FBgn0200666	1051.47	Full TE	4000	1000	With spread	Expressed	-1.59082	0.0194234	FBgn0052311	zormin
id_15_Boreas|Ulysses	CM017607.2	11828793	11828798	Intergenic (1-2Kb)	FBgn0204551	1051.47	Truncated/Partial TE	1000	3000	With spread	Expressed	-0.966393	0.0209388	No ortholog	-
id_216_Alcinous_r18	CM017608.2	22080441	22080442	Intron (0-1 Kb)	FBgn0208541	1051.47	Full TE	2000	4000	With spread	Expressed	-0.575779	0.0229535	FBgn0003435	sm
id_99_Penelope_r20	scaffold_82	24682910	24682915	Intron (>1 Kb)	FBgn0197920	160	Truncated/Partial TE	0	0	Without spread	Expressed	-1.24515	0.0231617	FBgn0001297	kay
id_163_Hecuba_r12	scaffold_82	13371163	13371168	Intron (>1 Kb)	FBgn0211245	160	Full TE	0	0	Without spread	Expressed	-0.911466	0.0240601	FBgn0243512	puc
id_52_Ziggy_r4	CM017606.2	1935525	1935527	Intron (0-1 Kb)	FBgn0199940	9	Full TE	4000	5000	With spread	Expressed	-0.503603	0.0242458	FBgn0024277	trio
id_23_Tiresias_r4	CM017605.2	27893088	27893093	Intergenic (>5 Kb)	FBgn0198086	101	Full TE	0	0	Without spread	Expressed	0.938577	0.0242654	FBgn0051345	CG31345
id_119_Andromache_r5	contig_51	12806259	12806265	Intron (>1 Kb)	FBgn0200694	160	Full TE	0	0	Without spread	Expressed	-2.19187	0.025672	FBgn0023095	caps
id_61_Galatea_r18	CM017606.2	27415126	27415131	Intergenic (>5 Kb)	FBgn0201329	101	Full TE	3000	3000	With spread	Expressed	-0.466594	0.0273692	FBgn0036769	Tsp74F
id_115_Alcinous_r4	contig_51	11700675	11700695	Intron (>1 Kb)	FBgn0199078	160	Full TE	0	0	Without spread	Expressed	0.74	0.027848	FBgn0036853	mRpL21
id_84_Demodocus_r32	CM017604.2	7806490	7806496	Intron (>1 Kb)	FBgn0204004	101	Truncated/Partial TE	6000	3000	With spread	Expressed	-0.300893	0.0280505	FBgn0003159	CG2841
id_37_Galatea_r7	CM017605.2	29953696	29953700	CDS	FBgn0197519	140	Full TE	0	0	Without spread	Expressed	-1.51288	0.0282501	FBgn0015575	alpha-Est7
id_186_Hecuba_r15	scaffold_82	22444295	22444299	Intron (>1 Kb)	FBgn0210656	160	Full TE	0	0	Without spread	Expressed	-0.648154	0.0299009	FBgn0015396	jumu
id_195_Galatea_r33	CM017604.2	4247986	4248005	Intron (>1 Kb)	FBgn0202923	140	Full TE	2000	1000	With spread	Expressed	0.929404	0.0309511	FBgn0031016	kek5
id_95_Telemac_r7	CM017607.2	10704838	10704844	Intron (>1 Kb)	FBgn0204601	140	Full TE	4000	2000	With spread	Expressed	0.637851	0.0309511	FBgn0051678	CG31678
id_15_Demodocus_r2	CM017605.2	20287128	20287132	Intergenic (1-2Kb)	FBgn0210889	140	Truncated/Partial TE	0	0	Without spread	Expressed	0.641881	0.0338858	FBgn0038016	MBD-R2
id_256_Bishop_r16	CM017604.2	21995247	21995248	Intron (0-1 Kb)	FBgn0206555	1051.47	Full TE	4000	5000	With spread	Expressed	-1.30339	0.034384	FBgn0261873	sdt
id_137_Rachael_r4	CM017608.2	14510193	14510196	Intron (0-1 Kb)	FBgn0207630	140	Full TE	0	0	Without spread	Expressed	0.672197	0.0373601	FBgn0243516	Vrp1
id_56_Ulysses_r2	CM017606.2	12409919	12409927	Promoter	FBgn0200585	1051.47	Truncated/Partial TE	0	0	Without spread	Expressed	-0.330417	0.0377213	FBgn0035753	RpL18
id_65_Demodocus_r12	CM017608.2	24529053	24529061	Downstream	FBgn0208439	140	Truncated/Partial TE	0	0	Without spread	Expressed	0.616915	0.0402916	FBgn0033352	PAN2
id_193_Snarf_r30	CM017604.2	29118922	29118929	Intron (>1 Kb)	FBgn0206196	140	Full TE	0	0	Without spread	Expressed	0.874956	0.0410389	FBgn0021764	sdk
id_101_Ulysses_r2	CM017606.2	22394874	22394886	Promoter	FBgn0201089	1051.47	Full TE	0	0	Without spread	Expressed	-0.449181	0.0416207	FBgn0036514	CG12301
id_147_Galatea_r37	CM017604.2	28537282	28537287	Intron (0-1 Kb)	FBgn0206275	101	Full TE	6000	6000	With spread	Expressed	-0.575227	0.042226	FBgn0052626	AMPdeam
id_154_Ziggy_r10	CM017607.2	18648934	18648935	Intron (>1 Kb)	FBgn0203214	1051.47	Full TE	2000	5000	With spread	Expressed	0.610704	0.0448316	FBgn0086711	mol
id_1_Ulysses	contig_118	689074	689079	Promoter	FBgn0206807	160	Full TE	3000	1000	With spread	Expressed	-0.585837	0.0449579	FBgn0016126	CaMKI
id_253_Hecuba_r34	CM017604.2	21450376	21450433	Intron (0-1 Kb)	FBgn0206572	1051.47	Full TE	3000	3000	With spread	Expressed	-0.437155	0.0451428	FBgn0026415	Idgf4
id_181_Ulysses_r5	CM017607.2	28498008	28498013	Intron (0-1 Kb)	FBgn0205301	1051.47	Full TE	3000	1000	With spread	Expressed	-1.57975	0.0467361	FBgn0032791	CG18094
id_245_Ulysses_r8	CM017604.2	17835264	17835269	Promoter	FBgn0205690	1051.47	Full TE	0	0	Without spread	Expressed	-0.422623	0.0511501	FBgn0030350	SelG
id_200_Ziggy_r17	CM017604.2	9412180	9412186	Intron (0-1 Kb)	FBgn0203729	140	Full TE	0	0	Without spread	Expressed	0.338343	0.0534157	FBgn0259228	C3G
id_16_Laertes	CM017605.2	24835964	24836002	Intergenic (>5 Kb)	FBgn0197916	9	Full TE	6000	6000	With spread	Expressed	-0.491462	0.0571895	FBgn0260990	yata
id_76_Penelope_r14	contig_51	11828867	11828868	Intron (0-1 Kb)	FBgn0199094	160	Truncated/Partial TE	0	0	Without spread	Expressed	-0.704644	0.0604598	FBgn0028978	trbl
id_135_Ziggy_r10	contig_51	24003878	24003884	Intron (0-1 Kb)	FBgn0200049	160	Full TE	2000	1000	With spread	Expressed	-1.05494	0.0639199	FBgn0259243	Pka-R1
id_27_Andromache_r1	CM017605.2	33756199	33756214	Intron (0-1 Kb)	FBgn0211790	101	Full TE	6000	6000	With spread	Expressed	0.836718	0.0643684	FBgn0023023	CRMP
id_25_Telemac	contig_36	24451778	24451791	Intron (>1 Kb)	FBgn0206990	160	Full TE	0	0	Without spread	Expressed	-0.987257	0.0645306	FBgn0261804	CG42750
id_2_Polyphemus	contig_36	13864018	13864019	Intron (0-1 Kb)	FBgn0204404	160	Truncated/Partial TE	0	0	Without spread	Expressed	-0.932873	0.0657895	FBgn0264742	CG44000
id_128_Penelope_r2	contig_51	18979156	18979166	Intron (>1 Kb)	FBgn0200307	160	Full TE	0	0	Without spread	Expressed	-0.838829	0.0679054	FBgn0035936	Tsp66E
id_18_Laertes	contig_36	16972714	16972715	Intron (>1 Kb)	FBgn0210707	160	Full TE	6000	6000	With spread	Expressed	-1.05224	0.0707186	FBgn0264895	RapGAP1
id_122_Tv1_r2	CM017608.2	599654	599659	Downstream	FBgn0205554	101	Full TE	5000	5000	With spread	Expressed	-0.353906	0.0708571	FBgn0000042	Act5C
id_82_Snarf_r5	contig_50	11600689	11600702	Intron (0-1 Kb)	FBgn0205760	160	Full TE	2000	4000	With spread	Expressed	-1.05442	0.0774244	FBgn0026374	Rhp
id_77_Agelaus_r1	CM017607.2	1755742	1755757	Intron (>1 Kb)	FBgn0203343	101	Full TE	4000	6000	With spread	Expressed	-0.143805	0.0782885	No ortholog	-
id_8_Penelope_r2	contig_50	17707652	17707656	Downstream	FBgn0204247	160	Truncated/Partial TE	1000	2000	With spread	Expressed	0.460174	0.0827093	FBgn0261955	kdn
id_38_Telemac_r3	contig_36	22591843	22591849	Intron (>1 Kb)	FBgn0204863	160	Truncated/Partial TE	0	0	Without spread	Expressed	-0.773982	0.086927	FBgn0000251	cad
id_183_Paris_r20	scaffold_82	21613481	21613484	Intron (0-1 Kb)	FBgn0210818	160	Full TE	0	0	Without spread	Expressed	-0.931548	0.0943058	FBgn0250823	gish
id_25_Alcinous|Polyphemus	scaffold_82	26714699	26714705	Intron (>1 Kb)	FBgn0198037	160	Truncated/Partial TE	0	0	Without spread	Expressed	-1.04351	0.1015	FBgn0010113	hdc
id_17_Telemac_r1	scaffold_82	4835370	4835374	Intron (0-1 Kb)	FBgn0211718	160	Truncated/Partial TE	0	0	Without spread	Expressed	-0.965749	0.112798	FBgn0053111	CG33111
id_53_Ziggy_r4	contig_49	18540403	18540407	Intron (0-1 Kb)	FBgn0209365	160	Full TE	2000	2000	With spread	Expressed	-0.525507	0.144778	FBgn0041585	olf186-F
id_31_Paris_r4	contig_36	6824004	6824007	Intron (0-1 Kb)	FBgn0201134	160	Full TE	1000	2000	With spread	Expressed	-0.42336	0.150376	FBgn0004872	piwi
id_49_Ulysses_r1	contig_49	2026651	2026652	Intergenic (>5 Kb)	FBgn0206885	160	Truncated/Partial TE	5000	5000	With spread	Expressed	0.339475	0.150533	FBgn0020764	Alas
id_130_Hecuba_r11	CM017608.2	10987053	10987058	Intron (>1 Kb)	FBgn0207341	140	Full TE	0	0	Without spread	Expressed	-2.36583	0.166397	FBgn0085415	CG34386
id_134_Paris_r16	contig_51	23555137	23555140	Downstream	FBgn0199796	160	Full TE	0	0	Without spread	Expressed	-0.353667	0.174502	FBgn0045823	vsg
id_87_Phemius	contig_51	6758311	6758347	Intergenic (3-4 Kb)	FBgn0200990	160	Truncated/Partial TE	3000	2000	With spread	Expressed	0.531045	0.193646	FBgn0037017	CG4074
id_55_Galatea_r6	contig_49	2096052	2096053	Intron (0-1 Kb)	FBgn0206836	160	Full TE	6000	1000	With spread	Expressed	-0.419595	0.224434	FBgn0260798	Gprk1
id_117_Demodocus_r2	contig_51	12574274	12574280	Intron (0-1 Kb)	FBgn0199148	160	Full TE	3000	6000	With spread	Expressed	-0.947148	0.242505	No ortholog	-
id_60_Ulysses_r2	contig_49	6797768	6797769	Promoter	FBgn0207999	160	Truncated/Partial TE	3000	3000	With spread	Expressed	0.392688	0.251286	FBgn0053138	AGBE
id_24_Tiresias_r1	contig_36	23132827	23132839	Intron (0-1 Kb)	FBgn0207349	160	Full TE	4000	5000	With spread	Expressed	-1.54214	0.251999	FBgn0262018	CadN2
id_48_Rachael_r24	CM017608.2	19657142	19657154	Downstream	FBgn0207924	9	Truncated/Partial TE	2000	6000	With spread	Expressed	-0.888686	0.253912	FBgn0033712	mIF3
id_143_Galatea_r25	contig_51	8357951	8357955	Intron (>1 Kb)	FBgn0198915	160	Full TE	3000	4000	With spread	Expressed	-0.636766	0.256802	FBgn0036773	CG13698
id_152_Hecuba_r11	scaffold_243	1434440	1434445	Intergenic (>5 Kb)	FBgn0282208	160	Full TE	3000	6000	With spread	Expressed	0.552531	0.36088	No ortholog	-
id_81_Rachael_r12	contig_51	20844625	20844633	Intron (>1 Kb)	FBgn0199642	160	Truncated/Partial TE	0	0	Without spread	Expressed	0.310166	0.383457	FBgn0037082	CG5664
id_12_Rachael_r3	CM017605.2	20489413	20489415	Intergenic (>5 Kb)	FBgn0210539	9	Truncated/Partial TE	3000	5000	With spread	Expressed	-10.9232	0.425417	FBgn0038773	CG10887
id_281_Alcinous_r21	CM017604.2	9407007	9407012	Intergenic (1-2Kb)	FBgn0203730	1051.47	Full TE	0	0	Without spread	Expressed	-1.44963	0.491132	FBgn0003390	shf
id_139_Galatea_r33	CM017604.2	24560578	24560583	Intron (>1 Kb)	FBgn0206008	101	Full TE	0	0	Without spread	Expressed	1.17176	0.557988	FBgn0261260	mgl
id_207_Rachael_r29	CM017608.2	16627047	16627050	3'UTR	FBgn0208839	1051.47	Full TE	2000	5000	With spread	Expressed	0.467412	0.565592	FBgn0015714	Cyp6a17
id_8_Penelope_r2	contig_50	17707652	17707656	Promoter	FBgn0204248	160	Truncated/Partial TE	1000	2000	With spread	Expressed	-0.261161	0.595977	FBgn0029870	Marf
id_145_Hecuba_r10	contig_51	9690991	9690996	Intron (>1 Kb)	FBgn0198982	160	Full TE	0	0	Without spread	Expressed	-0.3651	0.614097	FBgn0263776	CG43693
id_77_Rachael_r21	CM017604.2	15446638	15446645	Downstream	FBgn0202566	140	Truncated/Partial TE	0	0	Without spread	Expressed	-0.412181	0.618544	FBgn0027087	HisRS
id_112_Paris_r15	contig_51	10195208	10195219	Intron (0-1 Kb)	FBgn0200829	160	Full TE	0	0	Without spread	Expressed	0.198851	0.628625	FBgn0266918	CG32486
id_46_Ulysses_r3	CM017607.2	14678404	14678405	Downstream	FBgn0204406	140	Truncated/Partial TE	0	0	Without spread	Expressed	-0.543735	0.665287	FBgn0031676	senju
id_10_Rachael	CM017605.2	14381465	14381470	Intron (0-1 Kb)	FBgn0210220	140	Truncated/Partial TE	0	0	Without spread	Expressed	0.849546	0.703654	FBgn0051145	CG31145
id_144_Penelope_r3	CM017607.2	16427756	16427761	Downstream	FBgn0198339	1051.47	Full TE	4000	1000	With spread	Expressed	0.469701	0.719932	FBgn0032465	Yip1d1
id_101_Polyphemus_r7	contig_50	28646745	28646758	Intergenic (2-3 Kb)	FBgn0203166	160	Full TE	4000	3000	With spread	Expressed	0.775062	0.726321	FBgn0010019	Cyp4g1
id_185_Galatea_r28	CM017604.2	25631884	25631889	Intergenic (2-3 Kb)	FBgn0206394	140	Full TE	0	0	Without spread	Expressed	0.48125	0.73178	FBgn0031126	Cyp6v1
id_50_Penelope_r7	contig_49	22457550	22457554	Intron (>1 Kb)	FBgn0281934	160	Truncated/Partial TE	0	0	Without spread	Expressed	0.408205	0.732786	No ortholog	-
id_35_Paris_r5	contig_36	8568623	8568626	Downstream	FBgn0202359	160	Full TE	0	0	Without spread	Expressed	-0.248447	0.741304	FBgn0031813	CG9527
id_131_Ziggy_r11	CM017608.2	11402943	11402948	Downstream	FBgn0209231	140	Full TE	0	0	Without spread	Expressed	-0.419847	0.752798	FBgn0016687	Nurf-38
id_51_Rachael_r28	CM017605.2	7358933	7358936	Intron (0-1 Kb)	FBgn0209850	1051.47	Truncated/Partial TE	3000	0	With spread	Expressed	0.470831	0.761136	FBgn0005777	PpD3
id_84_Ulysses	CM017606.2	6002457	6002462	Promoter	FBgn0199658	140	Full TE	0	0	Without spread	Expressed	0.302793	0.770112	FBgn0035464	PIG-B
id_42_Demodocus_r1	contig_36	9800649	9800661	Intergenic (1-2Kb)	FBgn0202847	160	Truncated/Partial TE	0	0	Without spread	Expressed	-0.385957	0.773106	FBgn0015777	nrv2
id_66_Rachael_r17	CM017608.2	24729417	24729418	Intron (>1 Kb)	FBgn0206922	140	Truncated/Partial TE	0	0	Without spread	Expressed	-0.986664	0.784833	FBgn0027585	CG8740
id_56_Demodocus_r3	CM017605.2	8403053	8403066	Intron (>1 Kb)	FBgn0209904	140	Full TE	3000	4000	With spread	Expressed	0.570901	0.794388	FBgn0011224	heph
id_119_Alcinous_r6	CM017607.2	5501257	5501261	Intron (>1 Kb)	FBgn0207203	140	Full TE	0	0	Without spread	Expressed	0.617042	0.797479	FBgn0263355	CG31688
id_48_Snarf_r11	CM017605.2	5186093	5186108	Intergenic (>5 Kb)	FBgn0209708	140	Full TE	1000	3000	With spread	Expressed	-0.361091	0.806298	FBgn0027083	MetRS-m
id_57_Tiresias_r4	CM017605.2	9889373	9889378	Intron (>1 Kb)	FBgn0209973	140	Full TE	0	0	Without spread	Expressed	0.713089	0.808196	FBgn0003118	pnt
id_147_Galatea_r19	CM017608.2	24827340	24827344	Intron (0-1 Kb)	FBgn0206913	140	Full TE	0	0	Without spread	Expressed	0.294289	0.809098	FBgn0263395	hppy
id_153_Alcinous_r8	CM017608.2	4834689	4834716	Intron (>1 Kb)	FBgn0208285	140	Full TE	2000	3000	With spread	Expressed	0.357765	0.810327	FBgn0034366	Atg7
id_57_Ulysses_r4	CM017608.2	11165905	11165914	Intron (0-1 Kb)	FBgn0209250	140	Truncated/Partial TE	5000	2000	With spread	Expressed	-0.389148	0.817856	FBgn0260775	DnaJ-60
id_67_Snarf_r8	contig_50	18361120	18361127	Intron (>1 Kb)	FBgn0203594	160	Truncated/Partial TE	2000	2000	With spread	Expressed	-0.166273	0.821644	FBgn0002707	mei-9
id_122_Polyphemus_r5	CM017607.2	8426600	8426601	Intron (0-1 Kb)	FBgn0208454	140	Full TE	1000	5000	With spread	Expressed	0.495192	0.831287	FBgn0004838	Hrb27C
id_174_Alcinous_r11	CM017604.2	17260278	17260281	Intron (>1 Kb)	FBgn0202493	140	Full TE	0	0	Without spread	Expressed	0.752285	0.843084	FBgn0004647	N
id_150_Penelope_r4	contig_93	864948	864957	Intron (>1 Kb)	FBgn0282975	160	Full TE	4000	3000	With spread	Expressed	0.300032	0.844493	FBgn0058263	MFS17
id_88_Rachael_r6	CM017607.2	26473454	26473462	Intron (>1 Kb)	FBgn0205185	101	Full TE	0	0	Without spread	Expressed	0.575599	0.855149	FBgn0005771	noc
id_14_Telemac	CM017605.2	18822127	18822133	Intergenic (1-2Kb)	FBgn0210958	140	Truncated/Partial TE	0	0	Without spread	Expressed	-0.670886	0.856548	FBgn0053970	CG33970
id_49_Ulysses_r2	contig_49	17409165	17409170	Intron (>1 Kb)	FBgn0207304	160	Full TE	1000	3000	With spread	Expressed	-0.390741	0.860404	FBgn0033494	KCNQ
id_133_Andromache_r10	CM017604.2	18594440	18594455	Intergenic (1-2Kb)	FBgn0206689	101	Full TE	0	0	Without spread	Expressed	-0.758178	0.862513	FBgn0004959	phm
id_13_Demodocus_r1	CM017605.2	18581717	18581722	Intron (0-1 Kb)	FBgn0210442	140	Truncated/Partial TE	0	0	Without spread	Expressed	-0.260583	0.86948	FBgn0040259	Ugt302C1
id_101_Ulysses_r2	CM017606.2	22394874	22394886	Promoter	FBgn0198704	1051.47	Full TE	0	0	Without spread	Expressed	0.472021	0.873513	FBgn0261109	mrn
id_132_Ziggy_r12	CM017608.2	11493512	11493520	Intron (>1 Kb)	FBgn0207398	140	Full TE	2000	2000	With spread	Expressed	0.547974	0.876731	FBgn0033212	LRR
id_116_Ziggy_r9	CM017607.2	28366037	28366043	Intron (>1 Kb)	FBgn0205320	140	Full TE	3000	1000	With spread	Expressed	0.469038	0.876731	FBgn0028509	CenG1A
id_157_Tv1_r5	scaffold_82	11727672	11727677	Intergenic (>5 Kb)	FBgn0257377	160	Full TE	0	0	Without spread	Expressed	0.216041	0.881016	No ortholog	-
id_54_Polyphemus_r3	contig_49	20619105	20619106	Intron (0-1 Kb)	FBgn0209499	160	Full TE	2000	1000	With spread	Expressed	-0.121441	0.892854	FBgn0004907	14-3-3zeta
id_49_Demodocus_r10	CM017607.2	24852484	24852492	Intron (>1 Kb)	FBgn0205486	140	Truncated/Partial TE	0	0	Without spread	Expressed	0.754955	0.896686	FBgn0031738	CG9171
id_19_Demodocus_r4	CM017605.2	2530144	2530240	Intergenic (>5 Kb)	FBgn0201437	140	Truncated/Partial TE	0	0	Without spread	Expressed	0.488618	0.909806	FBgn0015622	Cnx99A
id_15_Galatea_r2	CM017605.2	1674307	1674311	Intergenic (>5 Kb)	FBgn0201490	140	Full TE	0	0	Without spread	Expressed	0.219406	0.910204	FBgn0266464	Nsf2
id_123_Penelope_r1	contig_51	1730394	1730399	Intron (>1 Kb)	FBgn0201262	160	Full TE	5000	2000	With spread	Expressed	-0.197111	0.912191	FBgn0036155	CG6163
id_52_Snarf_r12	CM017605.2	621394	621405	Intron (>1 Kb)	FBgn0201598	140	Full TE	3000	5000	With spread	Expressed	0.531685	0.916834	FBgn0264493	rdx
id_72_Galatea_r12	contig_49	7193102	7193121	Intron (>1 Kb)	FBgn0207973	160	Full TE	0	3000	With spread	Expressed	-0.393081	0.921421	FBgn0033438	Mmp2
id_71_Galatea_r11	contig_49	7117014	7117019	Intron (>1 Kb)	FBgn0207973	160	Full TE	0	0	Without spread	Expressed	-0.393081	0.921421	FBgn0033438	Mmp2
id_54_Rachael_r12	CM017607.2	5718797	5718805	Intron (>1 Kb)	FBgn0204884	140	Truncated/Partial TE	0	0	Without spread	Expressed	0.426047	0.921944	FBgn0000114	bru1
id_12_Rachael_r6	CM017604.2	16962369	16962372	Intergenic (1-2Kb)	FBgn0202507	1051.47	Truncated/Partial TE	2000	5000	With spread	Expressed	0.689468	0.943917	FBgn0030976	CG7378
id_77_Rachael_r35	CM017604.2	15674645	15674647	Intron (>1 Kb)	FBgn0202559	101	Truncated/Partial TE	2000	1000	With spread	Expressed	0.946078	0.95567	FBgn0264449	CG43867
id_109_Andromache_r6	CM017607.2	21795467	21795473	Intron (>1 Kb)	FBgn0200791	140	Full TE	0	0	Without spread	Expressed	0.495474	0.957599	FBgn0000464	Lar
id_108_Penelope_r6	CM017607.2	21709327	21709340	Intron (>1 Kb)	FBgn0200791	140	Full TE	0	0	Without spread	Expressed	0.495474	0.957599	FBgn0000464	Lar
id_36_Penelope_r5	CM017606.2	16511670	16511677	Intron (>1 Kb)	FBgn0199040	140	Truncated/Partial TE	0	0	Without spread	Expressed	0.499352	0.965107	FBgn0052451	SPoCk
id_42_Demodocus_r2	CM017605.2	32315894	32315907	Intron (>1 Kb)	FBgn0197392	140	Full TE	4000	6000	With spread	Expressed	0.617764	0.965918	FBgn0003165	pum
id_56_Penelope_r9	CM017607.2	7893666	7893674	Promoter	FBgn0022834	140	Truncated/Partial TE	0	0	Without spread	Expressed	0.54881	0.96825	FBgn0014396	tim
id_65_Ziggy_r5	contig_49	26736017	26736023	Intergenic (1-2Kb)	FBgn0013065	160	Full TE	1000	2000	With spread	Expressed	0.177374	0.97157	FBgn0000078	Amy-d
id_53_Alcinous_r1	contig_49	26734939	26734954	Intergenic (1-2Kb)	FBgn0013065	160	Truncated/Partial TE	0	0	Without spread	Expressed	0.177374	0.97157	FBgn0000078	Amy-d
id_54_Snarf	CM017606.2	11557558	11557570	Intron (0-1 Kb)	FBgn0199324	1051.47	Truncated/Partial TE	1000	4000	With spread	Expressed	0.421012	0.97338	No ortholog	-
id_137_Snarf_r11	CM017604.2	22691668	22691680	Intergenic (1-2Kb)	FBgn0206517	101	Full TE	3000	5000	With spread	Expressed	0.64963	0.978381	FBgn0083956	CG34120
id_23_Alcinous_r2	CM017605.2	2126535	2126539	Intron (>1 Kb)	FBgn0201455	140	Full TE	6000	2000	With spread	Expressed	-0.549536	0.989439	FBgn0037405	CG1077
id_16_Penelope	CM017605.2	2129596	2129638	Intron (>1 Kb)	FBgn0201455	140	Truncated/Partial TE	4000	3000	With spread	Expressed	-0.549536	0.989439	FBgn0037405	CG1077
id_16_Demodocus_r1	CM017605.2	22957154	22957165	Intron (0-1 Kb)	FBgn0210738	101	Full TE	4000	6000	With spread	Expressed	0.624103	0.990787	FBgn0261552	ps
id_85_Penelope_r13	CM017604.2	6992345	6992354	Intron (0-1 Kb)	FBgn0203964	140	Truncated/Partial TE	0	0	Without spread	Expressed	0.331739	0.990811	FBgn0023509	mip130
id_166_Tv1_r1	CM017604.2	13281231	13281236	Downstream	FBgn0202019	140	Full TE	0	0	Without spread	Expressed	0.526309	0.991422	FBgn0261811	pico
id_177_Galatea_r26	CM017604.2	20168346	20168350	Intron (>1 Kb)	FBgn0206632	140	Full TE	0	0	Without spread	Expressed	0.537121	0.991422	FBgn0030685	Graf
id_72_Tiresias_r5	CM017606.2	18330921	18330926	Intron (0-1 Kb)	FBgn0200888	140	Full TE	3000	4000	With spread	Expressed	0.378346	0.991422	FBgn0052062	Rbfox1
id_67_Rachael_r18	CM017608.2	261411	261417	Intron (0-1 Kb)	FBgn0205390	140	Truncated/Partial TE	2000	2000	With spread	Expressed	0.345369	0.991422	FBgn0045063	fdl
id_34_Penelope_r3	CM017606.2	14888565	14888579	Promoter	FBgn0199148	140	Truncated/Partial TE	0	0	Without spread	Expressed	0.413083	0.994171	No ortholog	-
id_81_Galatea_r8	CM017606.2	11503169	11503173	Intron (>1 Kb)	FBgn0200518	1051.47	Full TE	0	0	Without spread	Expressed	-0.565699	0.995722	FBgn0261258	rgn
id_136_Ziggy_r14	CM017608.2	8895359	8895372	3'UTR	FBgn0207242	9	Full TE	5000	5000	With spread	Expressed	0.263962	1	FBgn0035091	CG3829
id_7_Ulysses_r1	CM017607.2	8418706	8418711	3'UTR	FBgn0204739	140	Truncated/Partial TE	6000	1000	With spread	Expressed	0.0811273	1	FBgn0028554	x16
id_20_Ziggy	CM017605.2	31391832	31391836	3'UTR	FBgn0198275	9	Full TE	5000	4000	With spread	Expressed	-0.0687683	1	FBgn0000083	AnxB9
id_47_Tiresias_r4	CM017605.2	26659608	26659612	3'UTR	FBgn0197700	1051.47	Full TE	1000	6000	With spread	Expressed	-0.289703	1	FBgn0027610	Dic1
id_200_Rachael_r26	CM017608.2	13813041	13813043	3'UTR	FBgn0207553	1051.47	Full TE	4000	3000	With spread	Expressed	-0.318843	1	FBgn0033005	CG3107
id_229_Hecuba_r32	CM017608.2	6734753	6734758	3'UTR	FBgn0207087	1051.47	Full TE	2000	3000	With spread	Expressed	-0.320038	1	No ortholog	-
id_251_Alcinous_r20	CM017604.2	20249807	20249810	3'UTR	FBgn0206630	1051.47	Full TE	0	0	Without spread	Expressed	-0.256738	1	FBgn0029979	mahe
id_21_Ulysses_r1	CM017606.2	10152700	10152705	5'UTR	FBgn0200410	9	Truncated/Partial TE	6000	6000	With spread	Expressed	0.534434	1	FBgn0036005	pall
id_173_Snarf_r9	CM017607.2	26310093	26310102	5'UTR	FBgn0205183	1051.47	Full TE	3000	3000	With spread	Expressed	0.310004	1	FBgn0262872	milt
id_4_Rachael_r1	CM017608.2	12075189	12075193	5'UTR	FBgn0207436	1051.47	Truncated/Partial TE	5000	6000	With spread	Expressed	-0.715974	1	FBgn0034389	Mctp
id_227_Rachael_r31	CM017608.2	5008697	5008698	CDS	FBgn0208294	1051.47	Full TE	0	0	Without spread	Expressed	-0.700553	1	FBgn0050466	CG30466
id_5_Ulysses	CM017607.2	20928251	20928256	Downstream	FBgn0202149	140	Truncated/Partial TE	1000	5000	With spread	Expressed	0.208784	1	FBgn0058006	CG40006
id_89_Rachael_r7	CM017607.2	26864692	26864695	Downstream	FBgn0205196	101	Full TE	4000	4000	With spread	Expressed	0.190333	1	FBgn0032036	CG13384
id_53_Telemac_r1	CM017605.2	7247927	7247933	Downstream	FBgn0209837	140	Full TE	1000	3000	With spread	Expressed	0.164114	1	FBgn0039379	CG5886
id_32_Agelaus	CM017605.2	27154671	27154676	Downstream	FBgn0025403	140	Full TE	3000	3000	With spread	Expressed	0.158035	1	FBgn0003511	Sry-beta
id_68_Ziggy_r7	contig_49	4851999	4852001	Downstream	FBgn0208081	160	Full TE	3000	2000	With spread	Expressed	0.12472	1	FBgn0287775
id_225_Agelaus_r5	CM017608.2	4153372	4153377	Downstream	FBgn0208229	1051.47	Full TE	1000	4000	With spread	Expressed	0.0518603	1	FBgn0050183	CG30183
id_48_Rachael_r24	CM017608.2	19657142	19657154	Downstream	FBgn0208669	9	Truncated/Partial TE	2000	6000	With spread	Expressed	-0.0476049	1	FBgn0033713	CG8841
id_10_Rachael_r2	CM017605.2	16214783	16214789	Downstream	FBgn0211081	9	Truncated/Partial TE	3000	6000	With spread	Expressed	-0.0508284	1	FBgn0010768	sqz
id_134_Laertes_r4	CM017608.2	8849658	8849660	Downstream	FBgn0207241	9	Full TE	4000	6000	With spread	Expressed	-0.0646422	1	FBgn0035088	CG3776
id_137_Ziggy_r8	CM017607.2	12744387	12744405	Downstream	FBgn0210897	1051.47	Full TE	1000	2000	With spread	Expressed	-0.0688256	1	FBgn0032916	CG9257
id_60_Laertes_r1	contig_49	23309524	23309525	Downstream	FBgn0208242	160	Full TE	5000	4000	With spread	Expressed	-0.0739739	1	FBgn0035049	Mmp1
id_66_Demodocus_r25	CM017608.2	6653214	6653302	Downstream	FBgn0207078	101	Truncated/Partial TE	3000	3000	With spread	Expressed	-0.146817	1	FBgn0033690	EndoG
id_51_Galatea_r4	CM017605.2	29298148	29298152	Downstream	FBgn0198167	1051.47	Full TE	3000	1000	With spread	Expressed	-0.561141	1	FBgn0259139	glo
id_146_Ziggy_r9	CM017604.2	28005899	28005901	Downstream	FBgn0206165	101	Full TE	0	0	Without spread	Expressed	0.494323	1	FBgn0052699	LPCAT
id_182_Andromache_r10	CM017604.2	21917272	21917278	Downstream	FBgn0205900	140	Full TE	0	0	Without spread	Expressed	0.263425	1	FBgn0003371	sgg
id_16_Rachael_r7	CM017605.2	31118171	31118175	Downstream	FBgn0198263	101	Truncated/Partial TE	0	0	Without spread	Expressed	0.214924	1	FBgn0014006	Ask1
id_223_Polyphemus_r11	CM017608.2	24518667	24518668	Downstream	FBgn0208183	1051.47	Full TE	0	0	Without spread	Expressed	0.0853359	1	FBgn0086757	cbs
id_203_Andromache_r10	CM017608.2	15540513	15540519	Downstream	FBgn0208894	1051.47	Full TE	0	0	Without spread	Expressed	-0.034622	1	FBgn0034903	sona
id_62_Polyphemus_r3	CM017606.2	16935148	16935149	Downstream	FBgn0200818	1051.47	Truncated/Partial TE	0	0	Without spread	Expressed	-0.135407	1	FBgn0035375	Pgant6
id_74_Rachael_r40	CM017606.2	245689	245692	Downstream	FBgn0203270	1051.47	Truncated/Partial TE	0	0	Without spread	Expressed	-0.248814	1	FBgn0035346	CG1146
id_277_Agelaus_r7	CM017604.2	5463890	5463897	Intergenic (>5 Kb)	FBgn0203884	1051.47	Full TE	4000	4000	With spread	Expressed	0.34891	1	FBgn0052732	Setd3
id_143_Bishop_r8	CM017604.2	5471641	5471646	Intergenic (>5 Kb)	FBgn0203884	1051.47	Truncated/Partial TE	3000	5000	With spread	Expressed	0.34891	1	FBgn0052732	Setd3
id_146_Hecuba_r21	CM017607.2	16909017	16909022	Intergenic (>5 Kb)	FBgn0203860	1051.47	Full TE	3000	4000	With spread	Expressed	0.308936	1	FBgn0032374	CG14931
id_69_Galatea_r19	CM017606.2	9976330	9976334	Intergenic (>5 Kb)	FBgn0199455	9	Full TE	2000	4000	With spread	Expressed	0.296026	1	FBgn0052423	shep
id_105_Andromache_r2	CM017606.2	23603145	23603151	Intergenic (>5 Kb)	FBgn0198652	1051.47	Full TE	3000	2000	With spread	Expressed	0.25224	1	No ortholog	-
id_104_Agelaus_r4	CM017606.2	23571317	23571320	Intergenic (>5 Kb)	FBgn0198652	1051.47	Full TE	1000	4000	With spread	Expressed	0.25224	1	No ortholog	-
id_68_Rachael_r36	CM017606.2	21302801	21302802	Intergenic (>5 Kb)	FBgn0282015	1051.47	Truncated/Partial TE	6000	4000	With spread	Expressed	0.234833	1	No ortholog	-
id_121_Rachael_r71	CM017608.2	24426459	24426519	Intergenic (>5 Kb)	FBgn0208452	1051.47	Truncated/Partial TE	2000	4000	With spread	Expressed	0.160231	1	No ortholog	-
id_70_Demodocus	CM017606.2	9981815	9981823	Intergenic (>5 Kb)	FBgn0015684	9	Full TE	5000	5000	With spread	Expressed	0.150616	1	FBgn0016031	lama
id_56_Telemac_r4	contig_49	4872673	4872685	Intergenic (>5 Kb)	FBgn0208081	160	Truncated/Partial TE	2000	2000	With spread	Expressed	0.12472	1	FBgn0287775
id_135_Bishop_r9	CM017607.2	12134203	12134204	Intergenic (>5 Kb)	FBgn0204530	1051.47	Full TE	3000	5000	With spread	Expressed	0.116028	1	FBgn0031684	ND-13A
id_167_Snarf_r26	CM017604.2	13342942	13342956	Intergenic (>5 Kb)	FBgn0202023	140	Full TE	3000	6000	With spread	Expressed	0.111338	1	FBgn0031070	CG12702
id_39_Galatea_r9	CM017606.2	1066553	1066557	Intergenic (>5 Kb)	FBgn0202663	9	Full TE	4000	2000	With spread	Expressed	0.106017	1	FBgn0035578	CG13707
id_130_Telemac_r8	CM017608.2	5515373	5515379	Intergenic (>5 Kb)	FBgn0207003	9	Full TE	1000	4000	With spread	Expressed	0.0685916	1	FBgn0011656	Mef2
id_183_Galatea_r30	CM017607.2	30207453	30207454	Intergenic (>5 Kb)	FBgn0201801	1051.47	Full TE	5000	1000	With spread	Expressed	0.0530052	1	FBgn0011703	RnrL
id_30_Rachael_r14	CM017606.2	25776325	25776328	Intergenic (>5 Kb)	FBgn0201264	101	Truncated/Partial TE	3000	5000	With spread	Expressed	0.0441677	1	FBgn0036152	CG6175
id_31_Alcinous_r3	CM017605.2	21408874	21408878	Intergenic (>5 Kb)	FBgn0210843	1051.47	Full TE	2000	5000	With spread	Expressed	-0.0232314	1	FBgn0037661	Ada
id_146_Snarf_r12	CM017604.2	15222282	15222295	Intergenic (>5 Kb)	FBgn0202576	9	Full TE	3000	4000	With spread	Expressed	-0.0386626	1	FBgn0030063	CG1789
id_12_Tiresias_r1	CM017605.2	20717360	20717365	Intergenic (>5 Kb)	FBgn0210541	101	Full TE	5000	4000	With spread	Expressed	-0.0388072	1	FBgn0038774	CG5023
id_102_Galatea_r28	CM017607.2	5707399	5707403	Intergenic (>5 Kb)	FBgn0204884	9	Full TE	6000	5000	With spread	Expressed	-0.0414644	1	FBgn0000114	bru1
id_30_Rachael_r11	CM017605.2	23386555	23386558	Intergenic (>5 Kb)	FBgn0210711	1051.47	Truncated/Partial TE	5000	3000	With spread	Expressed	-0.151508	1	FBgn0039266	CG11791
id_163_Polyphemus_r8	CM017607.2	22527312	22527313	Intergenic (>5 Kb)	FBgn0201190	1051.47	Full TE	0	3000	With spread	Expressed	-0.162631	1	FBgn0041111	lilli
id_27_Demodocus_r8	CM017606.2	18697838	18697845	Intergenic (>5 Kb)	FBgn0200906	101	Truncated/Partial TE	3000	3000	With spread	Expressed	-0.190934	1	FBgn0054039	CG34039
id_44_Rachael_r19	CM017607.2	22511357	22511368	Intergenic (>5 Kb)	FBgn0201715	101	Truncated/Partial TE	3000	3000	With spread	Expressed	-0.240686	1	FBgn0263027	CG43322
id_32_Demodocus_r9	CM017606.2	8170434	8170442	Intergenic (>5 Kb)	FBgn0199553	101	Truncated/Partial TE	3000	4000	With spread	Expressed	-0.250804	1	FBgn0011509	SrpRbeta
id_50_Andromache_r1	CM017605.2	28687154	28687160	Intergenic (>5 Kb)	FBgn0197599	1051.47	Full TE	2000	5000	With spread	Expressed	-0.289588	1	FBgn0038349	AOX3
id_17_Tiresias_r2	CM017605.2	24205691	24205696	Intergenic (>5 Kb)	FBgn0197879	101	Full TE	1000	4000	With spread	Expressed	-0.33037	1	FBgn0051363	Jupiter
id_27_Andromache	CM017605.2	20694350	20694355	Intergenic (>5 Kb)	FBgn0210541	1051.47	Truncated/Partial TE	2000	1000	With spread	Expressed	-0.523359	1	FBgn0038774	CG5023
id_22_Polyphemus_r1	CM017605.2	18753289	18753290	Intergenic (>5 Kb)	FBgn0210958	1051.47	Full TE	2000	1000	With spread	Expressed	-0.65821	1	FBgn0053970	CG33970
id_29_Alcinous_r2	CM017605.2	20477857	20477862	Intergenic (>5 Kb)	FBgn0210539	1051.47	Full TE	2000	3000	With spread	Expressed	-5.42289	1	FBgn0038773	CG10887
id_18_Tiresias_r3	CM017605.2	24361502	24361507	Intergenic (>5 Kb)	FBgn0197836	101	Full TE	0	0	Without spread	Expressed	0.17974	1	FBgn0039668	Trc8
id_146_Penelope_r8	CM017608.2	2311392	2311406	Intergenic (>5 Kb)	FBgn0204346	140	Full TE	0	0	Without spread	Expressed	0.158201	1	FBgn0060296	pain
id_21_Tiresias_r1	CM017605.2	18299245	18299250	Intergenic (>5 Kb)	FBgn0210973	1051.47	Full TE	0	0	Without spread	Expressed	0.0579711	1	FBgn0037855	CG6621
id_37_Andromache_r1	CM017606.2	10399332	10399338	Intergenic (>5 Kb)	FBgn0200429	9	Full TE	0	0	Without spread	Expressed	0.041841	1	FBgn0035213	CG2199
id_73_Tiresias	CM017604.2	12729234	12729239	Intergenic (>5 Kb)	FBgn0203542	101	Truncated/Partial TE	0	0	Without spread	Expressed	-0.0537155	1	FBgn0003139	PpV
id_114_Galatea_r26	CM017608.2	19752673	19752677	Intergenic (>5 Kb)	FBgn0208663	101	Full TE	0	0	Without spread	Expressed	-0.227717	1	FBgn0034033	CG8204
id_13_Heliski-4	CM017605.2	20689618	20689619	Intergenic (>5 Kb)	FBgn0210541	1051.47	Truncated/Partial TE	0	0	Without spread	Expressed	-0.523359	1	FBgn0038774	CG5023
id_215_Rachael_r30	CM017608.2	21981711	21981716	Intergenic (>5 Kb)	FBgn0208541	1051.47	Full TE	0	0	Without spread	Expressed	-0.575779	1	FBgn0003435	sm
id_260_Ziggy_r15	CM017604.2	24413369	24413377	Intergenic (>5 Kb)	FBgn0206008	1051.47	Full TE	0	0	Without spread	Expressed	-0.838916	1	FBgn0261260	mgl
id_145_Galatea_r36	CM017604.2	27928356	27928362	Intergenic (1-2Kb)	FBgn0206304	101	Full TE	6000	3000	With spread	Expressed	0.201581	1	FBgn0028341	Ptpmeg2
id_3_Drogypsy	CM017605.2	13160498	13160503	Intergenic (1-2Kb)	FBgn0211263	9	Full TE	6000	6000	With spread	Expressed	-0.199338	1	FBgn0005642	wdn
id_120_Rachael_r70	CM017608.2	2331492	2331499	Intergenic (1-2Kb)	FBgn0204335	1051.47	Truncated/Partial TE	0	0	Without spread	Expressed	0.277985	1	FBgn0034126	jtb
id_96_Galatea_r11	CM017606.2	20549179	20549184	Intergenic (1-2Kb)	FBgn0198804	1051.47	Full TE	0	0	Without spread	Expressed	0.196083	1	FBgn0261556	CG42674
id_16_Boreas_r1	CM017607.2	25781778	25781846	Intergenic (1-2Kb)	FBgn0205425	1051.47	Truncated/Partial TE	0	0	Without spread	Expressed	0.185257	1	FBgn0022069	Nnp-1
id_261_Polyphemus_r13	CM017604.2	24813597	24813613	Intergenic (1-2Kb)	FBgn0206019	1051.47	Full TE	0	0	Without spread	Expressed	0.108173	1	FBgn0026313	X11L
id_125_Rachael_r73	CM017608.2	6697884	6697899	Intergenic (1-2Kb)	FBgn0209526	1051.47	Truncated/Partial TE	0	0	Without spread	Expressed	-0.167776	1	FBgn0034726	Mes4
id_148_Galatea_r38	CM017604.2	29073490	29073495	Intergenic (2-3 Kb)	FBgn0206196	101	Full TE	5000	2000	With spread	Expressed	0.801198	1	FBgn0021764	sdk
id_52_Rachael_r25	CM017604.2	12435594	12435601	Intergenic (2-3 Kb)	FBgn0203557	9	Truncated/Partial TE	4000	2000	With spread	Expressed	0.704875	1	FBgn0030634	CG9164
id_51_Ulysses_r4	CM017608.2	7299662	7299668	Intergenic (2-3 Kb)	FBgn0207118	9	Truncated/Partial TE	4000	4000	With spread	Expressed	0.229454	1	FBgn0034614	CG9752
id_36_Ziggy_r3	CM017605.2	9976066	9976070	Intergenic (2-3 Kb)	FBgn0211452	9	Full TE	5000	6000	With spread	Expressed	-0.0947138	1	FBgn0039068	CG13827
id_149_Rachael_r11	CM017604.2	29197902	29197907	Intergenic (2-3 Kb)	FBgn0206197	101	Full TE	5000	5000	With spread	Expressed	-0.116069	1	FBgn0040383	CG5254
id_180_Andromache_r8	CM017607.2	28112168	28112174	Intergenic (2-3 Kb)	FBgn0205330	1051.47	Full TE	0	0	Without spread	Expressed	0.513288	1	FBgn0027348	bgm
id_167_Galatea_r45	CM017604.2	6652162	6652166	Intergenic (2-3 Kb)	FBgn0068554	9	Full TE	0	0	Without spread	Expressed	0.329187	1	FBgn0283471	wupA
id_38_Rachael_r16	CM017607.2	12561438	12561441	Intergenic (2-3 Kb)	FBgn0204513	101	Truncated/Partial TE	0	0	Without spread	Expressed	-0.0699973	1	FBgn0266369	Mtp
id_14_Demodocus_r4	CM017605.2	28350865	28350873	Intergenic (3-4 Kb)	FBgn0198099	101	Truncated/Partial TE	4000	2000	With spread	Expressed	0.358604	1	FBgn0051122	CG31122
id_56_Galatea_r15	CM017606.2	22831188	22831191	Intergenic (3-4 Kb)	FBgn0201114	9	Full TE	3000	1000	With spread	Expressed	-0.396697	1	FBgn0010406	RNaseX25
id_71_Galatea_r11	CM017606.2	17167208	17167212	Intergenic (3-4 Kb)	FBgn0200825	140	Full TE	0	0	Without spread	Expressed	0.0187911	1	FBgn0035383	CPT2
id_8_Snarf	CM017605.2	17955293	17955296	Intergenic (4-5 Kb)	FBgn0211009	9	Full TE	6000	4000	With spread	Expressed	0.730501	1	FBgn0051324	CG31324
id_125_Demodocus_r22	CM017608.2	9659888	9659901	Intergenic (4-5 Kb)	FBgn0209329	101	Full TE	5000	6000	With spread	Expressed	0.561433	1	FBgn0263102	psq
id_70_Ziggy_r5	CM017607.2	143763	143765	Intergenic (4-5 Kb)	FBgn0203393	101	Full TE	4000	6000	With spread	Expressed	0.198223	1	FBgn0067779	dbr
id_18_Demodocus_r3	CM017605.2	24159662	24159671	Intergenic (4-5Kb)	FBgn0197879	140	Truncated/Partial TE	0	0	Without spread	Expressed	-0.0619384	1	FBgn0051363	Jupiter
id_33_Galatea_r5	CM017605.2	27719473	27719480	Intergenic (4-5Kb)	FBgn0197631	140	Full TE	0	0	Without spread	Expressed	-0.0746415	1	FBgn0038099	CG7091
id_24_Telemac_r2	CM017606.2	15788505	15788506	Intron (>1 Kb)	FBgn0199078	9	Truncated/Partial TE	3000	5000	With spread	Expressed	0.587638	1	FBgn0036853	mRpL21
id_71_Tiresias_r8	CM017607.2	1453739	1453762	Intron (>1 Kb)	FBgn0203439	101	Full TE	5000	5000	With spread	Expressed	0.522706	1	FBgn0001994	crp
id_14_Boreas	CM017605.2	26516549	26516554	Intron (>1 Kb)	FBgn0198008	1051.47	Truncated/Partial TE	3000	3000	With spread	Expressed	0.521652	1	FBgn0052944	CG32944
id_43_Demodocus_r15	CM017607.2	21691334	21691345	Intron (>1 Kb)	FBgn0200791	101	Truncated/Partial TE	2000	2000	With spread	Expressed	0.49986	1	FBgn0000464	Lar
id_29_Rachael_r13	CM017606.2	23914859	23914860	Intron (>1 Kb)	FBgn0201155	9	Truncated/Partial TE	6000	4000	With spread	Expressed	0.493778	1	FBgn0087007	bbg
id_76_Telemac_r3	CM017607.2	17503072	17503078	Intron (>1 Kb)	FBgn0198508	101	Full TE	3000	5000	With spread	Expressed	0.423704	1	FBgn0011259	Sema1a
id_96_Snarf_r6	CM017607.2	27691904	27691918	Intron (>1 Kb)	FBgn0205341	9	Full TE	3000	6000	With spread	Expressed	0.414573	1	FBgn0261563	wb
id_63_Tiresias_r7	CM017606.2	6314958	6314983	Intron (>1 Kb)	FBgn0199646	9	Full TE	5000	3000	With spread	Expressed	0.380924	1	FBgn0005640	Eip63E
id_93_Galatea_r25	CM017607.2	24885587	24885593	Intron (>1 Kb)	FBgn0205485	9	Full TE	4000	5000	With spread	Expressed	0.367999	1	FBgn0261239	Hr39
id_101_Demodocus_r19	CM017607.2	9426311	9426312	Intron (>1 Kb)	FBgn0209372	101	Full TE	2000	3000	With spread	Expressed	0.35764	1	FBgn0031413	CG9967
id_47_Rachael_r24	CM017605.2	33452345	33452357	Intron (>1 Kb)	FBgn0198357	1051.47	Truncated/Partial TE	1000	2000	With spread	Expressed	0.350425	1	FBgn0046225	CG17230
id_115_Rachael_r65	CM017608.2	19406903	19406910	Intron (>1 Kb)	FBgn0207898	1051.47	Truncated/Partial TE	3000	6000	With spread	Expressed	0.348562	1	No ortholog	-
id_43_Galatea_r11	CM017606.2	12977615	12977619	Intron (>1 Kb)	FBgn0200616	101	Full TE	3000	3000	With spread	Expressed	0.302507	1	FBgn0052296	Mrtf
id_22_Rachael_r9	CM017606.2	12128264	12128268	Intron (>1 Kb)	FBgn0199294	9	Truncated/Partial TE	0	4000	With spread	Expressed	0.300246	1	FBgn0261547	Exn
id_3_Galatea_r1	CM017605.2	14829659	14829664	Intron (>1 Kb)	FBgn0210246	101	Full TE	2000	1000	With spread	Expressed	0.291226	1	FBgn0264491	how
id_43_Rachael_r21	CM017607.2	7461850	7461874	Intron (>1 Kb)	FBgn0204791	9	Truncated/Partial TE	2000	5000	With spread	Expressed	0.28319	1	FBgn0031897	CG13784
id_126_Bishop_r6	CM017609.2	1611527	1611541	Intron (>1 Kb)	FBgn0209095	1051.47	Truncated/Partial TE	6000	6000	With spread	Expressed	0.268956	1	FBgn0085432	pan
id_50_Galatea_r13	CM017606.2	18685403	18685407	Intron (>1 Kb)	FBgn0198940	101	Full TE	5000	6000	With spread	Expressed	0.257375	1	FBgn0036428	Gbs-70E
id_124_Tiresias_r9	CM017607.2	9401615	9401620	Intron (>1 Kb)	FBgn0209372	140	Full TE	2000	2000	With spread	Expressed	0.250841	1	FBgn0031413	CG9967
id_88_Galatea_r24	CM017607.2	21701897	21701904	Intron (>1 Kb)	FBgn0200791	9	Full TE	4000	5000	With spread	Expressed	0.244471	1	FBgn0000464	Lar
id_57_Telemac_r5	CM017606.2	24117324	24117342	Intron (>1 Kb)	FBgn0014841	9	Full TE	6000	4000	With spread	Expressed	0.244204	1	FBgn0001085	fz
id_65_Rachael_r3	CM017606.2	9800662	9800667	Intron (>1 Kb)	FBgn0199455	101	Full TE	2000	2000	With spread	Expressed	0.241918	1	FBgn0052423	shep
id_46_Rachael_r20	CM017607.2	23544995	23545001	Intron (>1 Kb)	FBgn0205013	101	Truncated/Partial TE	2000	4000	With spread	Expressed	0.215128	1	FBgn0032938	CG8671
id_82_Rachael_r4	CM017607.2	1860031	1860035	Intron (>1 Kb)	FBgn0203339	9	Full TE	3000	5000	With spread	Expressed	0.204877	1	FBgn0259176	bun
id_53_Telemac	CM017606.2	20564748	20564754	Intron (>1 Kb)	FBgn0198804	101	Full TE	5000	6000	With spread	Expressed	0.188326	1	FBgn0261556	CG42674
id_117_Bishop_r6	CM017606.2	4735166	4735172	Intron (>1 Kb)	FBgn0282898	1051.47	Full TE	4000	3000	With spread	Expressed	0.17078	1	No ortholog	-
id_116_Ziggy_r6	CM017606.2	4717017	4717021	Intron (>1 Kb)	FBgn0282898	1051.47	Full TE	2000	4000	With spread	Expressed	0.17078	1	No ortholog	-
id_21_Andromache	CM017605.2	27226352	27226354	Intron (>1 Kb)	FBgn0198057	101	Full TE	3000	6000	With spread	Expressed	0.157931	1	FBgn0266411	sima
id_112_Hecuba_r8	CM017608.2	15573156	15573161	Intron (>1 Kb)	FBgn0208894	9	Full TE	6000	3000	With spread	Expressed	0.124552	1	FBgn0034903	sona
id_48_Snarf_r5	CM017607.2	24466964	24467177	Intron (>1 Kb)	FBgn0205048	140	Truncated/Partial TE	2000	3000	With spread	Expressed	0.121005	1	FBgn0003209	raw
id_105_Ziggy_r9	CM017607.2	9285046	9285052	Intron (>1 Kb)	FBgn0204676	9	Full TE	5000	4000	With spread	Expressed	0.114918	1	FBgn0010497	dmGlut
id_30_Hecuba_r6	CM017605.2	20824665	20824670	Intron (>1 Kb)	FBgn0210547	1051.47	Full TE	2000	1000	With spread	Expressed	0.114397	1	FBgn0262582	cic
id_1_Demodocus	CM017605.2	14688713	14688719	Intron (>1 Kb)	FBgn0210238	101	Full TE	3000	3000	With spread	Expressed	0.110404	1	FBgn0038917	CG6678
id_2_Galatea	CM017605.2	14715990	14715995	Intron (>1 Kb)	FBgn0210238	101	Full TE	0	0	With spread	Expressed	0.110404	1	FBgn0038917	CG6678
id_249_Tiresias_r9	CM017604.2	18841927	18841932	Intron (>1 Kb)	FBgn0205761	1051.47	Full TE	1000	3000	With spread	Expressed	0.108868	1	FBgn0003301	rut
id_262_Rachael_r36	CM017604.2	24874673	24874703	Intron (>1 Kb)	FBgn0206021	1051.47	Full TE	6000	6000	With spread	Expressed	0.10732	1	FBgn0083940	RhoU
id_49_Rachael_r21	CM017607.2	25852764	25852777	Intron (>1 Kb)	FBgn0205146	101	Truncated/Partial TE	2000	3000	With spread	Expressed	0.107244	1	FBgn0032775	CG17544
id_108_Galatea_r30	CM017608.2	12600543	12600546	Intron (>1 Kb)	FBgn0209114	9	Full TE	6000	5000	With spread	Expressed	0.102259	1	FBgn0085408	Shrm
id_169_Galatea_r23	CM017604.2	14456298	14456306	Intron (>1 Kb)	FBgn0201923	140	Full TE	3000	2000	With spread	Expressed	0.089429	1	FBgn0085443	spri
id_16_Tiresias_r1	CM017605.2	17948136	17948141	Intron (>1 Kb)	FBgn0211009	140	Full TE	3000	2000	With spread	Expressed	0.0886422	1	FBgn0051324	CG31324
id_33_Andromache	CM017605.2	7115286	7115287	Intron (>1 Kb)	FBgn0209831	9	Full TE	4000	4000	With spread	Expressed	0.0842907	1	FBgn0260003	Dys
id_170_Snarf_r8	CM017607.2	24954625	24954627	Intron (>1 Kb)	FBgn0205081	1051.47	Full TE	1000	4000	With spread	Expressed	0.0728314	1	FBgn0000273	Pka-C1
id_22_Galatea_r6	CM017605.2	32405131	32405170	Intron (>1 Kb)	FBgn0197392	9	Full TE	3000	3000	With spread	Expressed	0.0647392	1	FBgn0003165	pum
id_16_Rachael_r5	CM017605.2	32425917	32425928	Intron (>1 Kb)	FBgn0197392	9	Truncated/Partial TE	3000	1000	With spread	Expressed	0.0647392	1	FBgn0003165	pum
id_78_Galatea_r23	CM017607.2	15612721	15612726	Intron (>1 Kb)	FBgn0197982	9	Full TE	4000	5000	With spread	Expressed	0.057121	1	FBgn0051935	CG31935
id_15_Telemac_r1	CM017605.2	265979	265985	Intron (>1 Kb)	FBgn0201583	9	Truncated/Partial TE	1000	5000	With spread	Expressed	0.0561693	1	FBgn0263390	Nha2
id_137_Ziggy_r11	contig_51	25711997	25712002	Intron (>1 Kb)	FBgn0199947	160	Full TE	2000	1000	With spread	Expressed	0.0390379	1	FBgn0035539	slow
id_148_Andromache_r8	CM017608.2	25559502	25559508	Intron (>1 Kb)	FBgn0206836	140	Full TE	6000	6000	With spread	Expressed	-4.41086e-06	1	FBgn0260798	Gprk1
id_13_Telemac	CM017605.2	2068941	2068943	Intron (>1 Kb)	FBgn0201455	9	Full TE	5000	6000	With spread	Expressed	-0.0177317	1	FBgn0037405	CG1077
id_10_Snarf_r1	CM017605.2	1988069	1988080	Intron (>1 Kb)	FBgn0201455	9	Full TE	5000	5000	With spread	Expressed	-0.0177317	1	FBgn0037405	CG1077
id_13_Ziggy_r1	CM017605.2	20735901	20735907	Intron (>1 Kb)	FBgn0210541	101	Full TE	1000	4000	With spread	Expressed	-0.0388072	1	FBgn0038774	CG5023
id_90_Rachael_r11	CM017606.2	1691812	1691815	Intron (>1 Kb)	FBgn0199949	1051.47	Full TE	2000	1000	With spread	Expressed	-0.0451437	1	FBgn0035542	DOR
id_98_Galatea_r27	CM017607.2	2968382	2968386	Intron (>1 Kb)	FBgn0283052	9	Full TE	4000	2000	With spread	Expressed	-0.0542435	1	FBgn0015600	toc
id_21_Tiresias_r2	CM017605.2	32213822	32213827	Intron (>1 Kb)	FBgn0198319	9	Full TE	5000	6000	With spread	Expressed	-0.054256	1	FBgn0265082	Cdep
id_275_Snarf_r20	CM017604.2	4189888	4189899	Intron (>1 Kb)	FBgn0202923	1051.47	Full TE	5000	6000	With spread	Expressed	-0.0759784	1	FBgn0031016	kek5
id_128_Rachael_r75	CM017604.2	11099064	11099069	Intron (>1 Kb)	FBgn0204153	1051.47	Truncated/Partial TE	4000	2000	With spread	Expressed	-0.0948739	1	FBgn0025628	CG4199
id_114_Telemac_r9	CM017607.2	27627037	27627043	Intron (>1 Kb)	FBgn0205345	140	Full TE	4000	6000	With spread	Expressed	-0.103682	1	FBgn0028916	CG33090
id_136_Penelope_r2	CM017607.2	12206000	12206008	Intron (>1 Kb)	FBgn0210707	1051.47	Full TE	5000	2000	With spread	Expressed	-0.124919	1	FBgn0264895	RapGAP1
id_86_Rachael_r48	CM017606.2	9847551	9847564	Intron (>1 Kb)	FBgn0199455	1051.47	Truncated/Partial TE	4000	4000	With spread	Expressed	-0.135682	1	FBgn0052423	shep
id_62_Rachael_r2	CM017606.2	5500719	5500722	Intron (>1 Kb)	FBgn0199693	101	Full TE	6000	6000	With spread	Expressed	-0.143805	1	FBgn0260960	Baldspot
id_163_Galatea_r21	CM017604.2	11119065	11119167	Intron (>1 Kb)	FBgn0204153	140	Full TE	3000	3000	With spread	Expressed	-0.144648	1	FBgn0025628	CG4199
id_186_Galatea_r32	CM017607.2	5065951	5065955	Intron (>1 Kb)	FBgn0206990	1051.47	Full TE	5000	6000	With spread	Expressed	-0.146056	1	FBgn0261804	CG42750
id_24_Snarf_r2	CM017605.2	19209500	19209510	Intron (>1 Kb)	FBgn0210946	1051.47	Full TE	5000	2000	With spread	Expressed	-0.151665	1	FBgn0039209	REPTOR
id_126_Sarma	CM017608.2	23444380	23444385	Intron (>1 Kb)	FBgn0208490	9	Full TE	6000	6000	With spread	Expressed	-0.160548	1	FBgn0086358	Tab2
id_160_Galatea_r40	CM017604.2	28078732	28078741	Intron (>1 Kb)	FBgn0206301	9	Full TE	3000	5000	With spread	Expressed	-0.16359	1	FBgn0052666	Drak
id_59_Snarf_r4	CM017604.2	6302945	6302951	Intron (>1 Kb)	FBgn0203938	9	Truncated/Partial TE	1000	2000	With spread	Expressed	-0.168121	1	FBgn0030396	CG2556
id_113_Tiresias_r12	CM017608.2	15669897	15669902	Intron (>1 Kb)	FBgn0208881	9	Full TE	6000	6000	With spread	Expressed	-0.17203	1	FBgn0016059	Sema1b
id_268_Bishop_r17	CM017604.2	26293022	26293043	Intron (>1 Kb)	FBgn0206364	1051.47	Full TE	5000	4000	With spread	Expressed	-0.192536	1	FBgn0052813	CG32813
id_29_Rachael_r13	CM017606.2	25071224	25071227	Intron (>1 Kb)	FBgn0201229	101	Truncated/Partial TE	4000	1000	With spread	Expressed	-0.208547	1	FBgn0284221	Sema5c
id_221_Snarf_r14	CM017608.2	24330984	24330987	Intron (>1 Kb)	FBgn0208174	1051.47	Full TE	4000	5000	With spread	Expressed	-0.270617	1	FBgn0002643	mam
id_60_Polyphemus_r4	CM017605.2	32416013	32416021	Intron (>1 Kb)	FBgn0197392	1051.47	Full TE	2000	2000	With spread	Expressed	-0.27335	1	FBgn0003165	pum
id_87_Tiresias_r6	CM017606.2	15768964	15768969	Intron (>1 Kb)	FBgn0199078	1051.47	Full TE	6000	5000	With spread	Expressed	-0.280356	1	FBgn0036853	mRpL21
id_9_Galatea_r3	CM017605.2	18790453	18790458	Intron (>1 Kb)	FBgn0210958	9	Full TE	5000	4000	With spread	Expressed	-0.304201	1	FBgn0053970	CG33970
id_14_Galatea_r7	CM017605.2	2135311	2135316	Intron (>1 Kb)	FBgn0201455	101	Full TE	4000	4000	With spread	Expressed	-0.392349	1	FBgn0037405	CG1077
id_3_Demodocus|Rachael	CM017607.2	26756249	26756270	Intron (>1 Kb)	FBgn0205187	9	Truncated/Partial TE	6000	6000	With spread	Expressed	-0.425388	1	FBgn0032120	CG33298
id_121_Snarf_r6	CM017606.2	6364136	6364142	Intron (>1 Kb)	FBgn0199646	1051.47	Full TE	2000	4000	With spread	Expressed	-0.492136	1	FBgn0005640	Eip63E
id_38_Tiresias_r3	CM017606.2	10604967	10604972	Intron (>1 Kb)	FBgn0199379	9	Full TE	6000	5000	With spread	Expressed	-0.585969	1	FBgn0036043	Ae2
id_266_Hecuba_r36	CM017604.2	2573584	2573589	Intron (>1 Kb)	FBgn0203105	1051.47	Full TE	5000	5000	With spread	Expressed	-0.589303	1	No ortholog	-
id_78_Rachael_r9	CM017605.2	9908893	9908897	Intron (>1 Kb)	FBgn0209973	1051.47	Full TE	4000	3000	With spread	Expressed	-0.641555	1	FBgn0003118	pnt
id_23_Hecuba_r4	CM017605.2	18775229	18775236	Intron (>1 Kb)	FBgn0210958	1051.47	Full TE	2000	3000	With spread	Expressed	-0.65821	1	FBgn0053970	CG33970
id_151_Rachael_r20	CM017607.2	17572888	17572890	Intron (>1 Kb)	FBgn0198508	1051.47	Full TE	4000	1000	With spread	Expressed	-0.736041	1	FBgn0011259	Sema1a
id_150_Rachael_r19	CM017607.2	17467640	17467643	Intron (>1 Kb)	FBgn0198508	1051.47	Full TE	5000	3000	With spread	Expressed	-0.736041	1	FBgn0011259	Sema1a
id_129_Demodocus_r6	CM017604.2	11795903	11795913	Intron (>1 Kb)	FBgn0203607	1051.47	Truncated/Partial TE	6000	5000	With spread	Expressed	-0.887858	1	FBgn0000635	Fas2
id_138_Galatea_r20	CM017607.2	13674934	13674938	Intron (>1 Kb)	FBgn0211491	1051.47	Full TE	5000	3000	With spread	Expressed	-0.977632	1	FBgn0031628	CG3294
id_79_Rachael_r37	CM017604.2	16881115	16881118	Intron (>1 Kb)	FBgn0202511	101	Truncated/Partial TE	0	0	Without spread	Expressed	0.47405	1	FBgn0264090	CG43759
id_71_Rachael_r32	CM017604.2	12118139	12118145	Intron (>1 Kb)	FBgn0204209	101	Truncated/Partial TE	0	0	Without spread	Expressed	0.459147	1	FBgn0262738	norpA
id_65_Telemac_r3	CM017606.2	1418511	1418517	Intron (>1 Kb)	FBgn0202680	140	Full TE	0	0	Without spread	Expressed	0.403098	1	FBgn0262733	Src64B
id_5_Heliski-4	CM017606.2	25906654	25906655	Intron (>1 Kb)	FBgn0198532	101	Truncated/Partial TE	0	0	Without spread	Expressed	0.297046	1	FBgn0003292	rt
id_81_Demodocus_r30	CM017604.2	24653515	24653563	Intron (>1 Kb)	FBgn0206435	101	Truncated/Partial TE	0	0	Without spread	Expressed	0.253612	1	FBgn0263706	CG43658
id_66_Demodocus_r12	CM017606.2	9841120	9841294	Intron (>1 Kb)	FBgn0199455	101	Full TE	0	0	Without spread	Expressed	0.241918	1	FBgn0052423	shep
id_22_Demodocus_r6	CM017605.2	3005769	3005778	Intron (>1 Kb)	FBgn0201748	140	Truncated/Partial TE	0	0	Without spread	Expressed	0.240704	1	FBgn0053100	eIF4EHP
id_22_Ziggy_r2	CM017605.2	20840305	20840307	Intron (>1 Kb)	FBgn0210547	140	Full TE	0	0	Without spread	Expressed	0.228391	1	FBgn0262582	cic
id_11_Ziggy	CM017605.2	13591302	13591396	Intron (>1 Kb)	FBgn0210175	1051.47	Full TE	0	0	Without spread	Expressed	0.127554	1	FBgn0039492	CG6051
id_196_Ziggy_r16	CM017604.2	4986255	4986259	Intron (>1 Kb)	FBgn0202974	140	Full TE	0	0	Without spread	Expressed	0.120108	1	FBgn0004368	Ptp4E
id_2_Hecuba	CM017605.2	11650209	11650214	Intron (>1 Kb)	FBgn0210072	140	Full TE	0	0	Without spread	Expressed	0.113382	1	FBgn0266756	btsz
id_61_Demodocus_r22	CM017608.2	16152500	16152501	Intron (>1 Kb)	FBgn0207746	101	Truncated/Partial TE	0	0	Without spread	Expressed	0.111815	1	FBgn0265974	ttv
id_53_Rachael_r30	CM017605.2	8468842	8468850	Intron (>1 Kb)	FBgn0209904	1051.47	Truncated/Partial TE	0	0	Without spread	Expressed	0.0885108	1	FBgn0011224	heph
id_62_Rachael_r15	CM017608.2	22103507	22103518	Intron (>1 Kb)	FBgn0208541	140	Truncated/Partial TE	0	0	Without spread	Expressed	0.0835171	1	FBgn0003435	sm
id_115_Bishop_r5	CM017606.2	4528117	4528119	Intron (>1 Kb)	FBgn0199737	1051.47	Full TE	0	0	Without spread	Expressed	0.0265005	1	FBgn0020386	Pdk1
id_76_Bishop_r3	CM017606.2	3405621	3405630	Intron (>1 Kb)	FBgn0200044	1051.47	Truncated/Partial TE	0	0	Without spread	Expressed	0.00963338	1	FBgn0010762	simj
id_65_Rachael_r35	CM017606.2	1899741	1899744	Intron (>1 Kb)	FBgn0199940	1051.47	Truncated/Partial TE	0	0	Without spread	Expressed	-0.0131065	1	FBgn0024277	trio
id_204_Hecuba_r26	CM017608.2	15583839	15583842	Intron (>1 Kb)	FBgn0208894	1051.47	Full TE	0	0	Without spread	Expressed	-0.034622	1	FBgn0034903	sona
id_101_Demodocus_r5	CM017607.2	23840569	23840579	Intron (>1 Kb)	FBgn0205032	1051.47	Truncated/Partial TE	0	0	Without spread	Expressed	-0.0550494	1	FBgn0259984	kuz
id_100_Snarf_r7	CM017607.2	4890227	4890239	Intron (>1 Kb)	FBgn0206990	9	Full TE	0	0	Without spread	Expressed	-0.0705361	1	FBgn0261804	CG42750
id_115_Andromache_r7	CM017607.2	27702665	27702671	Intron (>1 Kb)	FBgn0205341	140	Full TE	0	0	Without spread	Expressed	-0.0799607	1	FBgn0261563	wb
id_139_Snarf_r23	CM017608.2	18391155	18391166	Intron (>1 Kb)	FBgn0208749	140	Full TE	0	0	Without spread	Expressed	-0.0863704	1	FBgn0265487	mbl
id_68_Bishop_r1	CM017605.2	5916002	5916017	Intron (>1 Kb)	FBgn0211685	1051.47	Full TE	0	0	Without spread	Expressed	-0.190164	1	FBgn0264495	gpp
id_70_Rachael_r7	CM017605.2	7153334	7153335	Intron (>1 Kb)	FBgn0209831	1051.47	Full TE	0	0	Without spread	Expressed	-0.212544	1	FBgn0260003	Dys
id_22_Demodocus_r7	CM017606.2	12853322	12853328	Intron (>1 Kb)	FBgn0200602	101	Truncated/Partial TE	0	0	Without spread	Expressed	-0.267318	1	FBgn0042185	MCU
id_165_Alcinous_r16	CM017607.2	22785077	22785081	Intron (>1 Kb)	FBgn0201672	1051.47	Full TE	0	0	Without spread	Expressed	-0.314616	1	FBgn0041092	tai
id_43_Ziggy_r3	CM017605.2	24585480	24585485	Intron (>1 Kb)	FBgn0197819	1051.47	Full TE	0	0	Without spread	Expressed	-0.336532	1	FBgn0039633	CG11873
id_56_Rachael_r26	CM017608.2	11877999	11878002	Intron (>1 Kb)	FBgn0209201	101	Truncated/Partial TE	0	0	Without spread	Expressed	-0.35492	1	FBgn0265180	CG44245
id_25_Rachael	CM017605.2	19674457	19674460	Intron (>1 Kb)	FBgn0210495	1051.47	Full TE	0	0	Without spread	Expressed	-0.408028	1	FBgn0037963	Cad87A
id_178_Galatea_r29	CM017607.2	27655012	27655016	Intron (>1 Kb)	FBgn0205341	1051.47	Full TE	0	0	Without spread	Expressed	-0.473669	1	FBgn0261563	wb
id_64_Laertes_r1	CM017606.2	979299	979304	Intron (>1 Kb)	FBgn0202716	101	Full TE	0	0	Without spread	Expressed	-0.856997	1	FBgn0028699	Rh50
id_103_Ulysses_r6	CM017607.2	6939258	6939265	Intron (0-1 Kb)	FBgn0207581	9	Full TE	5000	6000	With spread	Expressed	0.730516	1	FBgn0032699	CG10383
id_124_Rachael_r10	CM017608.2	9604711	9604725	Intron (0-1 Kb)	FBgn0209329	101	Full TE	3000	0	With spread	Expressed	0.561433	1	FBgn0263102	psq
id_29_Polyphemus_r2	CM017605.2	23270800	23270802	Intron (0-1 Kb)	FBgn0210715	1051.47	Truncated/Partial TE	1000	3000	With spread	Expressed	0.542075	1	FBgn0039274	CG11920
id_59_Agelaus	CM017606.2	24562034	24562055	Intron (0-1 Kb)	FBgn0198615	9	Full TE	6000	6000	With spread	Expressed	0.468056	1	FBgn0036518	RhoGAP71E
id_58_Rachael_r27	CM017608.2	12131050	12131051	Intron (0-1 Kb)	FBgn0209176	101	Truncated/Partial TE	1000	2000	With spread	Expressed	0.398728	1	FBgn0010651	MFS14
id_151_Demodocus_r5	CM017608.2	3215956	3215969	Intron (0-1 Kb)	FBgn0202304	140	Full TE	3000	3000	With spread	Expressed	0.37446	1	FBgn0265194	Trpm
id_92_Ziggy_r7	CM017607.2	24879813	24879839	Intron (0-1 Kb)	FBgn0205485	9	Full TE	4000	6000	With spread	Expressed	0.367999	1	FBgn0261239	Hr39
id_141_Ziggy_r16	CM017604.2	12289397	12289404	Intron (0-1 Kb)	FBgn0203574	9	Full TE	3000	4000	With spread	Expressed	0.328998	1	FBgn0000667	Actn
id_118_Galatea_r29	CM017608.2	23614008	23614009	Intron (0-1 Kb)	FBgn0208484	101	Full TE	2000	1000	With spread	Expressed	0.32209	1	FBgn0050463	Pgant9
id_173_Snarf_r9	CM017607.2	26310093	26310102	Intron (0-1 Kb)	FBgn0205183	1051.47	Full TE	3000	3000	With spread	Expressed	0.310004	1	FBgn0262872	milt
id_41_Demodocus_r14	CM017607.2	17412316	17412328	Intron (0-1 Kb)	FBgn0203690	101	Truncated/Partial TE	3000	6000	With spread	Expressed	0.302395	1	FBgn0014906	Hydr2
id_84_Telemac_r5	CM017607.2	20801626	20801641	Intron (0-1 Kb)	FBgn0200226	101	Full TE	6000	6000	With spread	Expressed	0.300104	1	No ortholog	-
id_8_Ulysses_r2	CM017608.2	19875653	19875658	Intron (0-1 Kb)	FBgn0208659	140	Truncated/Partial TE	4000	4000	With spread	Expressed	0.298318	1	FBgn0023441	fus
id_104_Snarf_r9	CM017607.2	8067420	8067432	Intron (0-1 Kb)	FBgn0204758	9	Full TE	5000	4000	With spread	Expressed	0.251752	1	FBgn0000721	for
id_125_Telemac_r10	CM017607.2	9413808	9413814	Intron (0-1 Kb)	FBgn0209372	140	Full TE	1000	5000	With spread	Expressed	0.250841	1	FBgn0031413	CG9967
id_41_Snarf_r2	contig_49	15910320	15910332	Intron (0-1 Kb)	FBgn0207417	160	Full TE	2000	5000	With spread	Expressed	0.233862	1	FBgn0010114	hig
id_49_Rachael_r26	CM017605.2	4441286	4441294	Intron (0-1 Kb)	FBgn0211762	1051.47	Truncated/Partial TE	0	5000	With spread	Expressed	0.224537	1	FBgn0038286	CG6966
id_49_Ulysses_r1	CM017606.2	1839049	1839080	Intron (0-1 Kb)	FBgn0199944	101	Full TE	6000	6000	With spread	Expressed	0.193145	1	FBgn0026189	promL
id_53_Telemac_r4	CM017604.2	16584154	16584156	Intron (0-1 Kb)	FBgn0202440	9	Truncated/Partial TE	5000	3000	With spread	Expressed	0.184366	1	FBgn0001624	dlg1
id_95_Bishop_r3	CM017606.2	20331111	20331127	Intron (0-1 Kb)	FBgn0200965	1051.47	Full TE	5000	6000	With spread	Expressed	0.178297	1	FBgn0036812	Nufip
id_65_Snarf_r4	CM017608.2	623350	623362	Intron (0-1 Kb)	FBgn0205022	101	Truncated/Partial TE	5000	1000	With spread	Expressed	0.17194	1	FBgn0264959	Src42A
id_67_Telemac_r6	CM017606.2	8246074	8246145	Intron (0-1 Kb)	FBgn0200301	9	Full TE	5000	2000	With spread	Expressed	0.151086	1	FBgn0266084	Fhos
id_66_Hecuba_r4	CM017606.2	8243664	8243697	Intron (0-1 Kb)	FBgn0200301	9	Full TE	6000	3000	With spread	Expressed	0.151086	1	FBgn0266084	Fhos
id_35_Rachael_r16	CM017607.2	1225145	1225150	Intron (0-1 Kb)	FBgn0203367	9	Truncated/Partial TE	4000	2000	With spread	Expressed	0.124936	1	FBgn0261671	tweek
id_172_Galatea_r27	CM017607.2	25825549	25825553	Intron (0-1 Kb)	FBgn0205145	1051.47	Full TE	5000	1000	With spread	Expressed	0.0443991	1	FBgn0041789	Pax
id_105_Rachael_r58	CM017607.2	25836522	25836529	Intron (0-1 Kb)	FBgn0205145	1051.47	Truncated/Partial TE	2000	1000	With spread	Expressed	0.0443991	1	FBgn0041789	Pax
id_199_Laertes_r3	CM017608.2	13236765	13236770	Intron (0-1 Kb)	FBgn0209078	1051.47	Full TE	6000	5000	With spread	Expressed	0.0103593	1	FBgn0044020	Roc2
id_11_Galatea_r4	CM017605.2	2061628	2061632	Intron (0-1 Kb)	FBgn0201455	9	Full TE	6000	6000	With spread	Expressed	-0.0177317	1	FBgn0037405	CG1077
id_97_Ziggy_r8	CM017607.2	28571967	28571983	Intron (0-1 Kb)	FBgn0205266	9	Full TE	5000	6000	With spread	Expressed	-0.0215523	1	FBgn0032521	CG7110
id_155_Alcinous_r15	CM017607.2	18707499	18707504	Intron (0-1 Kb)	FBgn0199134	1051.47	Full TE	1000	3000	With spread	Expressed	-0.0255021	1	FBgn0004837	Su(H)
id_76_Galatea_r22	CM017607.2	15103978	15103984	Intron (0-1 Kb)	FBgn0197665	9	Full TE	4000	5000	With spread	Expressed	-0.0377784	1	FBgn0050284	CG30284
id_60_Rachael_r28	CM017608.2	14272549	14272584	Intron (0-1 Kb)	FBgn0208987	101	Truncated/Partial TE	4000	6000	With spread	Expressed	-0.0604935	1	FBgn0011236	ken
id_20_Ziggy	CM017605.2	31391832	31391836	Intron (0-1 Kb)	FBgn0198275	9	Full TE	5000	4000	With spread	Expressed	-0.0687683	1	FBgn0000083	AnxB9
id_152_Bishop_r11	CM017607.2	17714077	17714078	Intron (0-1 Kb)	FBgn0203589	1051.47	Full TE	3000	2000	With spread	Expressed	-0.102052	1	FBgn0086779	step
id_128_Galatea_r18	CM017606.2	9921925	9921930	Intron (0-1 Kb)	FBgn0199455	1051.47	Full TE	4000	2000	With spread	Expressed	-0.135682	1	FBgn0052423	shep
id_185_Andromache_r9	CM017607.2	4722419	4722425	Intron (0-1 Kb)	FBgn0206990	1051.47	Full TE	3000	5000	With spread	Expressed	-0.146056	1	FBgn0261804	CG42750
id_73_Rachael_r39	CM017606.2	24011268	24011272	Intron (0-1 Kb)	FBgn0201157	1051.47	Truncated/Partial TE	1000	2000	With spread	Expressed	-0.169639	1	FBgn0003459	stwl
id_26_Rachael_r11	CM017606.2	20556197	20556202	Intron (0-1 Kb)	FBgn0198804	9	Truncated/Partial TE	4000	2000	With spread	Expressed	-0.181011	1	FBgn0261556	CG42674
id_137_Galatea_r34	CM017608.2	9211033	9211037	Intron (0-1 Kb)	FBgn0209345	9	Full TE	2000	4000	With spread	Expressed	-0.263955	1	FBgn0034797	nahoda
id_118_Ziggy_r11	CM017608.2	18204556	18204564	Intron (0-1 Kb)	FBgn0208753	9	Full TE	6000	4000	With spread	Expressed	-0.265068	1	FBgn0029131	Debcl
id_31_Telemac_r3	CM017606.2	26499349	26499355	Intron (0-1 Kb)	FBgn0201322	9	Truncated/Partial TE	3000	4000	With spread	Expressed	-0.265805	1	FBgn0036389	ssp2
id_126_Tiresias_r10	CM017608.2	10163657	10163662	Intron (0-1 Kb)	FBgn0207304	140	Full TE	1000	3000	With spread	Expressed	-0.287858	1	FBgn0033494	KCNQ
id_55_Mistral_r1	CM017604.2	22487483	22487487	Intron (0-1 Kb)	FBgn0205935	9	Truncated/Partial TE	5000	3000	With spread	Expressed	-0.300232	1	FBgn0031170	ABCA
id_85_Ziggy_r6	CM017607.2	20912624	20912630	Intron (0-1 Kb)	FBgn0202202	9	Full TE	6000	5000	With spread	Expressed	-0.312833	1	FBgn0039958	CG12567
id_213_Snarf_r13	CM017608.2	21200171	21200185	Intron (0-1 Kb)	FBgn0208581	1051.47	Full TE	4000	5000	With spread	Expressed	-0.367722	1	FBgn0086655	jing
id_41_Rachael_r19	CM017607.2	28582053	28582057	Intron (0-1 Kb)	FBgn0205291	9	Truncated/Partial TE	6000	5000	With spread	Expressed	-0.387022	1	FBgn0032523	CG16956
id_3_Rachael	CM017607.2	1780752	1780754	Intron (0-1 Kb)	FBgn0203343	1051.47	Truncated/Partial TE	6000	2000	With spread	Expressed	-0.405465	1	No ortholog	-
id_75_Telemac_r5	CM017606.2	22721003	22721015	Intron (0-1 Kb)	FBgn0198683	140	Full TE	3000	4000	With spread	Expressed	-0.470063	1	FBgn0016694	Pdp1
id_41_Tiresias_r4	CM017606.2	12623016	12623026	Intron (0-1 Kb)	FBgn0199240	9	Full TE	6000	6000	With spread	Expressed	-0.524785	1	FBgn0035702	CG10147
id_107_Galatea_r15	CM017606.2	25076951	25076955	Intron (0-1 Kb)	FBgn0201229	1051.47	Full TE	2000	1000	With spread	Expressed	-0.541957	1	FBgn0284221	Sema5c
id_5_Rachael_r2	CM017608.2	14947329	14947411	Intron (0-1 Kb)	FBgn0207658	1051.47	Truncated/Partial TE	3000	3000	With spread	Expressed	-0.547853	1	FBgn0034253	CG10936
id_135_Hecuba_r13	CM017608.2	13223446	13223454	Intron (0-1 Kb)	FBgn0209079	140	Full TE	4000	5000	With spread	Expressed	-0.64305	1	FBgn0033639	CG9003
id_112_Penelope_r5	CM017608.2	10022134	10022140	Intron (0-1 Kb)	FBgn0209318	1051.47	Truncated/Partial TE	1000	2000	With spread	Expressed	-0.645485	1	FBgn0033504	CAP
id_98_Rachael_r55	CM017607.2	22033587	22033594	Intron (0-1 Kb)	FBgn0200844	1051.47	Truncated/Partial TE	2000	2000	With spread	Expressed	-0.657056	1	FBgn0263873	sick
id_38_Demodocus_r1	CM017605.2	30737761	30737773	Intron (0-1 Kb)	FBgn0197484	140	Full TE	2000	4000	With spread	Expressed	-0.702114	1	FBgn0051092	LpR2
id_131_Laertes_r2	CM017604.2	17076633	17076638	Intron (0-1 Kb)	FBgn0202500	101	Full TE	3000	4000	With spread	Expressed	-0.771346	1	FBgn0000479	dnc
id_94_Hecuba_r7	CM017607.2	25662290	25662295	Intron (0-1 Kb)	FBgn0205131	9	Full TE	5000	5000	With spread	Expressed	-0.793301	1	FBgn0264894	CG44085
id_171_Hecuba_r24	CM017607.2	25648234	25649088	Intron (0-1 Kb)	FBgn0205131	1051.47	Full TE	3000	3000	With spread	Expressed	-0.969493	1	FBgn0264894	CG44085
id_107_Galatea_r29	CM017608.2	12085026	12085030	Intron (0-1 Kb)	FBgn0207436	9	Full TE	1000	6000	With spread	Expressed	-1.1973	1	FBgn0034389	Mctp
id_78_Ziggy_r6	CM017607.2	18142228	18142232	Intron (0-1 Kb)	FBgn0203370	101	Full TE	3000	3000	With spread	Expressed	-1.20888	1	FBgn0031816	Rchy1
id_145_Galatea_r18	CM017608.2	22479643	22479687	Intron (0-1 Kb)	FBgn0208075	140	Full TE	0	0	Without spread	Expressed	0.448006	1	FBgn0034479	CG8654
id_47_Hecuba_r3	CM017605.2	4896569	4896574	Intron (0-1 Kb)	FBgn0211718	140	Full TE	0	0	Without spread	Expressed	0.246405	1	FBgn0053111	CG33111
id_41_Rachael_r20	CM017605.2	29456888	29456889	Intron (0-1 Kb)	FBgn0197547	1051.47	Truncated/Partial TE	0	0	Without spread	Expressed	0.228968	1	FBgn0026616	alpha-Man-IIb
id_66_Polyphemus_r2	CM017606.2	14238576	14238577	Intron (0-1 Kb)	FBgn0199174	140	Full TE	0	0	Without spread	Expressed	0.21356	1	FBgn0262737	mub
id_30_Penelope_r1	CM017606.2	12746161	12746163	Intron (0-1 Kb)	FBgn0200600	140	Truncated/Partial TE	0	0	Without spread	Expressed	0.174502	1	FBgn0035703	CG8270
id_59_Polyphemus_r3	CM017605.2	32248258	32248259	Intron (0-1 Kb)	FBgn0198319	1051.47	Full TE	0	0	Without spread	Expressed	0.144418	1	FBgn0265082	Cdep
id_74_Galatea_r1	CM017604.2	13237718	13237721	Intron (0-1 Kb)	FBgn0202015	140	Truncated/Partial TE	0	0	Without spread	Expressed	0.114363	1	FBgn0045035	tefu
id_44_Rachael_r2	CM017605.2	24712602	24712608	Intron (0-1 Kb)	FBgn0197808	1051.47	Full TE	0	0	Without spread	Expressed	0.0965611	1	FBgn0043884	mask
id_80_Penelope_r12	CM017604.2	20678908	20678915	Intron (0-1 Kb)	FBgn0206607	140	Truncated/Partial TE	0	0	Without spread	Expressed	0.00152841	1	FBgn0030817	CG4991
id_72_Demodocus_r2	CM017606.2	23780112	23780120	Intron (0-1 Kb)	FBgn0201148	1051.47	Truncated/Partial TE	0	0	Without spread	Expressed	-0.0185501	1	FBgn0036790	AstC-R1
id_28_Demodocus_r7	CM017605.2	7503987	7503997	Intron (0-1 Kb)	FBgn0211582	140	Truncated/Partial TE	0	0	Without spread	Expressed	-0.0420826	1	FBgn0039776	PH4alphaEFB
id_6_Demodocus_r2	CM017605.2	15073717	15073725	Intron (0-1 Kb)	FBgn0210253	101	Truncated/Partial TE	0	0	Without spread	Expressed	-0.0430138	1	FBgn0051163	SKIP
id_160_Penelope_r4	CM017607.2	21539432	21539437	Intron (0-1 Kb)	FBgn0200760	1051.47	Full TE	0	0	Without spread	Expressed	-0.0509819	1	FBgn0032149	CG4036
id_75_Penelope_r11	CM017604.2	13398489	13398500	Intron (0-1 Kb)	FBgn0202027	140	Truncated/Partial TE	0	0	Without spread	Expressed	-0.11738	1	FBgn0030482	CG1673
id_72_Snarf_r9	CM017608.2	7446144	7446168	Intron (0-1 Kb)	FBgn0207127	140	Truncated/Partial TE	0	0	Without spread	Expressed	-0.14133	1	FBgn0034861	CG9815
id_75_Rachael_r41	CM017606.2	25822166	25822171	Intron (0-1 Kb)	FBgn0198538	1051.47	Truncated/Partial TE	0	0	Without spread	Expressed	-0.199567	1	FBgn0261553	CG42671
id_110_Rachael_r62	CM017607.2	8786993	8787011	Intron (0-1 Kb)	FBgn0208930	1051.47	Truncated/Partial TE	0	0	Without spread	Expressed	-0.263999	1	FBgn0051716	Cnot4
id_19_Penelope	CM017605.2	16990439	16990452	Intron (0-1 Kb)	FBgn0211042	1051.47	Full TE	0	0	Without spread	Expressed	-0.275951	1	FBgn0263346	smash
id_97_Penelope_r3	CM017607.2	20751352	20751357	Intron (0-1 Kb)	FBgn0200181	1051.47	Truncated/Partial TE	0	0	Without spread	Expressed	-0.292891	1	FBgn0261802	CG42748
id_255_Andromache_r11	CM017604.2	21718376	21718382	Intron (0-1 Kb)	FBgn0205890	1051.47	Full TE	0	0	Without spread	Expressed	-0.306325	1	FBgn0263111	cac
id_164_Polyphemus_r9	CM017607.2	22710740	22710741	Intron (0-1 Kb)	FBgn0201672	1051.47	Full TE	0	0	Without spread	Expressed	-0.314616	1	FBgn0041092	tai
id_44_Rachael_r7	CM017606.2	8544219	8544226	Intron (0-1 Kb)	FBgn0200315	140	Truncated/Partial TE	0	0	Without spread	Expressed	-0.320903	1	FBgn0036752	Adgf-A
id_195_Rachael_r24	CM017607.2	9061157	9061163	Intron (0-1 Kb)	FBgn0209128	1051.47	Full TE	0	0	Without spread	Expressed	-0.725474	1	No ortholog	-
id_42_Ulysses_r1	CM017605.2	29500238	29500239	Promoter	FBgn0198186	1051.47	Truncated/Partial TE	2000	1000	With spread	Expressed	0.416278	1	FBgn0038437	Sdhaf3
id_123_Andromache_r9	CM017608.2	6707412	6707418	Promoter	FBgn0207086	101	Full TE	3000	3000	With spread	Expressed	0.219785	1	FBgn0034724	babos
id_94_Ulysses_r1	CM017606.2	19784747	19784789	Promoter	FBgn0200948	1051.47	Full TE	1000	2000	With spread	Expressed	0.18222	1	FBgn0036462	mRpL39
id_45_Ulysses_r3	CM017608.2	1434411	1434413	Promoter	FBgn0205609	9	Truncated/Partial TE	5000	4000	With spread	Expressed	0.132545	1	FBgn0033183	CG1620
id_68_Ulysses_r5	CM017606.2	9429714	9429719	Promoter	FBgn0199486	9	Full TE	5000	6000	With spread	Expressed	0.105047	1	FBgn0266582	ND-30
id_68_Ulysses_r5	CM017606.2	9429714	9429719	Promoter	FBgn0200368	9	Full TE	5000	6000	With spread	Expressed	0.0195947	1	FBgn0035405	CG15812
id_139_Ziggy_r15	CM017604.2	11333829	11333835	Promoter	FBgn0283335	9	Full TE	5000	3000	With spread	Expressed	-0.0170818	1	No ortholog	-
id_248_Penelope_r11	CM017604.2	18830360	18830370	Promoter	FBgn0206676	1051.47	Full TE	4000	0	With spread	Expressed	-0.0201543	1	FBgn0030991	CG7453
id_138_Ulysses_r10	CM017609.2	843117	843122	Promoter	FBgn0206132	9	Full TE	3000	2000	With spread	Expressed	-0.0278108	1	FBgn0024811	Crk
id_142_Rachael_r81	CM017604.2	3782010	3782016	Promoter	FBgn0203036	1051.47	Truncated/Partial TE	1000	4000	With spread	Expressed	-0.103804	1	FBgn0025641	DAAM
id_94_Ulysses_r1	CM017606.2	19784747	19784789	Promoter	FBgn0198863	1051.47	Full TE	1000	2000	With spread	Expressed	-0.172917	1	FBgn0023174	Prosbeta2
id_135_Ziggy_r13	CM017608.2	8886926	8886932	Promoter	FBgn0209373	9	Full TE	4000	4000	With spread	Expressed	-0.174654	1	FBgn0010435	emp
id_5_Ulysses	CM017607.2	20928251	20928256	Promoter	FBgn0202160	140	Truncated/Partial TE	1000	5000	With spread	Expressed	-0.183579	1	FBgn0037440	CRAT
id_29_Ulysses_r3	CM017605.2	4806628	4806633	Promoter	FBgn0211728	9	Full TE	6000	6000	With spread	Expressed	-0.305065	1	FBgn0028691	Rpn9
id_42_Ulysses_r1	CM017605.2	29500238	29500239	Promoter	FBgn0197546	1051.47	Truncated/Partial TE	2000	1000	With spread	Expressed	-0.492593	1	FBgn0250754	CG42232
id_233_Ulysses_r6	CM017608.2	9165047	9165052	Promoter	FBgn0209351	1051.47	Full TE	0	0	Without spread	Expressed	0.367008	1	FBgn0033241	CG2915
id_56_Ulysses_r2	CM017606.2	12409919	12409927	Promoter	FBgn0199265	1051.47	Truncated/Partial TE	0	0	Without spread	Expressed	0.325043	1	FBgn0028648	mRpL50
id_233_Ulysses_r6	CM017608.2	9165047	9165052	Promoter	FBgn0207256	1051.47	Full TE	0	0	Without spread	Expressed	0.0694135	1	FBgn0027548	nito
id_86_Ulysses	CM017606.2	15677090	15677095	Promoter	FBgn0199084	1051.47	Full TE	0	0	Without spread	Expressed	-0.0885593	1	FBgn0052442	Arv1
id_84_Ulysses	CM017606.2	6002457	6002462	Promoter	FBgn0200185	140	Full TE	0	0	Without spread	Expressed	-0.190412	1	FBgn0052262	CG32262
id_86_Ulysses	CM017606.2	15677090	15677095	Promoter	FBgn0200764	1051.47	Full TE	0	0	Without spread	Expressed	-0.19242	1	FBgn0029152	Mkrn1
id_27_Ulysses_r2	CM017605.2	35804332	35804333	Promoter	FBgn0198430	9	Full TE	0	0	Without spread	Expressed	-0.196881	1	FBgn0039270	PQBP1
id_245_Ulysses_r8	CM017604.2	17835264	17835269	Promoter	FBgn0205680	1051.47	Full TE	0	0	Without spread	Expressed	-0.280832	1	FBgn0030349	CG10353
id_2_Laertes	CM017605.2	11217841	11217846	Promoter	FBgn0211364	1051.47	Full TE	0	0	Without spread	Expressed	-0.376528	1	FBgn0024944	Oamb
id_150_Snarf_r14	CM017604.2	333422	333432	3'UTR	FBgn0282385	101	Full TE	5000	2000	With spread	Not expressed	ND	-	No ortholog	-
id_83_Telemac_r4	CM017607.2	19915954	19915959	3'UTR	FBgn0202690	101	Full TE	5000	6000	With spread	Not expressed	ND	-	FBgn0031849	CG11327
id_49_Rachael_r3	CM017605.2	28435490	28435493	3'UTR	FBgn0198107	1051.47	Full TE	2000	2000	With spread	Not expressed	ND	-	FBgn0038606	CG15803
id_111_Rachael_r14	CM017606.2	3349030	3349034	3'UTR	FBgn0199841	1051.47	Full TE	0	3000	With spread	Not expressed	ND	-	FBgn0043806	CG32032
id_9_Alcinous_r1	CM017605.2	12807508	12807511	3'UTR	FBgn0211283	1051.47	Full TE	3000	4000	With spread	Not expressed	ND	-	FBgn0262869	Gfrl
id_33_Penelope_r6	contig_36	12373749	12373752	3'UTR	FBgn0204475	160	Truncated/Partial TE	2000	2000	With spread	Not expressed	ND	-	FBgn0032598	ChLD3
id_29_Snarf_r2	contig_36	11158204	11158218	3'UTR	FBgn0282023	160	Truncated/Partial TE	3000	4000	With spread	Not expressed	ND	-	FBgn0051702	tplus3a
id_41_Tiresias_r4	CM017606.2	12623016	12623026	3'UTR	FBgn0199242	9	Full TE	6000	6000	With spread	Not expressed	ND	-	No ortholog	-
id_141_Sarma	CM017604.2	27236204	27236209	3'UTR	FBgn0206342	1051.47	Truncated/Partial TE	6000	3000	With spread	Not expressed	ND	-	No ortholog	-
id_9_Rachael_r1	CM017605.2	16125615	16125660	3'UTR	FBgn0211090	9	Truncated/Partial TE	4000	3000	With spread	Not expressed	ND	-	No ortholog	-
id_101_Galatea_r15	CM017607.2	16046826	16046831	3'UTR	FBgn0204170	140	Full TE	0	0	Without spread	Not expressed	ND	-	FBgn0041097	robo3
id_7_Telemac	CM017605.2	1453541	1453546	3'UTR	FBgn0201670	9	Truncated/Partial TE	0	0	Without spread	Not expressed	ND	-	FBgn0041605	cpx
id_226_Snarf_r15	CM017608.2	4941693	4941695	5'UTR	FBgn0208290	1051.47	Full TE	1000	3000	With spread	Not expressed	ND	-	FBgn0050080	CG30080
id_158_Hecuba_r22	CM017607.2	21181308	21181313	5'UTR	FBgn0200527	1051.47	Full TE	4000	6000	With spread	Not expressed	ND	-	FBgn0000287	salr
id_36_Snarf_r8	CM017605.2	28391067	28391076	5'UTR	FBgn0015211	140	Full TE	0	4000	With spread	Not expressed	ND	-	FBgn0004618	gl
id_62_Galatea_r9	contig_49	24192188	24192190	5'UTR	FBgn0202162	160	Full TE	2000	5000	With spread	Not expressed	ND	-	FBgn0050156	CG30156
id_72_Demodocus_r28	CM017604.2	12653261	12653327	5'UTR	FBgn0204244	101	Truncated/Partial TE	6000	4000	With spread	Not expressed	ND	-	FBgn0029866	CG3842
id_77_Rachael_r42	CM017606.2	4007604	4007607	5'UTR	FBgn0199773	1051.47	Truncated/Partial TE	5000	5000	With spread	Not expressed	ND	-	FBgn0035256	CG13930
id_62_Ziggy_r5	CM017606.2	1289623	1289627	5'UTR	FBgn0202673	140	Full TE	0	0	Without spread	Not expressed	ND	-	FBgn0035567	CG7514
id_97_Penelope_r3	CM017607.2	20751352	20751357	5'UTR	FBgn0282362	1051.47	Truncated/Partial TE	0	0	Without spread	Not expressed	ND	-	FBgn0083973	dunk
id_40_Hecuba_r8	CM017605.2	23678199	23678204	CDS	FBgn0197859	1051.47	Full TE	3000	5000	With spread	Not expressed	ND	-	FBgn0039290	CG13654
id_244_Ulysses_r7	CM017604.2	1722327	1722332	CDS	FBgn0203154	1051.47	Full TE	2000	2000	With spread	Not expressed	ND	-	FBgn0039092	CG16723
id_201_Rachael_r27	CM017608.2	13959752	13959756	CDS	FBgn0207567	1051.47	Full TE	3000	5000	With spread	Not expressed	ND	-	FBgn0087011	CG41520
id_141_Rachael_r5	CM017608.2	19683904	19683905	CDS	FBgn0207930	140	Full TE	6000	2000	With spread	Not expressed	ND	-	No ortholog	-
id_72_Tiresias_r5	CM017606.2	18330921	18330926	CDS	FBgn0283368	140	Full TE	3000	4000	With spread	Not expressed	ND	-	No ortholog	-
id_27_Snarf	contig_36	10102793	10102803	CDS	FBgn0282708	160	Truncated/Partial TE	2000	2000	With spread	Not expressed	ND	-	No ortholog	-
id_15_Ulysses_r1	CM017605.2	21467573	21467578	CDS	FBgn0210583	9	Full TE	6000	5000	With spread	Not expressed	ND	-	FBgn0038365	CG9593
id_111_Ulysses_r8	CM017608.2	14716649	14716654	CDS	FBgn0207646	9	Full TE	4000	4000	With spread	Not expressed	ND	-	No ortholog	-
id_88_Rachael_r50	CM017607.2	13125188	13125191	CDS	FBgn0204479	1051.47	Truncated/Partial TE	3000	3000	With spread	Not expressed	ND	-	FBgn0026754	Ugt37C1
id_81_Rachael_r45	CM017606.2	6266466	6266470	CDS	FBgn0199647	1051.47	Truncated/Partial TE	3000	4000	With spread	Not expressed	ND	-	FBgn0035452	CG10359
id_93_Rachael_r52	CM017607.2	17717775	17717794	CDS	FBgn0283061	1051.47	Truncated/Partial TE	3000	2000	With spread	Not expressed	ND	-	No ortholog	-
id_136_Ulysses_r4	CM017608.2	13891624	13891629	CDS	FBgn0207559	140	Full TE	0	0	Without spread	Not expressed	ND	-	FBgn0037291	CG14662
id_89_Ziggy_r7	CM017606.2	7882094	7882106	CDS	FBgn0282540	140	Full TE	0	0	Without spread	Not expressed	ND	-	No ortholog	-
id_83_Snarf_r13	contig_51	2130437	2130445	CDS	FBgn0201245	160	Truncated/Partial TE	0	0	Without spread	Not expressed	ND	-	No ortholog	-
id_71_Snarf_r8	CM017608.2	6496327	6496343	CDS	FBgn0209533	140	Truncated/Partial TE	0	0	Without spread	Not expressed	ND	-	FBgn0034413	CG15115
id_44_Rachael_r7	CM017606.2	8544219	8544226	CDS	FBgn0282108	140	Truncated/Partial TE	0	0	Without spread	Not expressed	ND	-	FBgn0052182	CG32182
id_4_Ziggy	CM017605.2	15315805	15315809	Downstream	FBgn0211145	101	Full TE	2000	3000	With spread	Not expressed	ND	-	FBgn0039495	CG5909
id_130_Ziggy_r7	CM017607.2	10736238	10736252	Downstream	FBgn0204600	1051.47	Full TE	3000	1000	With spread	Not expressed	ND	-	FBgn0014859	Hr38
id_209_Snarf_r11	CM017608.2	1793897	1793900	Downstream	FBgn0204608	1051.47	Full TE	3000	5000	With spread	Not expressed	ND	-	FBgn0034558	Cib2
id_15_Hecuba_r2	CM017605.2	16251784	16251789	Downstream	FBgn0283159	1051.47	Full TE	1000	2000	With spread	Not expressed	ND	-	FBgn0037827	CG4073
id_156_Galatea_r24	CM017607.2	19570474	19570475	Downstream	FBgn0202795	1051.47	Full TE	2000	2000	With spread	Not expressed	ND	-	FBgn0054011	CG34011
id_225_Agelaus_r5	CM017608.2	4153372	4153377	Downstream	FBgn0208395	1051.47	Full TE	1000	4000	With spread	Not expressed	ND	-	FBgn0262728	Pal2
id_106_Andromache_r3	CM017606.2	2386014	2386027	Downstream	FBgn0199982	1051.47	Full TE	5000	5000	With spread	Not expressed	ND	-	FBgn0263456	nwk
id_32_Demodocus	CM017605.2	21501036	21501037	Downstream	FBgn0257120	1051.47	Full TE	4000	5000	With spread	Not expressed	ND	-	No ortholog	-
id_25_Snarf_r5	CM017605.2	23683499	23683511	Downstream	FBgn0197859	140	Full TE	3000	0	With spread	Not expressed	ND	-	FBgn0039290	CG13654
id_30_Tiresias_r2	CM017605.2	25097941	25097953	Downstream	FBgn0282699	140	Full TE	1000	3000	With spread	Not expressed	ND	-	FBgn0050125	Ir56a
id_164_Galatea_r22	CM017604.2	11613951	11614067	Downstream	FBgn0282319	140	Full TE	2000	1000	With spread	Not expressed	ND	-	No ortholog	-
id_45_Hecuba_r8	contig_49	16849143	16849148	Downstream	FBgn0207335	160	Full TE	5000	2000	With spread	Not expressed	ND	-	FBgn0011589	Elk
id_126_Telemac_r4	contig_51	18182076	18182082	Downstream	FBgn0200349	160	Full TE	1000	4000	With spread	Not expressed	ND	-	FBgn0014143	croc
id_8_Ziggy_r1	contig_36	11830623	11830629	Downstream	FBgn0203674	160	Full TE	2000	3000	With spread	Not expressed	ND	-	FBgn0031313	CG5080
id_40_Ziggy_r3	contig_49	15853380	15853384	Downstream	FBgn0209205	160	Full TE	2000	5000	With spread	Not expressed	ND	-	FBgn0085426	Rgk3
id_40_Ziggy_r3	contig_49	15853380	15853384	Downstream	FBgn0207419	160	Full TE	2000	5000	With spread	Not expressed	ND	-	No ortholog	-
id_62_Penelope_r11	contig_49	8796401	8796402	Downstream	FBgn0208719	160	Truncated/Partial TE	3000	1000	With spread	Not expressed	ND	-	FBgn0020258	ppk
id_77_Penelope_r15	contig_51	18305631	18305638	Downstream	FBgn0046898	160	Truncated/Partial TE	5000	4000	With spread	Not expressed	ND	-	FBgn0041194	Prat2
id_30_Galatea_r7	CM017605.2	5622731	5622735	Downstream	FBgn0209737	9	Full TE	5000	5000	With spread	Not expressed	ND	-	FBgn0016061	side
id_99_Telemac_r7	CM017607.2	30091801	30091807	Downstream	FBgn0202612	9	Full TE	1000	3000	With spread	Not expressed	ND	-	FBgn0032235	CG5096
id_132_Ziggy_r12	CM017608.2	7473468	7473472	Downstream	FBgn0207129	9	Full TE	4000	4000	With spread	Not expressed	ND	-	FBgn0034860	CG9812
id_51_Galatea_r13	CM017606.2	19341554	19341558	Downstream	FBgn0198894	9	Full TE	6000	4000	With spread	Not expressed	ND	-	FBgn0037167	CG11425
id_23_Rachael_r1	CM017605.2	33006111	33006116	Downstream	FBgn0197366	9	Full TE	4000	4000	With spread	Not expressed	ND	-	FBgn0037987	CG14739
id_4_Galatea	CM017605.2	14871084	14871088	Downstream	FBgn0210248	9	Full TE	3000	4000	With spread	Not expressed	ND	-	FBgn0040582	BomBc3
id_129_Agelaus_r3	CM017608.2	3703964	3703969	Downstream	FBgn0282612	9	Full TE	5000	4000	With spread	Not expressed	ND	-	No ortholog	-
id_119_Hecuba_r11	CM017608.2	18581869	18581873	Downstream	FBgn0208741	9	Full TE	5000	4000	With spread	Not expressed	ND	-	No ortholog	-
id_82_Tiresias	CM017606.2	8721960	8721964	Downstream	FBgn0013076	1051.47	Truncated/Partial TE	4000	6000	With spread	Not expressed	ND	-	No ortholog	-
id_52_Rachael_r29	CM017605.2	7471435	7471437	Downstream	FBgn0209858	1051.47	Truncated/Partial TE	3000	0	With spread	Not expressed	ND	-	FBgn0027654	jdp
id_83_Rachael_r46	CM017606.2	9382403	9382416	Downstream	FBgn0200361	1051.47	Truncated/Partial TE	4000	1000	With spread	Not expressed	ND	-	FBgn0035734	CG14823
id_52_Rachael_r29	CM017605.2	7471435	7471437	Downstream	FBgn0211584	1051.47	Truncated/Partial TE	3000	0	With spread	Not expressed	ND	-	FBgn0039784	CG9698
id_19_Agelaus	CM017605.2	113532	113535	Downstream	FBgn0201581	1051.47	Truncated/Partial TE	3000	2000	With spread	Not expressed	ND	-	FBgn0085404	CG34375
id_102_Rachael_r57	CM017607.2	23983190	23983207	Downstream	FBgn0283191	1051.47	Truncated/Partial TE	0	3000	With spread	Not expressed	ND	-	No ortholog	-
id_12_Snarf_r1	CM017605.2	17207299	17207317	Downstream	FBgn0210402	140	Truncated/Partial TE	1000	4000	With spread	Not expressed	ND	-	FBgn0004777	Ccp84Ag
id_131_Ziggy_r11	CM017608.2	11402943	11402948	Downstream	FBgn0207383	140	Full TE	0	0	Without spread	Not expressed	ND	-	FBgn0035023	ITP
id_104_Hecuba_r8	CM017607.2	17372280	17372319	Downstream	FBgn0203738	140	Full TE	0	0	Without spread	Not expressed	ND	-	No ortholog	-
id_189_Hecuba_r17	scaffold_82	25085978	25085983	Downstream	FBgn0197939	160	Full TE	0	0	Without spread	Not expressed	ND	-	FBgn0004573	5-HT7
id_74_Rachael_r3	contig_49	9069604	9069661	Downstream	FBgn0207847	160	Full TE	0	0	Without spread	Not expressed	ND	-	No ortholog	-
id_19_Chappie|Penelope	contig_36	1769895	1769906	Downstream	FBgn0205219	160	Truncated/Partial TE	0	0	Without spread	Not expressed	ND	-	FBgn0028884	CG4892
id_40_Snarf_r5	contig_36	8635014	8635025	Downstream	FBgn0283024	160	Truncated/Partial TE	0	0	Without spread	Not expressed	ND	-	FBgn0262536	CG43090
id_91_Rachael_r13	scaffold_82	15714238	15714239	Downstream	FBgn0211106	160	Truncated/Partial TE	0	0	Without spread	Not expressed	ND	-	No ortholog	-
id_19_Chappie|Penelope	contig_36	1769895	1769906	Downstream	FBgn0282904	160	Truncated/Partial TE	0	0	Without spread	Not expressed	ND	-	No ortholog	-
id_28_Andromache_r2	CM017605.2	3867167	3867173	Downstream	FBgn0028438	101	Full TE	0	0	Without spread	Not expressed	ND	-	FBgn0000659	fkh
id_16_Rachael_r7	CM017605.2	31118171	31118175	Downstream	FBgn0013133	101	Truncated/Partial TE	0	0	Without spread	Not expressed	ND	-	FBgn0002940	ninaE
id_40_Demodocus_r13	CM017607.2	15476017	15476027	Downstream	FBgn0204266	101	Truncated/Partial TE	0	0	Without spread	Not expressed	ND	-	FBgn0086758	chinmo
id_42_Penelope_r7	CM017606.2	467021	467032	Downstream	FBgn0282451	140	Truncated/Partial TE	0	0	Without spread	Not expressed	ND	-	FBgn0004910	Eip63F-1
id_58_Rachael_r14	CM017608.2	16796138	16796143	Downstream	FBgn0208836	140	Truncated/Partial TE	0	0	Without spread	Not expressed	ND	-	FBgn0033297	Mal-A8
id_56_Penelope_r9	CM017607.2	7893666	7893674	Downstream	FBgn0204770	140	Truncated/Partial TE	0	0	Without spread	Not expressed	ND	-	FBgn0051954	CG31954
id_71_Snarf_r8	CM017608.2	6496327	6496343	Downstream	FBgn0209532	140	Truncated/Partial TE	0	0	Without spread	Not expressed	ND	-	No ortholog	-
id_25_Snarf_r2	CM017605.2	6183873	6183895	Downstream	FBgn0257144	140	Truncated/Partial TE	0	0	Without spread	Not expressed	ND	-	No ortholog	-
id_70_Rachael_r19	CM017608.2	5752066	5752126	Downstream	FBgn0209578	140	Truncated/Partial TE	0	0	Without spread	Not expressed	ND	-	No ortholog	-
id_92_Snarf_r5	CM017607.2	27939949	27939961	Intergenic (>5 Kb)	FBgn0205230	101	Full TE	2000	2000	With spread	Not expressed	ND	-	FBgn0028526	CG15293
id_68_Demodocus_r14	CM017607.2	11309606	11309617	Intergenic (>5 Kb)	FBgn0210369	101	Full TE	3000	5000	With spread	Not expressed	ND	-	FBgn0028850	CG15260
id_81_Demodocus_r17	CM017607.2	18795738	18795937	Intergenic (>5 Kb)	FBgn0199185	101	Full TE	6000	3000	With spread	Not expressed	ND	-	FBgn0028878	CG15269
id_129_Demodocus_r24	CM017604.2	13868485	13868495	Intergenic (>5 Kb)	FBgn0202050	101	Full TE	3000	2000	With spread	Not expressed	ND	-	FBgn0029939	CG9650
id_140_Snarf_r12	CM017604.2	26405455	26405468	Intergenic (>5 Kb)	FBgn0206092	101	Full TE	4000	4000	With spread	Not expressed	ND	-	FBgn0035380	CG9970
id_56_Galatea_r15	CM017606.2	23669571	23669576	Intergenic (>5 Kb)	FBgn0198650	101	Full TE	4000	6000	With spread	Not expressed	ND	-	FBgn0036786	skl
id_24_Laertes	CM017605.2	29181245	29181250	Intergenic (>5 Kb)	FBgn0198164	101	Full TE	3000	4000	With spread	Not expressed	ND	-	FBgn0037939	CG14718
id_119_Rachael_r9	CM017608.2	23634515	23634522	Intergenic (>5 Kb)	FBgn0208483	101	Full TE	1000	3000	With spread	Not expressed	ND	-	FBgn0259967	Sfp53D
id_156_Rachael_r12	CM017604.2	9872151	9872156	Intergenic (>5 Kb)	FBgn0282521	101	Full TE	2000	4000	With spread	Not expressed	ND	-	No ortholog	-
id_35_Galatea_r9	CM017605.2	5294604	5294609	Intergenic (>5 Kb)	FBgn0209722	101	Full TE	3000	3000	With spread	Not expressed	ND	-	No ortholog	-
id_41_Demodocus_r6	CM017606.2	10766215	10766219	Intergenic (>5 Kb)	FBgn0257166	101	Full TE	1000	5000	With spread	Not expressed	ND	-	No ortholog	-
id_39_Ulysses	CM017605.2	9693393	9693398	Intergenic (>5 Kb)	FBgn0211461	101	Full TE	3000	5000	With spread	Not expressed	ND	-	No ortholog	-
id_219_Bishop_r14	CM017608.2	2275723	2275730	Intergenic (>5 Kb)	FBgn0206095	1051.47	Full TE	4000	5000	With spread	Not expressed	ND	-	FBgn0035077	CG9083
id_127_Alcinous_r13	CM017606.2	8923005	8923021	Intergenic (>5 Kb)	FBgn0199519	1051.47	Full TE	3000	5000	With spread	Not expressed	ND	-	FBgn0035445	Ids
id_210_Tiresias_r8	CM017608.2	17970931	17970936	Intergenic (>5 Kb)	FBgn0208761	1051.47	Full TE	1000	4000	With spread	Not expressed	ND	-	FBgn0000633	CG17716
id_28_Rachael_r1	CM017605.2	20165899	20165903	Intergenic (>5 Kb)	FBgn0028753	1051.47	Full TE	1000	2000	With spread	Not expressed	ND	-	FBgn0004595	pros
id_27_Andromache	CM017605.2	20135960	20135966	Intergenic (>5 Kb)	FBgn0028753	1051.47	Full TE	2000	2000	With spread	Not expressed	ND	-	FBgn0004595	pros
id_18_Snarf_r1	CM017605.2	16654356	16654371	Intergenic (>5 Kb)	FBgn0211061	1051.47	Full TE	6000	5000	With spread	Not expressed	ND	-	FBgn0010389	htl
id_238_Alcinous_r19	CM017604.2	116217	116222	Intergenic (>5 Kb)	FBgn0202735	1051.47	Full TE	5000	3000	With spread	Not expressed	ND	-	FBgn0025378	CG3795
id_241_Galatea_r37	CM017604.2	15202904	15202908	Intergenic (>5 Kb)	FBgn0202376	1051.47	Full TE	5000	6000	With spread	Not expressed	ND	-	FBgn0026411	Lim1
id_132_Galatea_r19	CM017607.2	10939781	10939787	Intergenic (>5 Kb)	FBgn0210283	1051.47	Full TE	2000	2000	With spread	Not expressed	ND	-	FBgn0028950	CG15255
id_271_Ziggy_r16	CM017604.2	26778783	26778787	Intergenic (>5 Kb)	FBgn0206102	1051.47	Full TE	2000	3000	With spread	Not expressed	ND	-	FBgn0029951	CG11369
id_147_Rachael_r18	CM017607.2	16988126	16988130	Intergenic (>5 Kb)	FBgn0203849	1051.47	Full TE	2000	2000	With spread	Not expressed	ND	-	FBgn0032373	Vha100-5
id_211_Snarf_r12	CM017608.2	18795485	18795497	Intergenic (>5 Kb)	FBgn0207867	1051.47	Full TE	4000	5000	With spread	Not expressed	ND	-	FBgn0035005	CG3483
id_42_Agelaus_r2	CM017605.2	24216976	24216981	Intergenic (>5 Kb)	FBgn0197880	1051.47	Full TE	3000	4000	With spread	Not expressed	ND	-	FBgn0038063	Octbeta2R
id_76_Hecuba_r12	CM017605.2	9528895	9528900	Intergenic (>5 Kb)	FBgn0211473	1051.47	Full TE	1000	3000	With spread	Not expressed	ND	-	FBgn0038447	CG14892
id_3_Galatea	CM017605.2	11507260	11507265	Intergenic (>5 Kb)	FBgn0211345	1051.47	Full TE	3000	2000	With spread	Not expressed	ND	-	FBgn0039454	CG14247
id_205_Hecuba_r27	CM017608.2	16066114	16066116	Intergenic (>5 Kb)	FBgn0207739	1051.47	Full TE	3000	5000	With spread	Not expressed	ND	-	FBgn0041236	Gr59d
id_12_Bishop	CM017605.2	14254633	14254656	Intergenic (>5 Kb)	FBgn0210218	1051.47	Full TE	3000	4000	With spread	Not expressed	ND	-	FBgn0051337	CG31337
id_274_Snarf_r19	CM017604.2	2881873	2881889	Intergenic (>5 Kb)	FBgn0203088	1051.47	Full TE	5000	5000	With spread	Not expressed	ND	-	FBgn0052718	CG32718
id_131_Penelope_r1	CM017607.2	1078833	1078836	Intergenic (>5 Kb)	FBgn0203369	1051.47	Full TE	2000	1000	With spread	Not expressed	ND	-	FBgn0053179	beat-IIIb
id_196_Laertes_r2	CM017607.2	9622838	9622843	Intergenic (>5 Kb)	FBgn0209504	1051.47	Full TE	5000	5000	With spread	Not expressed	ND	-	FBgn0054007	CG34007
id_265_Galatea_r41	CM017604.2	25730720	25730738	Intergenic (>5 Kb)	FBgn0206063	1051.47	Full TE	5000	1000	With spread	Not expressed	ND	-	FBgn0083981	RunxA
id_239_Agelaus_r6	CM017604.2	12835733	12835738	Intergenic (>5 Kb)	FBgn0203540	1051.47	Full TE	2000	5000	With spread	Not expressed	ND	-	FBgn0259242	CG42340
id_279_Galatea_r44	CM017604.2	8594714	8594718	Intergenic (>5 Kb)	FBgn0204027	1051.47	Full TE	4000	2000	With spread	Not expressed	ND	-	FBgn0261803	CG42749
id_141_Rachael_r17	CM017607.2	14022070	14022072	Intergenic (>5 Kb)	FBgn0282024	1051.47	Full TE	5000	1000	With spread	Not expressed	ND	-	FBgn0264295	CG43773
id_192_Galatea_r33	CM017607.2	7576650	7576655	Intergenic (>5 Kb)	FBgn0023562	1051.47	Full TE	6000	5000	With spread	Not expressed	ND	-	FBgn0284084	wg
id_77_Alcinous_r8	CM017605.2	9739808	9739813	Intergenic (>5 Kb)	FBgn0211460	1051.47	Full TE	1000	3000	With spread	Not expressed	ND	-	FBgn0287209	Gfat1
id_264_Tiresias_r10	CM017604.2	25377812	25377817	Intergenic (>5 Kb)	FBgn0206056	1051.47	Full TE	2000	3000	With spread	Not expressed	ND	-	No ortholog	-
id_179_Andromache_r7	CM017607.2	28063153	28063159	Intergenic (>5 Kb)	FBgn0205231	1051.47	Full TE	3000	1000	With spread	Not expressed	ND	-	No ortholog	-
id_258_Galatea_r40	CM017604.2	22596203	22596207	Intergenic (>5 Kb)	FBgn0257102	1051.47	Full TE	4000	4000	With spread	Not expressed	ND	-	No ortholog	-
id_240_Rachael_r32	CM017604.2	14534411	14534489	Intergenic (>5 Kb)	FBgn0201922	1051.47	Full TE	4000	1000	With spread	Not expressed	ND	-	No ortholog	-
id_79_Ziggy_r5	CM017606.2	10757632	10757637	Intergenic (>5 Kb)	FBgn0257166	1051.47	Full TE	3000	5000	With spread	Not expressed	ND	-	No ortholog	-
id_63_Ziggy_r4	CM017605.2	37834530	37834543	Intergenic (>5 Kb)	FBgn0282461	1051.47	Full TE	5000	5000	With spread	Not expressed	ND	-	No ortholog	-
id_34_Tiresias_r2	CM017605.2	22385732	22385737	Intergenic (>5 Kb)	FBgn0282272	1051.47	Full TE	6000	6000	With spread	Not expressed	ND	-	No ortholog	-
id_67_Drogypsy	CM017605.2	5468509	5468514	Intergenic (>5 Kb)	FBgn0211703	1051.47	Full TE	3000	6000	With spread	Not expressed	ND	-	No ortholog	-
id_183_Snarf_r29	CM017604.2	22267139	22267150	Intergenic (>5 Kb)	FBgn0206539	140	Full TE	3000	5000	With spread	Not expressed	ND	-	FBgn0029657	CG12535
id_11_Snarf_r2	CM017605.2	14287231	14287244	Intergenic (>5 Kb)	FBgn0210218	140	Full TE	6000	5000	With spread	Not expressed	ND	-	FBgn0051337	CG31337
id_80_Snarf_r15	CM017606.2	26248195	26248205	Intergenic (>5 Kb)	FBgn0282148	140	Full TE	1000	6000	With spread	Not expressed	ND	-	No ortholog	-
id_10_Snarf_r1	CM017605.2	14282182	14282194	Intergenic (>5 Kb)	FBgn0282220	140	Full TE	6000	3000	With spread	Not expressed	ND	-	No ortholog	-
id_55_Snarf_r13	CM017605.2	8267323	8267335	Intergenic (>5 Kb)	FBgn0209903	140	Full TE	2000	4000	With spread	Not expressed	ND	-	No ortholog	-
id_180_Penelope_r9	CM017604.2	21174746	21174757	Intergenic (>5 Kb)	FBgn0205865	140	Full TE	1000	2000	With spread	Not expressed	ND	-	FBgn0000233	btd
id_83_Galatea_r12	CM017606.2	5328291	5328295	Intergenic (>5 Kb)	FBgn0062278	140	Full TE	2000	1000	With spread	Not expressed	ND	-	FBgn0004635	rho
id_77_Penelope_r2	CM017606.2	23612636	23612645	Intergenic (>5 Kb)	FBgn0198651	140	Full TE	4000	1000	With spread	Not expressed	ND	-	FBgn0011706	rpr
id_128_Demodocus_r4	CM017608.2	10414225	10414751	Intergenic (>5 Kb)	FBgn0209299	140	Full TE	4000	3000	With spread	Not expressed	ND	-	FBgn0033774	CG12374
id_184_Andromache_r11	CM017604.2	22626	22632	Intergenic (>5 Kb)	FBgn0206597	140	Full TE	1000	2000	With spread	Not expressed	ND	-	FBgn0037626	CG8236
id_27_Snarf_r6	CM017605.2	24240585	24240599	Intergenic (>5 Kb)	FBgn0197880	140	Full TE	2000	2000	With spread	Not expressed	ND	-	FBgn0038063	Octbeta2R
id_198_Snarf_r32	CM017604.2	673665	673667	Intergenic (>5 Kb)	FBgn0283326	140	Full TE	3000	5000	With spread	Not expressed	ND	-	No ortholog	-
id_162_Snarf_r25	CM017604.2	10425547	10425561	Intergenic (>5 Kb)	FBgn0257057	140	Full TE	4000	5000	With spread	Not expressed	ND	-	No ortholog	-
id_49_Tiresias_r3	CM017605.2	5522627	5522632	Intergenic (>5 Kb)	FBgn0211699	140	Full TE	3000	2000	With spread	Not expressed	ND	-	No ortholog	-
id_194_Galatea_r32	CM017604.2	3328263	3328267	Intergenic (>5 Kb)	FBgn0202884	140	Full TE	4000	2000	With spread	Not expressed	ND	-	No ortholog	-
id_158_Andromache_r9	CM017608.2	9901051	9901057	Intergenic (>5 Kb)	FBgn0207291	140	Full TE	2000	2000	With spread	Not expressed	ND	-	No ortholog	-
id_127_Ziggy_r10	CM017608.2	10317656	10317662	Intergenic (>5 Kb)	FBgn0209301	140	Full TE	3000	1000	With spread	Not expressed	ND	-	No ortholog	-
id_78_Snarf_r14	CM017606.2	24672041	24672050	Intergenic (>5 Kb)	FBgn0201193	140	Full TE	1000	4000	With spread	Not expressed	ND	-	No ortholog	-
id_85_Alcinous_r2	contig_50	12958454	12958458	Intergenic (>5 Kb)	FBgn0020976	160	Full TE	2000	2000	With spread	Not expressed	ND	-	FBgn0003285	rst
id_102_Snarf_r10	contig_50	30184896	30184908	Intergenic (>5 Kb)	FBgn0206608	160	Full TE	1000	3000	With spread	Not expressed	ND	-	FBgn0025391	Scgdelta
id_95_Andromache_r4	contig_50	25591362	25591372	Intergenic (>5 Kb)	FBgn0203005	160	Full TE	3000	6000	With spread	Not expressed	ND	-	FBgn0031100	CG1504
id_28_Tiresias_r2	contig_36	28174529	28174534	Intergenic (>5 Kb)	FBgn0203433	160	Full TE	2000	2000	With spread	Not expressed	ND	-	FBgn0032312	CG14071
id_5_Paris	contig_36	11318617	11318618	Intergenic (>5 Kb)	FBgn0198688	160	Full TE	2000	4000	With spread	Not expressed	ND	-	FBgn0032968	CG11634
id_67_Ziggy_r6	contig_49	4766337	4766344	Intergenic (>5 Kb)	FBgn0208523	160	Full TE	1000	4000	With spread	Not expressed	ND	-	FBgn0034483	CG16894
id_147_Alcinous_r5	contig_84	2506754	2506772	Intergenic (>5 Kb)	FBgn0197350	160	Full TE	1000	3000	With spread	Not expressed	ND	-	FBgn0038003	CG3916
id_170_Demodocus_r5	scaffold_82	16558436	16558449	Intergenic (>5 Kb)	FBgn0210373	160	Full TE	6000	6000	With spread	Not expressed	ND	-	FBgn0038566	CG14317
id_158_Telemac_r8	scaffold_82	11985631	11985632	Intergenic (>5 Kb)	FBgn0210092	160	Full TE	5000	3000	With spread	Not expressed	ND	-	FBgn0051010	CG31010
id_100_Snarf_r9	contig_50	26874515	26874520	Intergenic (>5 Kb)	FBgn0203062	160	Full TE	4000	5000	With spread	Not expressed	ND	-	FBgn0263994	CG43737
id_80_Laertes_r2	contig_50	1076352	1076357	Intergenic (>5 Kb)	FBgn0206201	160	Full TE	1000	6000	With spread	Not expressed	ND	-	FBgn0283741	prage
id_122_Agelaus	contig_51	15446828	15446857	Intergenic (>5 Kb)	FBgn0199305	160	Full TE	3000	6000	With spread	Not expressed	ND	-	No ortholog	-
id_106_Polyphemus_r8	contig_50	6853868	6853869	Intergenic (>5 Kb)	FBgn0282149	160	Full TE	0	4000	With spread	Not expressed	ND	-	No ortholog	-
id_90_Snarf_r8	contig_50	1473138	1473152	Intergenic (>5 Kb)	FBgn0257096	160	Full TE	1000	4000	With spread	Not expressed	ND	-	No ortholog	-
id_111_Galatea_r18	contig_50	9632389	9632393	Intergenic (>5 Kb)	FBgn0205834	160	Full TE	4000	4000	With spread	Not expressed	ND	-	No ortholog	-
id_89_Telemac_r6	contig_84	2873633	2873638	Intergenic (>5 Kb)	FBgn0282811	160	Truncated/Partial TE	1000	2000	With spread	Not expressed	ND	-	No ortholog	-
id_69_Telemac_r5	contig_50	21545639	21545645	Intergenic (>5 Kb)	FBgn0203751	160	Truncated/Partial TE	2000	3000	With spread	Not expressed	ND	-	No ortholog	-
id_149_Demodocus_r4	CM017604.2	17388370	17388382	Intergenic (>5 Kb)	FBgn0202469	9	Full TE	6000	6000	With spread	Not expressed	ND	-	FBgn0029649	CG4116
id_127_Galatea_r33	CM017608.2	24171558	24171565	Intergenic (>5 Kb)	FBgn0016424	9	Full TE	5000	2000	With spread	Not expressed	ND	-	FBgn0001325	Kr
id_71_Tiresias_r9	CM017607.2	11107035	11107040	Intergenic (>5 Kb)	FBgn0210294	9	Full TE	3000	5000	With spread	Not expressed	ND	-	FBgn0003448	sna
id_114_Hecuba_r9	CM017608.2	17286860	17286865	Intergenic (>5 Kb)	FBgn0208808	9	Full TE	5000	5000	With spread	Not expressed	ND	-	FBgn0023541	Cyp4d14
id_79_Andromache_r3	CM017607.2	17328026	17328032	Intergenic (>5 Kb)	FBgn0198466	9	Full TE	5000	3000	With spread	Not expressed	ND	-	FBgn0029660	CG10801
id_151_Alcinous_r2	CM017604.2	19862245	19862250	Intergenic (>5 Kb)	FBgn0205801	9	Full TE	4000	5000	With spread	Not expressed	ND	-	FBgn0029771	CG12730
id_46_Galatea_r11	CM017606.2	14118885	14118902	Intergenic (>5 Kb)	FBgn0199183	9	Full TE	5000	5000	With spread	Not expressed	ND	-	FBgn0035300	CG1139
id_45_Galatea_r10	CM017606.2	13745286	13745287	Intergenic (>5 Kb)	FBgn0200652	9	Full TE	5000	6000	With spread	Not expressed	ND	-	FBgn0035331	MsR1
id_2_Rachael	CM017605.2	11523017	11523028	Intergenic (>5 Kb)	FBgn0211345	9	Full TE	6000	5000	With spread	Not expressed	ND	-	FBgn0039454	CG14247
id_91_Demodocus_r2	CM017607.2	24369489	24369502	Intergenic (>5 Kb)	FBgn0205046	9	Full TE	4000	5000	With spread	Not expressed	ND	-	FBgn0051128	CG31128
id_171_Telemac_r9	CM017604.2	9749367	9749373	Intergenic (>5 Kb)	FBgn0203709	9	Full TE	3000	4000	With spread	Not expressed	ND	-	FBgn0052643	CG32643
id_106_Snarf_r10	CM017607.2	9655330	9655343	Intergenic (>5 Kb)	FBgn0209504	9	Full TE	5000	5000	With spread	Not expressed	ND	-	FBgn0054007	CG34007
id_34_Rachael_r2	CM017605.2	7770362	7770366	Intergenic (>5 Kb)	FBgn0209874	9	Full TE	6000	4000	With spread	Not expressed	ND	-	FBgn0085383	CG34354
id_31_Laertes_r1	CM017605.2	6067478	6067483	Intergenic (>5 Kb)	FBgn0211678	9	Full TE	6000	6000	With spread	Not expressed	ND	-	FBgn0085386	CG34357
id_156_Hecuba_r14	CM017604.2	25902579	25902584	Intergenic (>5 Kb)	FBgn0206381	9	Full TE	4000	4000	With spread	Not expressed	ND	-	FBgn0259677	CG42346
id_164_Hecuba_r16	CM017604.2	28791899	28791904	Intergenic (>5 Kb)	FBgn0257097	9	Full TE	3000	4000	With spread	Not expressed	ND	-	No ortholog	-
id_101_Snarf_r8	CM017607.2	5667790	5667798	Intergenic (>5 Kb)	FBgn0283132	9	Full TE	2000	5000	With spread	Not expressed	ND	-	No ortholog	-
id_12_Hecuba	CM017605.2	20659935	20659940	Intergenic (>5 Kb)	FBgn0283264	9	Full TE	1000	3000	With spread	Not expressed	ND	-	No ortholog	-
id_165_Galatea_r43	CM017604.2	4818652	4818656	Intergenic (>5 Kb)	FBgn0202959	9	Full TE	1000	3000	With spread	Not expressed	ND	-	No ortholog	-
id_153_Galatea_r39	CM017604.2	20736280	20736282	Intergenic (>5 Kb)	FBgn0205834	9	Full TE	6000	4000	With spread	Not expressed	ND	-	No ortholog	-
id_142_Galatea_r35	CM017604.2	13308535	13308539	Intergenic (>5 Kb)	FBgn0202020	9	Full TE	3000	2000	With spread	Not expressed	ND	-	No ortholog	-
id_140_Snarf_r11	CM017604.2	11593938	11593950	Intergenic (>5 Kb)	FBgn0282319	9	Full TE	3000	5000	With spread	Not expressed	ND	-	No ortholog	-
id_86_Snarf_r4	CM017607.2	21230702	21230713	Intergenic (>5 Kb)	FBgn0013137	9	Full TE	3000	4000	With spread	Not expressed	ND	-	No ortholog	-
id_35_Rachael_r15	CM017607.2	10131418	10131421	Intergenic (>5 Kb)	FBgn0209721	101	Truncated/Partial TE	1000	5000	With spread	Not expressed	ND	-	FBgn0028841	jhamt
id_78_Rachael_r36	CM017604.2	1574431	1574441	Intergenic (>5 Kb)	FBgn0203167	101	Truncated/Partial TE	3000	5000	With spread	Not expressed	ND	-	FBgn0032049	Bace
id_82_Demodocus_r31	CM017604.2	342337	342343	Intergenic (>5 Kb)	FBgn0203221	101	Truncated/Partial TE	1000	4000	With spread	Not expressed	ND	-	FBgn0283451	br
id_67_Andromache_r1	CM017606.2	21187672	21187678	Intergenic (>5 Kb)	FBgn0198754	1051.47	Truncated/Partial TE	5000	5000	With spread	Not expressed	ND	-	FBgn0014343	mirr
id_89_Andromache_r2	CM017607.2	13378492	13378499	Intergenic (>5 Kb)	FBgn0211255	1051.47	Truncated/Partial TE	2000	4000	With spread	Not expressed	ND	-	FBgn0031430	CG3528
id_118_Rachael_r68	CM017608.2	23121389	23121393	Intergenic (>5 Kb)	FBgn0208102	1051.47	Truncated/Partial TE	3000	2000	With spread	Not expressed	ND	-	FBgn0034842	Prosbeta5R1
id_78_Rachael_r43	CM017606.2	4102300	4102303	Intergenic (>5 Kb)	FBgn0199768	1051.47	Truncated/Partial TE	5000	4000	With spread	Not expressed	ND	-	FBgn0035755	CG14830
id_64_Rachael_r34	CM017606.2	18252408	18252409	Intergenic (>5 Kb)	FBgn0200880	1051.47	Truncated/Partial TE	2000	4000	With spread	Not expressed	ND	-	FBgn0036082	CG12362
id_69_Snarf_r1	CM017606.2	22132747	22132757	Intergenic (>5 Kb)	FBgn0201072	1051.47	Truncated/Partial TE	1000	3000	With spread	Not expressed	ND	-	FBgn0036494	Toll-6
id_57_Rachael_r32	CM017606.2	13267275	13267279	Intergenic (>5 Kb)	FBgn0200625	1051.47	Truncated/Partial TE	2000	2000	With spread	Not expressed	ND	-	FBgn0036727	SecCl
id_99_Rachael_r56	CM017607.2	23378108	23378118	Intergenic (>5 Kb)	FBgn0282434	1051.47	Truncated/Partial TE	2000	1000	With spread	Not expressed	ND	-	FBgn0051226	CG31226
id_145_Rachael_r83	CM017604.2	8584049	8584055	Intergenic (>5 Kb)	FBgn0204027	1051.47	Truncated/Partial TE	2000	2000	With spread	Not expressed	ND	-	FBgn0261803	CG42749
id_61_Bishop_r2	CM017606.2	16411981	16411983	Intergenic (>5 Kb)	FBgn0257179	1051.47	Truncated/Partial TE	5000	1000	With spread	Not expressed	ND	-	No ortholog	-
id_39_Rachael_r18	CM017605.2	27809543	27809548	Intergenic (>5 Kb)	FBgn0198082	1051.47	Truncated/Partial TE	1000	2000	With spread	Not expressed	ND	-	No ortholog	-
id_24_Bishop_r1	CM017605.2	13997497	13997508	Intergenic (>5 Kb)	FBgn0210200	1051.47	Truncated/Partial TE	3000	3000	With spread	Not expressed	ND	-	No ortholog	-
id_83_Andromache	CM017604.2	4749774	4750387	Intergenic (>5 Kb)	FBgn0203006	140	Truncated/Partial TE	6000	2000	With spread	Not expressed	ND	-	FBgn0027107	Inx6
id_53_Penelope_r8	CM017607.2	3933140	3933144	Intergenic (>5 Kb)	FBgn0206800	140	Truncated/Partial TE	4000	2000	With spread	Not expressed	ND	-	FBgn0284247	ds
id_44_Demodocus_r2	CM017608.2	10421960	10421969	Intergenic (>5 Kb)	FBgn0209298	9	Truncated/Partial TE	5000	6000	With spread	Not expressed	ND	-	FBgn0033108	CG15236
id_49_Demodocus_r3	CM017608.2	23193633	23193641	Intergenic (>5 Kb)	FBgn0208108	9	Truncated/Partial TE	5000	5000	With spread	Not expressed	ND	-	FBgn0040063	yip3
id_8_Demodocus	CM017605.2	15903765	15903773	Intergenic (>5 Kb)	FBgn0211095	9	Truncated/Partial TE	3000	4000	With spread	Not expressed	ND	-	FBgn0051259	CG31259
id_11_Snarf	CM017605.2	18475019	18475028	Intergenic (>5 Kb)	FBgn0210439	9	Truncated/Partial TE	3000	5000	With spread	Not expressed	ND	-	FBgn0083950	side-VI
id_40_Rachael_r18	CM017607.2	26532807	26532820	Intergenic (>5 Kb)	FBgn0205373	9	Truncated/Partial TE	2000	2000	With spread	Not expressed	ND	-	FBgn0250844	CG4218
id_30_Tiresias	CM017606.2	25748420	25748424	Intergenic (>5 Kb)	FBgn0282256	9	Truncated/Partial TE	3000	6000	With spread	Not expressed	ND	-	No ortholog	-
id_50_Demodocus_r4	CM017608.2	4706383	4706394	Intergenic (>5 Kb)	FBgn0256969	9	Truncated/Partial TE	2000	1000	With spread	Not expressed	ND	-	No ortholog	-
id_34_Rachael_r15	CM017607.2	11989649	11989663	Intergenic (>5 Kb)	FBgn0283010	9	Truncated/Partial TE	5000	3000	With spread	Not expressed	ND	-	No ortholog	-
id_21_Galatea_r4	CM017605.2	20549452	20549457	Intergenic (>5 Kb)	FBgn0013091	140	Full TE	0	0	Without spread	Not expressed	ND	-	FBgn0003249	Rh3
id_103_Hecuba_r7	CM017607.2	17160153	17160184	Intergenic (>5 Kb)	FBgn0203766	140	Full TE	0	0	Without spread	Not expressed	ND	-	FBgn0015400	kek2
id_199_Telemac_r14	CM017604.2	8389292	8389297	Intergenic (>5 Kb)	FBgn0204021	140	Full TE	0	0	Without spread	Not expressed	ND	-	FBgn0029745	Rpn13R
id_187_Galatea_r30	CM017604.2	27021588	27021616	Intergenic (>5 Kb)	FBgn0206352	140	Full TE	0	0	Without spread	Not expressed	ND	-	FBgn0029948	CheA7a
id_189_Alcinous_r12	CM017604.2	27599852	27599860	Intergenic (>5 Kb)	FBgn0206138	140	Full TE	0	0	Without spread	Not expressed	ND	-	FBgn0030904	upd2
id_98_Tiresias_r8	CM017607.2	11578937	11578942	Intergenic (>5 Kb)	FBgn0210464	140	Full TE	0	0	Without spread	Not expressed	ND	-	FBgn0031619	CG3355
id_120_Penelope_r7	CM017607.2	5927565	5927653	Intergenic (>5 Kb)	FBgn0207297	140	Full TE	0	0	Without spread	Not expressed	ND	-	FBgn0032663	CG15153
id_133_Hecuba_r12	CM017608.2	12533803	12533808	Intergenic (>5 Kb)	FBgn0209124	140	Full TE	0	0	Without spread	Not expressed	ND	-	FBgn0033933	CG10104
id_88_Penelope_r4	CM017606.2	7376240	7376249	Intergenic (>5 Kb)	FBgn0199597	140	Full TE	0	0	Without spread	Not expressed	ND	-	FBgn0035797	CG14837
id_31_Hecuba_r2	CM017605.2	25304773	25304778	Intergenic (>5 Kb)	FBgn0197778	140	Full TE	0	0	Without spread	Not expressed	ND	-	FBgn0039812	CG15548
id_60_Galatea_r8	CM017606.2	10973853	10973858	Intergenic (>5 Kb)	FBgn0200478	140	Full TE	0	0	Without spread	Not expressed	ND	-	FBgn0085385	bma
id_3_Galatea	CM017605.2	12137280	12137284	Intergenic (>5 Kb)	FBgn0211320	140	Full TE	0	0	Without spread	Not expressed	ND	-	FBgn0085461	CG34432
id_93_Snarf_r18	CM017606.2	8979823	8979828	Intergenic (>5 Kb)	FBgn0200336	140	Full TE	0	0	Without spread	Not expressed	ND	-	FBgn0086680	vvl
id_70_Andromache_r4	CM017606.2	16197662	16197667	Intergenic (>5 Kb)	FBgn0199058	140	Full TE	0	0	Without spread	Not expressed	ND	-	No ortholog	-
id_176_Galatea_r30	scaffold_82	19700522	19700592	Intergenic (>5 Kb)	FBgn0210913	160	Full TE	0	0	Without spread	Not expressed	ND	-	FBgn0000039	nAChRalpha2
id_79_Tiresias_r3	contig_50	10577390	10577393	Intergenic (>5 Kb)	FBgn0205799	160	Full TE	0	0	Without spread	Not expressed	ND	-	FBgn0029768	SPR
id_17_Hecuba_r2	contig_36	16498880	16498888	Intergenic (>5 Kb)	FBgn0210868	160	Full TE	0	0	Without spread	Not expressed	ND	-	FBgn0032913	CG9259
id_66_Alcinous	contig_49	26906387	26906392	Intergenic (>5 Kb)	FBgn0204994	160	Full TE	0	0	Without spread	Not expressed	ND	-	FBgn0033069	eIF3f2
id_38_Hecuba_r6	contig_49	11630561	11630566	Intergenic (>5 Kb)	FBgn0207737	160	Full TE	0	0	Without spread	Not expressed	ND	-	FBgn0034660	Loxl2
id_113_Galatea_r19	contig_51	10584668	10584672	Intergenic (>5 Kb)	FBgn0200806	160	Full TE	0	0	Without spread	Not expressed	ND	-	FBgn0037153	olf413
id_20_Hecuba_r3	contig_36	19614587	19614597	Intergenic (>5 Kb)	FBgn0209515	160	Full TE	0	0	Without spread	Not expressed	ND	-	FBgn0037399	Or83c
id_114_Galatea_r20	contig_51	11191129	11191134	Intergenic (>5 Kb)	FBgn0200781	160	Full TE	0	0	Without spread	Not expressed	ND	-	FBgn0052461	CG32461
id_110_Alcinous_r3	contig_50	9549777	9549782	Intergenic (>5 Kb)	FBgn0205839	160	Full TE	0	0	Without spread	Not expressed	ND	-	FBgn0266354	CG45002
id_30_Paris_r3	contig_36	28676079	28676094	Intergenic (>5 Kb)	FBgn0282383	160	Full TE	0	0	Without spread	Not expressed	ND	-	No ortholog	-
id_16_Hecuba_r1	contig_36	16467137	16467142	Intergenic (>5 Kb)	FBgn0257072	160	Full TE	0	0	Without spread	Not expressed	ND	-	No ortholog	-
id_192_Paris_r21	scaffold_82	26199580	26199583	Intergenic (>5 Kb)	FBgn0256951	160	Full TE	0	0	Without spread	Not expressed	ND	-	No ortholog	-
id_177_Ziggy_r15	scaffold_82	19986355	19986359	Intergenic (>5 Kb)	FBgn0210523	160	Full TE	0	0	Without spread	Not expressed	ND	-	No ortholog	-
id_76_Galatea_r14	contig_50	10011024	10011029	Intergenic (>5 Kb)	FBgn0206623	160	Full TE	0	0	Without spread	Not expressed	ND	-	No ortholog	-
id_12_Andromache_r1	contig_36	15649744	15649746	Intergenic (>5 Kb)	FBgn0198361	160	Full TE	0	0	Without spread	Not expressed	ND	-	No ortholog	-
id_57_Rachael_r8	contig_49	4964032	4964050	Intergenic (>5 Kb)	FBgn0208079	160	Truncated/Partial TE	0	0	Without spread	Not expressed	ND	-	FBgn0028560	sut4
id_37_Demodocus	contig_36	2011371	2011380	Intergenic (>5 Kb)	FBgn0205215	160	Truncated/Partial TE	0	0	Without spread	Not expressed	ND	-	FBgn0028644	beat-Ic
id_11_Penelope_r3	contig_51	2801447	2801459	Intergenic (>5 Kb)	FBgn0198608	160	Truncated/Partial TE	0	0	Without spread	Not expressed	ND	-	FBgn0029730	boil
id_6_Penelope_r1	contig_49	7468116	7468117	Intergenic (>5 Kb)	FBgn0207949	160	Truncated/Partial TE	0	0	Without spread	Not expressed	ND	-	FBgn0034173	CG9010
id_51_Penelope_r8	contig_49	24650951	24650956	Intergenic (>5 Kb)	FBgn0202181	160	Truncated/Partial TE	0	0	Without spread	Not expressed	ND	-	FBgn0034716	Oatp58Dc
id_12_Telemac	contig_51	3681781	3681807	Intergenic (>5 Kb)	FBgn0198649	160	Truncated/Partial TE	0	0	Without spread	Not expressed	ND	-	FBgn0036787	CG4306
id_90_Penelope_r19	scaffold_82	13038325	13038337	Intergenic (>5 Kb)	FBgn0211264	160	Truncated/Partial TE	0	0	Without spread	Not expressed	ND	-	FBgn0039598	aqrs
id_43_Alcinous	contig_49	10961560	10961561	Intergenic (>5 Kb)	FBgn0207766	160	Truncated/Partial TE	0	0	Without spread	Not expressed	ND	-	FBgn0050361	mtt
id_80_Snarf_r12	contig_51	1982042	1982155	Intergenic (>5 Kb)	FBgn0201255	160	Truncated/Partial TE	0	0	Without spread	Not expressed	ND	-	No ortholog	-
id_63_Demodocus_r4	contig_50	10021704	10021714	Intergenic (>5 Kb)	FBgn0206624	160	Truncated/Partial TE	0	0	Without spread	Not expressed	ND	-	No ortholog	-
id_132_Alcinous_r1	CM017604.2	17467336	17467339	Intergenic (>5 Kb)	FBgn0020976	101	Full TE	0	0	Without spread	Not expressed	ND	-	FBgn0003285	rst
id_58_Galatea_r16	CM017606.2	24597977	24597981	Intergenic (>5 Kb)	FBgn0198608	101	Full TE	0	0	Without spread	Not expressed	ND	-	FBgn0029730	boil
id_98_Demodocus_r18	CM017607.2	7986998	7987007	Intergenic (>5 Kb)	FBgn0208225	101	Full TE	0	0	Without spread	Not expressed	ND	-	FBgn0031197	CG17601
id_117_Galatea_r28	CM017608.2	23349941	23349949	Intergenic (>5 Kb)	FBgn0208116	101	Full TE	0	0	Without spread	Not expressed	ND	-	FBgn0034825	Gpdh2
id_36_Demodocus_r5	CM017605.2	5658759	5658770	Intergenic (>5 Kb)	FBgn0209738	101	Full TE	0	0	Without spread	Not expressed	ND	-	FBgn0039511	CG3330
id_33_Demodocus_r4	CM017605.2	5103767	5103777	Intergenic (>5 Kb)	FBgn0209703	101	Full TE	0	0	Without spread	Not expressed	ND	-	FBgn0039617	DIP-gamma
id_45_Galatea_r12	CM017606.2	14678945	14678950	Intergenic (>5 Kb)	FBgn0199167	101	Full TE	0	0	Without spread	Not expressed	ND	-	No ortholog	-
id_29_Snarf	CM017605.2	4263547	4263560	Intergenic (>5 Kb)	FBgn0209666	101	Full TE	0	0	Without spread	Not expressed	ND	-	No ortholog	-
id_90_Rachael_r8	CM017607.2	26983348	26983352	Intergenic (>5 Kb)	FBgn0205200	101	Full TE	0	0	Without spread	Not expressed	ND	-	No ortholog	-
id_11_Tiresias	CM017605.2	20602793	20602798	Intergenic (>5 Kb)	FBgn0283264	101	Full TE	0	0	Without spread	Not expressed	ND	-	No ortholog	-
id_10_Rachael_r3	CM017605.2	20124371	20124373	Intergenic (>5 Kb)	FBgn0028753	101	Truncated/Partial TE	0	0	Without spread	Not expressed	ND	-	FBgn0004595	pros
id_64_Demodocus_r24	CM017608.2	22614944	22614950	Intergenic (>5 Kb)	FBgn0208525	101	Truncated/Partial TE	0	0	Without spread	Not expressed	ND	-	FBgn0015300	Ssl
id_36_Demodocus_r11	CM017607.2	10141430	10141440	Intergenic (>5 Kb)	FBgn0209721	101	Truncated/Partial TE	0	0	Without spread	Not expressed	ND	-	FBgn0028841	jhamt
id_87_Rachael_r38	CM017604.2	8384260	8384262	Intergenic (>5 Kb)	FBgn0204021	101	Truncated/Partial TE	0	0	Without spread	Not expressed	ND	-	FBgn0029745	Rpn13R
id_39_Rachael_r17	CM017607.2	13370260	13370264	Intergenic (>5 Kb)	FBgn0211255	101	Truncated/Partial TE	0	0	Without spread	Not expressed	ND	-	FBgn0031430	CG3528
id_24_Rachael_r10	CM017606.2	18230361	18230363	Intergenic (>5 Kb)	FBgn0200880	101	Truncated/Partial TE	0	0	Without spread	Not expressed	ND	-	FBgn0036082	CG12362
id_9_Rachael_r2	CM017605.2	18527085	18527088	Intergenic (>5 Kb)	FBgn0210971	101	Truncated/Partial TE	0	0	Without spread	Not expressed	ND	-	FBgn0037860	CG6629
id_42_Rachael_r18	CM017607.2	18005799	18005982	Intergenic (>5 Kb)	FBgn0203475	101	Truncated/Partial TE	0	0	Without spread	Not expressed	ND	-	FBgn0039669	ND-20L
id_48_Demodocus_r18	CM017607.2	25707378	25707387	Intergenic (>5 Kb)	FBgn0205429	101	Truncated/Partial TE	0	0	Without spread	Not expressed	ND	-	FBgn0264308	CG43778
id_88_Rachael_r39	CM017604.2	9299905	9299948	Intergenic (>5 Kb)	FBgn0203742	101	Truncated/Partial TE	0	0	Without spread	Not expressed	ND	-	No ortholog	-
id_75_Rachael_r33	CM017604.2	13290449	13290478	Intergenic (>5 Kb)	FBgn0202020	101	Truncated/Partial TE	0	0	Without spread	Not expressed	ND	-	No ortholog	-
id_34_Demodocus_r10	CM017606.2	8704394	8704402	Intergenic (>5 Kb)	FBgn0013076	101	Truncated/Partial TE	0	0	Without spread	Not expressed	ND	-	No ortholog	-
id_175_Penelope_r6	CM017607.2	27451161	27451174	Intergenic (>5 Kb)	FBgn0205219	1051.47	Full TE	0	0	Without spread	Not expressed	ND	-	FBgn0028884	CG4892
id_218_Penelope_r9	CM017608.2	22240339	22240351	Intergenic (>5 Kb)	FBgn0208067	1051.47	Full TE	0	0	Without spread	Not expressed	ND	-	FBgn0034468	Obp56a
id_16_Hecuba_r3	CM017605.2	16268679	16268684	Intergenic (>5 Kb)	FBgn0211076	1051.47	Full TE	0	0	Without spread	Not expressed	ND	-	FBgn0037828	tomboy20
id_108_Polyphemus_r7	CM017606.2	2589569	2589982	Intergenic (>5 Kb)	FBgn0199989	1051.47	Full TE	0	0	Without spread	Not expressed	ND	-	FBgn0264000	GluRIB
id_100_Galatea_r13	CM017606.2	21750596	21750600	Intergenic (>5 Kb)	FBgn0201061	1051.47	Full TE	0	0	Without spread	Not expressed	ND	-	FBgn0264001	bru3
id_153_Galatea_r23	CM017607.2	18533035	18533040	Intergenic (>5 Kb)	FBgn0203245	1051.47	Full TE	0	0	Without spread	Not expressed	ND	-	No ortholog	-
id_46_Rachael_r23	CM017605.2	3227614	3227616	Intergenic (>5 Kb)	FBgn0013090	1051.47	Truncated/Partial TE	0	0	Without spread	Not expressed	ND	-	FBgn0003248	Rh2
id_117_Rachael_r67	CM017608.2	22655619	22655632	Intergenic (>5 Kb)	FBgn0208079	1051.47	Truncated/Partial TE	0	0	Without spread	Not expressed	ND	-	FBgn0028560	sut4
id_104_Hecuba_r1	CM017607.2	24146990	24147010	Intergenic (>5 Kb)	FBgn0205042	1051.47	Truncated/Partial TE	0	0	Without spread	Not expressed	ND	-	FBgn0031837	DIP-iota
id_43_Demodocus_r1	CM017605.2	30113698	30113708	Intergenic (>5 Kb)	FBgn0198216	1051.47	Truncated/Partial TE	0	0	Without spread	Not expressed	ND	-	FBgn0051146	Nlg1
id_138_Demodocus_r7	CM017604.2	23503588	23503598	Intergenic (>5 Kb)	FBgn0282149	1051.47	Truncated/Partial TE	0	0	Without spread	Not expressed	ND	-	No ortholog	-
id_94_Rachael_r53	CM017607.2	18538795	18538799	Intergenic (>5 Kb)	FBgn0203245	1051.47	Truncated/Partial TE	0	0	Without spread	Not expressed	ND	-	No ortholog	-
id_84_Snarf_r12	CM017604.2	5040974	5040983	Intergenic (>5 Kb)	FBgn0202975	140	Truncated/Partial TE	0	0	Without spread	Not expressed	ND	-	FBgn0029740	CG12680
id_76_Rachael_r20	CM017604.2	13845159	13845160	Intergenic (>5 Kb)	FBgn0202050	140	Truncated/Partial TE	0	0	Without spread	Not expressed	ND	-	FBgn0029939	CG9650
id_55_Rachael_r13	CM017607.2	5917367	5917370	Intergenic (>5 Kb)	FBgn0204881	140	Truncated/Partial TE	0	0	Without spread	Not expressed	ND	-	FBgn0032665	CG15152
id_63_Rachael_r16	CM017608.2	22234217	22234222	Intergenic (>5 Kb)	FBgn0282896	140	Truncated/Partial TE	0	0	Without spread	Not expressed	ND	-	FBgn0034467	CG15128
id_64_Demodocus_r11	CM017608.2	22892945	22893066	Intergenic (>5 Kb)	FBgn0208523	140	Truncated/Partial TE	0	0	Without spread	Not expressed	ND	-	FBgn0034483	CG16894
id_38_Snarf_r3	CM017606.2	23677686	23677697	Intergenic (>5 Kb)	FBgn0198650	140	Truncated/Partial TE	0	0	Without spread	Not expressed	ND	-	FBgn0036786	skl
id_20_Rachael_r1	CM017605.2	27855601	27855605	Intergenic (>5 Kb)	FBgn0198083	140	Truncated/Partial TE	0	0	Without spread	Not expressed	ND	-	FBgn0038088	CG10126
id_11_Demodocus	CM017605.2	14876600	14876614	Intergenic (>5 Kb)	FBgn0210248	140	Truncated/Partial TE	0	0	Without spread	Not expressed	ND	-	FBgn0040582	BomBc3
id_33_Demodocus_r8	CM017606.2	14492070	14492076	Intergenic (>5 Kb)	FBgn0200692	140	Truncated/Partial TE	0	0	Without spread	Not expressed	ND	-	FBgn0086916	snky
id_82_Snarf_r11	CM017604.2	25894764	25894778	Intergenic (>5 Kb)	FBgn0282488	140	Truncated/Partial TE	0	0	Without spread	Not expressed	ND	-	No ortholog	-
id_59_Snarf_r6	CM017608.2	18516103	18516117	Intergenic (>5 Kb)	FBgn0282925	140	Truncated/Partial TE	0	0	Without spread	Not expressed	ND	-	No ortholog	-
id_35_Penelope_r4	CM017606.2	16225646	16225662	Intergenic (>5 Kb)	FBgn0199058	140	Truncated/Partial TE	0	0	Without spread	Not expressed	ND	-	No ortholog	-
id_3_Helitron-2	CM017608.2	24248202	24248203	Intergenic (>5 Kb)	FBgn0283207	140	Truncated/Partial TE	0	0	Without spread	Not expressed	ND	-	No ortholog	-
id_26_Telemac_r1	CM017605.2	35619301	35619307	Intergenic (>5 Kb)	FBgn0198417	9	Full TE	0	0	Without spread	Not expressed	ND	-	No ortholog	-
id_25_Alcinous	CM017605.2	34816898	34816901	Intergenic (>5 Kb)	FBgn0283189	9	Full TE	0	0	Without spread	Not expressed	ND	-	No ortholog	-
id_57_Rachael_r27	CM017604.2	4733307	4733312	Intergenic (>5 Kb)	FBgn0203006	9	Truncated/Partial TE	0	0	Without spread	Not expressed	ND	-	FBgn0027107	Inx6
id_18_Rachael_r7	CM017605.2	34937335	34937341	Intergenic (>5 Kb)	FBgn0282225	9	Truncated/Partial TE	0	0	Without spread	Not expressed	ND	-	No ortholog	-
id_5_Galatea	CM017604.2	37538983	37538988	Intergenic (>5 Kb)	FBgn0201888	9	Truncated/Partial TE	0	0	Without spread	Not expressed	ND	-	No ortholog	-
id_112_Snarf_r9	CM017608.2	19106392	19106412	Intergenic (1-2Kb)	FBgn0207883	101	Full TE	1000	3000	With spread	Not expressed	ND	-	FBgn0034990	CG11406
id_25_Tv1	CM017605.2	2966054	2966059	Intergenic (1-2Kb)	FBgn0201745	101	Full TE	2000	5000	With spread	Not expressed	ND	-	FBgn0039151	CG13607
id_246_Rachael_r34	CM017604.2	18013839	18013919	Intergenic (1-2Kb)	FBgn0205706	1051.47	Full TE	2000	5000	With spread	Not expressed	ND	-	FBgn0000459	disco
id_270_Hecuba_r38	CM017604.2	26439036	26439041	Intergenic (1-2Kb)	FBgn0206361	1051.47	Full TE	2000	2000	With spread	Not expressed	ND	-	FBgn0029727	CG6978
id_269_Hecuba_r37	CM017604.2	26427396	26427401	Intergenic (1-2Kb)	FBgn0206361	1051.47	Full TE	2000	4000	With spread	Not expressed	ND	-	FBgn0029727	CG6978
id_231_Laertes_r5	CM017608.2	7621308	7621328	Intergenic (1-2Kb)	FBgn0207136	1051.47	Full TE	5000	5000	With spread	Not expressed	ND	-	FBgn0034887	St1
id_103_Alcinous_r10	CM017606.2	2256361	2256365	Intergenic (1-2Kb)	FBgn0199924	1051.47	Full TE	4000	1000	With spread	Not expressed	ND	-	FBgn0035678	CG10469
id_65_Alcinous_r6	CM017605.2	5343374	5343384	Intergenic (1-2Kb)	FBgn0209727	1051.47	Full TE	2000	1000	With spread	Not expressed	ND	-	FBgn0038201	PK1-R
id_242_Galatea_r38	CM017604.2	16043645	16043647	Intergenic (1-2Kb)	FBgn0202536	1051.47	Full TE	3000	4000	With spread	Not expressed	ND	-	FBgn0038708	Scsalpha2
id_194_Ziggy_r12	CM017607.2	8436035	8436069	Intergenic (1-2Kb)	FBgn0282453	1051.47	Full TE	1000	4000	With spread	Not expressed	ND	-	No ortholog	-
id_263_Snarf_r18	CM017604.2	24999958	24999972	Intergenic (1-2Kb)	FBgn0206024	1051.47	Full TE	4000	4000	With spread	Not expressed	ND	-	FBgn0033020	COX4L
id_217_Hecuba_r30	CM017608.2	22212725	22212730	Intergenic (1-2Kb)	FBgn0208539	1051.47	Full TE	3000	3000	With spread	Not expressed	ND	-	FBgn0040730	CG15127
id_94_Snarf_r19	CM017606.2	991637	991649	Intergenic (1-2Kb)	FBgn0202715	140	Full TE	1000	4000	With spread	Not expressed	ND	-	FBgn0035583	CG13704
id_173_Galatea_r24	CM017604.2	16328577	16328581	Intergenic (1-2Kb)	FBgn0202426	140	Full TE	3000	5000	With spread	Not expressed	ND	-	FBgn0259108	futsch
id_84_Ulysses_r3	contig_50	1295563	1295568	Intergenic (1-2Kb)	FBgn0206254	160	Full TE	2000	6000	With spread	Not expressed	ND	-	FBgn0038798	Or92a
id_167_Galatea_r29	scaffold_82	16137360	16137364	Intergenic (1-2Kb)	FBgn0211077	160	Full TE	4000	1000	With spread	Not expressed	ND	-	No ortholog	-
id_108_Tv1_r3	contig_50	8066924	8066929	Intergenic (1-2Kb)	FBgn0257105	160	Full TE	2000	3000	With spread	Not expressed	ND	-	No ortholog	-
id_47_Galatea_r1	contig_49	18122906	18122917	Intergenic (1-2Kb)	FBgn0209336	160	Truncated/Partial TE	1000	3000	With spread	Not expressed	ND	-	FBgn0033542	CAH13
id_103_Penelope_r23	scaffold_82	5392780	5392781	Intergenic (1-2Kb)	FBgn0211700	160	Truncated/Partial TE	2000	3000	With spread	Not expressed	ND	-	FBgn0039522	CG13972
id_78_Rachael_r11	contig_51	18378266	18378280	Intergenic (1-2Kb)	FBgn0282001	160	Truncated/Partial TE	1000	2000	With spread	Not expressed	ND	-	No ortholog	-
id_54_Tiresias_r1	contig_49	3546964	3546966	Intergenic (1-2Kb)	FBgn0208461	160	Truncated/Partial TE	2000	5000	With spread	Not expressed	ND	-	No ortholog	-
id_72_Galatea_r20	CM017607.2	1283189	1283191	Intergenic (1-2Kb)	FBgn0203433	9	Full TE	6000	5000	With spread	Not expressed	ND	-	FBgn0032312	CG14071
id_123_Andromache_r4	CM017608.2	22303899	22303905	Intergenic (1-2Kb)	FBgn0208531	9	Full TE	6000	5000	With spread	Not expressed	ND	-	FBgn0034474	Obp56g
id_125_Hecuba_r13	CM017608.2	23391030	23391035	Intergenic (1-2Kb)	FBgn0208119	9	Full TE	5000	4000	With spread	Not expressed	ND	-	FBgn0034821	CG9876
id_64_Tiresias_r8	CM017606.2	7592546	7592551	Intergenic (1-2Kb)	FBgn0283194	9	Full TE	2000	3000	With spread	Not expressed	ND	-	No ortholog	-
id_13_Snarf	CM017605.2	25395435	25395446	Intergenic (1-2Kb)	FBgn0197775	101	Truncated/Partial TE	5000	1000	With spread	Not expressed	ND	-	FBgn0051036	CG31036
id_134_Bishop_r7	CM017604.2	18030941	18030946	Intergenic (1-2Kb)	FBgn0205706	1051.47	Truncated/Partial TE	6000	5000	With spread	Not expressed	ND	-	FBgn0000459	disco
id_45_Rachael_r22	CM017605.2	32168862	32168869	Intergenic (1-2Kb)	FBgn0198317	1051.47	Truncated/Partial TE	3000	5000	With spread	Not expressed	ND	-	FBgn0003002	opa
id_111_Rachael_r63	CM017607.2	9715810	9715813	Intergenic (1-2Kb)	FBgn0209515	1051.47	Truncated/Partial TE	2000	1000	With spread	Not expressed	ND	-	FBgn0037399	Or83c
id_122_Rachael_r72	CM017608.2	2731784	2731787	Intergenic (1-2Kb)	FBgn0202211	1051.47	Truncated/Partial TE	1000	2000	With spread	Not expressed	ND	-	FBgn0086519	Cpr47Eg
id_58_Rachael_r33	CM017606.2	14078491	14078520	Intergenic (1-2Kb)	FBgn0282228	1051.47	Truncated/Partial TE	2000	3000	With spread	Not expressed	ND	-	FBgn0259702	CG42356
id_86_Galatea_r2	CM017604.2	9638633	9638640	Intergenic (1-2Kb)	FBgn0282265	140	Truncated/Partial TE	2000	3000	With spread	Not expressed	ND	-	No ortholog	-
id_28_Rachael_r12	CM017606.2	23165806	23165809	Intergenic (1-2Kb)	FBgn0198663	9	Truncated/Partial TE	2000	4000	With spread	Not expressed	ND	-	FBgn0286507	vrs
id_42_Rachael_r20	CM017607.2	4147143	4147144	Intergenic (1-2Kb)	FBgn0282505	9	Truncated/Partial TE	0	4000	With spread	Not expressed	ND	-	No ortholog	-
id_25_Galatea_r1	CM017606.2	18711030	18711042	Intergenic (1-2Kb)	FBgn0283161	9	Truncated/Partial TE	3000	2000	With spread	Not expressed	ND	-	No ortholog	-
id_188_Galatea_r31	CM017604.2	27200815	27200821	Intergenic (1-2Kb)	FBgn0206119	140	Full TE	0	0	Without spread	Not expressed	ND	-	FBgn0030706	Lrp4
id_154_Snarf_r24	CM017608.2	6487251	6487263	Intergenic (1-2Kb)	FBgn0209535	140	Full TE	0	0	Without spread	Not expressed	ND	-	FBgn0034413	CG15115
id_75_Galatea_r13	contig_49	9771970	9771973	Intergenic (1-2Kb)	FBgn0208773	160	Full TE	0	0	Without spread	Not expressed	ND	-	FBgn0033875	CG6357
id_116_Galatea_r21	contig_51	12128264	12128265	Intergenic (1-2Kb)	FBgn0200733	160	Full TE	0	0	Without spread	Not expressed	ND	-	FBgn0036851	CG14082
id_191_Penelope_r6	scaffold_82	2571554	2571565	Intergenic (1-2Kb)	FBgn0201436	160	Full TE	0	0	Without spread	Not expressed	ND	-	FBgn0039666	Diedel
id_21_Rachael_r1	contig_36	19850825	19850844	Intergenic (1-2Kb)	FBgn0209416	160	Full TE	0	0	Without spread	Not expressed	ND	-	FBgn0261523	CG42658
id_130_Telemac_r5	contig_51	21254626	21254632	Intergenic (1-2Kb)	FBgn0199654	160	Full TE	0	0	Without spread	Not expressed	ND	-	FBgn0262535	CG43089
id_29_Tv1	contig_36	28248374	28248379	Intergenic (1-2Kb)	FBgn0203368	160	Full TE	0	0	Without spread	Not expressed	ND	-	No ortholog	-
id_44_Rachael_r5	contig_49	11718431	11718449	Intergenic (1-2Kb)	FBgn0207728	160	Truncated/Partial TE	0	0	Without spread	Not expressed	ND	-	FBgn0034667	comr
id_48_Rachael_r6	contig_49	19994803	19994810	Intergenic (1-2Kb)	FBgn0207135	160	Truncated/Partial TE	0	0	Without spread	Not expressed	ND	-	FBgn0266377	Pde8
id_102_Penelope_r22	scaffold_82	5197637	5197649	Intergenic (1-2Kb)	FBgn0209717	160	Truncated/Partial TE	0	0	Without spread	Not expressed	ND	-	No ortholog	-
id_94_Snarf_r15	scaffold_82	1804997	1805010	Intergenic (1-2Kb)	FBgn0201480	160	Truncated/Partial TE	0	0	Without spread	Not expressed	ND	-	No ortholog	-
id_104_Snarf_r6	CM017608.2	13479260	13479269	Intergenic (1-2Kb)	FBgn0209059	101	Full TE	0	0	Without spread	Not expressed	ND	-	FBgn0033969	Pgm2b
id_113_Galatea_r25	CM017608.2	19262412	19262416	Intergenic (1-2Kb)	FBgn0282572	101	Full TE	0	0	Without spread	Not expressed	ND	-	No ortholog	-
id_3_Demodocus_r1	CM017605.2	14219365	14219376	Intergenic (1-2Kb)	FBgn0211194	101	Truncated/Partial TE	0	0	Without spread	Not expressed	ND	-	FBgn0038161	CG9269
id_8_Demodocus_r3	CM017605.2	17463062	17463069	Intergenic (1-2Kb)	FBgn0013066	101	Truncated/Partial TE	0	0	Without spread	Not expressed	ND	-	FBgn0260642	Antp
id_70_Demodocus_r27	CM017604.2	10963512	10963514	Intergenic (1-2Kb)	FBgn0282250	101	Truncated/Partial TE	0	0	Without spread	Not expressed	ND	-	No ortholog	-
id_55_Alcinous_r5	CM017605.2	30230253	30230266	Intergenic (1-2Kb)	FBgn0197511	1051.47	Full TE	0	0	Without spread	Not expressed	ND	-	FBgn0037516	CG11286
id_220_Hecuba_r31	CM017608.2	23331294	23331296	Intergenic (1-2Kb)	FBgn0208499	1051.47	Full TE	0	0	Without spread	Not expressed	ND	-	FBgn0050192	CG30192
id_95_Rachael_r54	CM017607.2	19430989	19430991	Intergenic (1-2Kb)	FBgn0202879	1051.47	Truncated/Partial TE	0	0	Without spread	Not expressed	ND	-	FBgn0031857	LUBEL
id_29_Ziggy_r1	CM017606.2	10849703	10849707	Intergenic (1-2Kb)	FBgn0200462	140	Truncated/Partial TE	0	0	Without spread	Not expressed	ND	-	FBgn0035158	CG13895
id_143_Ziggy_r17	CM017604.2	13486458	13486466	Intergenic (1-2Kb)	FBgn0202035	9	Full TE	0	0	Without spread	Not expressed	ND	-	FBgn0030332	CG9360
id_99_Galatea_r21	CM017607.2	9145794	9145798	Intergenic (2-3 Kb)	FBgn0209139	101	Full TE	5000	3000	With spread	Not expressed	ND	-	FBgn0267428	DIP-lambda
id_32_Snarf_r1	CM017605.2	4499718	4499732	Intergenic (2-3 Kb)	FBgn0282971	101	Full TE	1000	3000	With spread	Not expressed	ND	-	No ortholog	-
id_93_Rachael_r12	CM017606.2	18996680	18997667	Intergenic (2-3 Kb)	FBgn0198919	1051.47	Full TE	5000	6000	With spread	Not expressed	ND	-	FBgn0036220	CG5897
id_99_Galatea_r12	CM017606.2	21660634	21660639	Intergenic (2-3 Kb)	FBgn0198731	1051.47	Full TE	2000	3000	With spread	Not expressed	ND	-	FBgn0040812	CG8750
id_92_Hecuba_r16	CM017606.2	18303270	18303275	Intergenic (2-3 Kb)	FBgn0200884	1051.47	Full TE	2000	5000	With spread	Not expressed	ND	-	FBgn0045770	S-Lap3
id_208_Laertes_r4	CM017608.2	17533735	17533859	Intergenic (2-3 Kb)	FBgn0208802	1051.47	Full TE	1000	3000	With spread	Not expressed	ND	-	FBgn0050148	CG30148
id_61_Polyphemus_r5	CM017605.2	35499515	35499516	Intergenic (2-3 Kb)	FBgn0282602	1051.47	Full TE	5000	6000	With spread	Not expressed	ND	-	FBgn0058470	CG40470
id_235_Laertes_r6	CM017608.2	9558706	9558708	Intergenic (2-3 Kb)	FBgn0209334	1051.47	Full TE	6000	6000	With spread	Not expressed	ND	-	No ortholog	-
id_170_Snarf_r27	CM017604.2	1477846	1477859	Intergenic (2-3 Kb)	FBgn0013139	140	Full TE	4000	3000	With spread	Not expressed	ND	-	FBgn0004170	sc
id_76_Tiresias_r6	CM017606.2	23003611	23003616	Intergenic (2-3 Kb)	FBgn0201122	140	Full TE	2000	3000	With spread	Not expressed	ND	-	FBgn0004514	Oct-TyrR
id_109_Snarf_r11	contig_50	8984949	8984959	Intergenic (2-3 Kb)	FBgn0205873	160	Full TE	3000	5000	With spread	Not expressed	ND	-	FBgn0030160	CG9691
id_131_Andromache_r6	contig_51	22054208	22054214	Intergenic (2-3 Kb)	FBgn0199711	160	Full TE	3000	3000	With spread	Not expressed	ND	-	No ortholog	-
id_127_Tiresias_r6	contig_51	18327290	18327295	Intergenic (2-3 Kb)	FBgn0282001	160	Full TE	2000	3000	With spread	Not expressed	ND	-	No ortholog	-
id_117_Ziggy_r10	CM017608.2	18182408	18182412	Intergenic (2-3 Kb)	FBgn0207841	9	Full TE	3000	2000	With spread	Not expressed	ND	-	FBgn0085265	CG34236
id_163_Galatea_r42	CM017604.2	28755429	28755437	Intergenic (2-3 Kb)	FBgn0257099	9	Full TE	3000	1000	With spread	Not expressed	ND	-	No ortholog	-
id_131_Agelaus_r4	CM017608.2	5757512	5757517	Intergenic (2-3 Kb)	FBgn0209578	9	Full TE	6000	6000	With spread	Not expressed	ND	-	No ortholog	-
id_63_Penelope_r2	CM017606.2	1810884	1810891	Intergenic (2-3 Kb)	FBgn0199945	1051.47	Truncated/Partial TE	4000	2000	With spread	Not expressed	ND	-	FBgn0035398	Cht7
id_13_Rachael_r4	CM017605.2	2223826	2223831	Intergenic (2-3 Kb)	FBgn0201714	9	Truncated/Partial TE	6000	6000	With spread	Not expressed	ND	-	No ortholog	-
id_86_Ziggy_r6	CM017606.2	6868040	6868052	Intergenic (2-3 Kb)	FBgn0199631	140	Full TE	0	0	Without spread	Not expressed	ND	-	FBgn0036698	CG7724
id_37_Snarf_r1	contig_49	10399737	10399751	Intergenic (2-3 Kb)	FBgn0207800	160	Full TE	0	0	Without spread	Not expressed	ND	-	FBgn0034507	CG11192
id_174_Hecuba_r13	scaffold_82	17999824	17999829	Intergenic (2-3 Kb)	FBgn0210426	160	Full TE	0	0	Without spread	Not expressed	ND	-	FBgn0039396	CCAP-R
id_73_Hecuba_r9	contig_49	8534640	8534641	Intergenic (2-3 Kb)	FBgn0207881	160	Full TE	0	0	Without spread	Not expressed	ND	-	FBgn0050419	CG30419
id_164_Ziggy_r14	scaffold_82	13913852	13913856	Intergenic (2-3 Kb)	FBgn0210200	160	Full TE	0	0	Without spread	Not expressed	ND	-	No ortholog	-
id_95_Snarf_r16	scaffold_82	1867887	1867894	Intergenic (2-3 Kb)	FBgn0201466	160	Truncated/Partial TE	0	0	Without spread	Not expressed	ND	-	FBgn0037414	Osi7
id_106_Galatea_r24	CM017608.2	15702166	15702169	Intergenic (2-3 Kb)	FBgn0282027	101	Full TE	0	0	Without spread	Not expressed	ND	-	No ortholog	-
id_34_Rachael	CM017605.2	5239500	5239503	Intergenic (2-3 Kb)	FBgn0209717	101	Full TE	0	0	Without spread	Not expressed	ND	-	No ortholog	-
id_17_Boreas_r1	CM017605.2	33713203	33713206	Intergenic (2-3 Kb)	FBgn0211795	101	Truncated/Partial TE	0	0	Without spread	Not expressed	ND	-	FBgn0037324	Orco
id_71_Agelaus_r3	CM017605.2	7712351	7712356	Intergenic (2-3 Kb)	FBgn0209872	1051.47	Full TE	0	0	Without spread	Not expressed	ND	-	FBgn0085391	trv
id_46_Alcinous_r4	CM017605.2	26420840	26420842	Intergenic (2-3 Kb)	FBgn0256951	1051.47	Full TE	0	0	Without spread	Not expressed	ND	-	No ortholog	-
id_27_Rachael_r3	CM017605.2	714320	714323	Intergenic (2-3 Kb)	FBgn0201544	140	Truncated/Partial TE	0	0	Without spread	Not expressed	ND	-	FBgn0004622	TkR99D
id_50_Rachael_r9	CM017607.2	25096115	25096133	Intergenic (2-3 Kb)	FBgn0205471	140	Truncated/Partial TE	0	0	Without spread	Not expressed	ND	-	FBgn0032131	CG3841
id_23_Rachael_r2	CM017605.2	32790295	32790297	Intergenic (2-3 Kb)	FBgn0198334	140	Truncated/Partial TE	0	0	Without spread	Not expressed	ND	-	FBgn0037456	CG1138
id_51_Rachael_r10	CM017607.2	26799146	26799150	Intergenic (2-3 Kb)	FBgn0205193	140	Truncated/Partial TE	0	0	Without spread	Not expressed	ND	-	FBgn0262029	d
id_47_Demodocus_r9	CM017607.2	23534790	23534807	Intergenic (2-3 Kb)	FBgn0281895	140	Truncated/Partial TE	0	0	Without spread	Not expressed	ND	-	No ortholog	-
id_80_Tiresias_r10	CM017607.2	18070519	18070524	Intergenic (2-3 Kb)	FBgn0198721	9	Full TE	0	0	Without spread	Not expressed	ND	-	FBgn0084001	CG41434
id_193_Rachael_r23	CM017607.2	7923942	7923951	Intergenic (3-4 Kb)	FBgn0208203	1051.47	Full TE	5000	6000	With spread	Not expressed	ND	-	FBgn0031550	IFT57
id_142_Galatea_r22	CM017607.2	14928741	14928746	Intergenic (3-4 Kb)	FBgn0197605	1051.47	Full TE	2000	2000	With spread	Not expressed	ND	-	FBgn0032415	rho-6
id_74_Demodocus_r1	CM017605.2	8856638	8856648	Intergenic (3-4 Kb)	FBgn0211525	1051.47	Full TE	5000	6000	With spread	Not expressed	ND	-	FBgn0003375	Sgs5
id_107_Penelope_r5	CM017607.2	21156815	21156820	Intergenic (3-4 Kb)	FBgn0202107	140	Full TE	5000	1000	With spread	Not expressed	ND	-	FBgn0032360	CG14926
id_169_Demodocus_r4	scaffold_82	16358568	16358582	Intergenic (3-4 Kb)	FBgn0211063	160	Full TE	3000	5000	With spread	Not expressed	ND	-	FBgn0053547	Rim
id_160_Laertes_r4	scaffold_82	12480489	12480506	Intergenic (3-4 Kb)	FBgn0210129	160	Full TE	2000	5000	With spread	Not expressed	ND	-	No ortholog	-
id_30_Snarf_r3	contig_36	11173923	11173936	Intergenic (3-4 Kb)	FBgn0283180	160	Truncated/Partial TE	5000	4000	With spread	Not expressed	ND	-	FBgn0085202	CG34173
id_75_Snarf_r11	contig_51	11306163	11306176	Intergenic (3-4 Kb)	FBgn0199064	160	Truncated/Partial TE	1000	2000	With spread	Not expressed	ND	-	FBgn0262509	nrm
id_95_Galatea_r26	CM017607.2	26898030	26898033	Intergenic (3-4 Kb)	FBgn0205199	9	Full TE	5000	4000	With spread	Not expressed	ND	-	FBgn0028901	CG18109
id_35_Snarf_r3	CM017605.2	8926479	8926492	Intergenic (3-4 Kb)	FBgn0209924	9	Full TE	6000	6000	With spread	Not expressed	ND	-	FBgn0261046	Dscam3
id_50_Hecuba_r4	CM017605.2	6110414	6110419	Intergenic (3-4 Kb)	FBgn0209760	140	Full TE	0	0	Without spread	Not expressed	ND	-	FBgn0087012	5-HT2A
id_19_Hecuba_r1	CM017605.2	18959873	18959878	Intergenic (3-4 Kb)	FBgn0210452	140	Full TE	0	0	Without spread	Not expressed	ND	-	No ortholog	-
id_4_Ziggy	contig_36	10749689	10749693	Intergenic (3-4 Kb)	FBgn0203272	160	Full TE	0	0	Without spread	Not expressed	ND	-	FBgn0032553	CG4480
id_175_Tiresias_r9	scaffold_82	18580745	18580750	Intergenic (3-4 Kb)	FBgn0210450	160	Full TE	0	0	Without spread	Not expressed	ND	-	FBgn0039424	ppk15
id_180_Andromache_r10	scaffold_82	20973473	20973479	Intergenic (3-4 Kb)	FBgn0210563	160	Full TE	0	0	Without spread	Not expressed	ND	-	FBgn0051183	CG31183
id_85_Penelope_r18	contig_51	26824640	26824641	Intergenic (3-4 Kb)	FBgn0203288	160	Truncated/Partial TE	0	0	Without spread	Not expressed	ND	-	FBgn0004880	scrt
id_16_Tiresias	scaffold_82	25297585	25297590	Intergenic (3-4 Kb)	FBgn0197756	160	Truncated/Partial TE	0	0	Without spread	Not expressed	ND	-	FBgn0267366	mil
id_51_Demodocus_r9	CM017606.2	19230697	19230709	Intergenic (3-4 Kb)	FBgn0200929	101	Full TE	0	0	Without spread	Not expressed	ND	-	FBgn0037171	CG14459
id_26_Demodocus_r3	CM017605.2	29845196	29845207	Intergenic (3-4 Kb)	FBgn0198210	101	Full TE	0	0	Without spread	Not expressed	ND	-	FBgn0037502	wa-cup
id_148_Ziggy_r9	CM017607.2	17406776	17406778	Intergenic (3-4 Kb)	FBgn0257070	1051.47	Full TE	0	0	Without spread	Not expressed	ND	-	No ortholog	-
id_83_Alcinous_r9	CM017606.2	12507894	12507897	Intergenic (3-4 Kb)	FBgn0282566	1051.47	Full TE	0	0	Without spread	Not expressed	ND	-	No ortholog	-
id_21_Demodocus_r5	CM017605.2	28217449	28217464	Intergenic (3-4 Kb)	FBgn0043390	140	Truncated/Partial TE	0	0	Without spread	Not expressed	ND	-	FBgn0004652	fru
id_102_Galatea_r22	CM017608.2	10470629	10470640	Intergenic (4-5 Kb)	FBgn0209292	101	Full TE	2000	5000	With spread	Not expressed	ND	-	No ortholog	-
id_153_Demodocus_r26	CM017604.2	5091279	5091288	Intergenic (4-5 Kb)	FBgn0202993	101	Full TE	2000	3000	With spread	Not expressed	ND	-	No ortholog	-
id_206_Rachael_r28	CM017608.2	16414685	16414690	Intergenic (4-5 Kb)	FBgn0208850	1051.47	Full TE	2000	4000	With spread	Not expressed	ND	-	FBgn0035006	CG4563
id_184_Galatea_r31	CM017607.2	345401	345405	Intergenic (4-5 Kb)	FBgn0203406	1051.47	Full TE	1000	5000	With spread	Not expressed	ND	-	FBgn0265269	CG15425
id_81_Snarf_r4	contig_50	11397535	11397546	Intergenic (4-5 Kb)	FBgn0206671	160	Full TE	1000	3000	With spread	Not expressed	ND	-	FBgn0030575	CG5321
id_32_Galatea_r8	CM017605.2	6633034	6633038	Intergenic (4-5 Kb)	FBgn0211640	9	Full TE	4000	5000	With spread	Not expressed	ND	-	FBgn0010399	Nmdar1
id_6_Galatea_r2	CM017605.2	16484564	16484566	Intergenic (4-5 Kb)	FBgn0282387	9	Full TE	4000	3000	With spread	Not expressed	ND	-	No ortholog	-
id_60_Galatea_r17	CM017606.2	24633305	24633307	Intergenic (4-5 Kb)	FBgn0282883	9	Full TE	3000	6000	With spread	Not expressed	ND	-	No ortholog	-
id_25_Snarf_r1	CM017606.2	18446238	18446248	Intergenic (4-5 Kb)	FBgn0282344	101	Truncated/Partial TE	3000	0	With spread	Not expressed	ND	-	No ortholog	-
id_132_Rachael_r78	CM017604.2	17724972	17724976	Intergenic (4-5 Kb)	FBgn0205684	1051.47	Truncated/Partial TE	4000	2000	With spread	Not expressed	ND	-	FBgn0003996	w
id_47_Rachael_r23	CM017608.2	17817837	17817841	Intergenic (4-5 Kb)	FBgn0207826	9	Truncated/Partial TE	6000	4000	With spread	Not expressed	ND	-	FBgn0026176	SkpB
id_14_Ulysses	CM017605.2	23570591	23570592	Intergenic (4-5 Kb)	FBgn0210698	9	Truncated/Partial TE	6000	6000	With spread	Not expressed	ND	-	FBgn0039283	danr
id_38_Demodocus_r1	CM017607.2	18351607	18351608	Intergenic (4-5 Kb)	FBgn0282335	9	Truncated/Partial TE	5000	6000	With spread	Not expressed	ND	-	No ortholog	-
id_54_Snarf_r3	CM017604.2	18498642	18498649	Intergenic (4-5 Kb)	FBgn0206691	9	Truncated/Partial TE	3000	5000	With spread	Not expressed	ND	-	No ortholog	-
id_195_Polyphemus_r14	scaffold_82	3382885	3382903	Intergenic (4-5 Kb)	FBgn0201396	160	Full TE	0	0	Without spread	Not expressed	ND	-	FBgn0039444	TwdlD
id_48_Telemac_r1	contig_49	17252858	17252885	Intergenic (4-5 Kb)	FBgn0209301	160	Full TE	0	0	Without spread	Not expressed	ND	-	No ortholog	-
id_59_Penelope_r10	contig_49	6593379	6593398	Intergenic (4-5 Kb)	FBgn0208013	160	Truncated/Partial TE	0	0	Without spread	Not expressed	ND	-	FBgn0033652	ths
id_15_Penelope_r5	scaffold_82	20972404	20972417	Intergenic (4-5 Kb)	FBgn0210563	160	Truncated/Partial TE	0	0	Without spread	Not expressed	ND	-	FBgn0051183	CG31183
id_100_Andromache_r7	CM017607.2	915616	915622	Intergenic (4-5 Kb)	FBgn0203425	101	Full TE	0	0	Without spread	Not expressed	ND	-	FBgn0051784	CG31784
id_52_Demodocus_r20	CM017607.2	8294187	8294195	Intergenic (4-5 Kb)	FBgn0208391	101	Truncated/Partial TE	0	0	Without spread	Not expressed	ND	-	No ortholog	-
id_57_Galatea_r6	CM017605.2	3114648	3114652	Intergenic (4-5 Kb)	FBgn0201404	1051.47	Full TE	0	0	Without spread	Not expressed	ND	-	FBgn0038652	CG7720
id_85_Andromache_r5	CM017606.2	6431742	6432117	Intergenic (4-5Kb)	FBgn0200193	140	Full TE	4000	1000	With spread	Not expressed	ND	-	FBgn0001254	ImpE2
id_192_Penelope_r11	CM017604.2	28914409	28914416	Intergenic (4-5Kb)	FBgn0281922	140	Full TE	0	0	Without spread	Not expressed	ND	-	FBgn0030537	CG12480
id_96_Telemac_r8	CM017607.2	10867121	10867127	Intergenic (4-5Kb)	FBgn0204585	140	Full TE	0	0	Without spread	Not expressed	ND	-	No ortholog	-
id_127_Galatea_r32	CM017604.2	13162860	13162864	Intron (>1 Kb)	FBgn0201985	101	Full TE	2000	1000	With spread	Not expressed	ND	-	FBgn0029761	SK
id_44_Demodocus_r7	CM017606.2	13765452	13765464	Intron (>1 Kb)	FBgn0200652	101	Full TE	0	3000	With spread	Not expressed	ND	-	FBgn0035331	MsR1
id_40_Ziggy_r4	CM017606.2	10028968	10028976	Intron (>1 Kb)	FBgn0200396	101	Full TE	3000	4000	With spread	Not expressed	ND	-	FBgn0036732	Oatp74D
id_47_Demodocus_r8	CM017606.2	16806660	16806670	Intron (>1 Kb)	FBgn0200806	101	Full TE	1000	4000	With spread	Not expressed	ND	-	FBgn0037153	olf413
id_105_Tiresias_r10	CM017608.2	15154495	15154500	Intron (>1 Kb)	FBgn0207672	101	Full TE	4000	2000	With spread	Not expressed	ND	-	FBgn0050015	CG30015
id_85_Ziggy_r7	CM017607.2	22828872	22828876	Intron (>1 Kb)	FBgn0201285	101	Full TE	4000	3000	With spread	Not expressed	ND	-	FBgn0051708	DIP-zeta
id_136_Tiresias_r13	CM017604.2	21467685	21467690	Intron (>1 Kb)	FBgn0205876	101	Full TE	6000	5000	With spread	Not expressed	ND	-	FBgn0052694	CG32694
id_120_Galatea_r30	CM017608.2	25121369	25121374	Intron (>1 Kb)	FBgn0206830	101	Full TE	4000	4000	With spread	Not expressed	ND	-	FBgn0053519	Unc-89
id_8_Galatea_r4	CM017605.2	16423595	16423600	Intron (>1 Kb)	FBgn0211063	101	Full TE	4000	3000	With spread	Not expressed	ND	-	FBgn0053547	Rim
id_130_Snarf_r10	CM017604.2	14937867	14937879	Intron (>1 Kb)	FBgn0202588	101	Full TE	2000	4000	With spread	Not expressed	ND	-	FBgn0261549	rdgA
id_143_Demodocus_r25	CM017604.2	27218507	27218517	Intron (>1 Kb)	FBgn0206121	101	Full TE	3000	5000	With spread	Not expressed	ND	-	FBgn0263220	Hk
id_138_Andromache_r11	CM017604.2	24377689	24377695	Intron (>1 Kb)	FBgn0206005	101	Full TE	2000	3000	With spread	Not expressed	ND	-	FBgn0267253	CG32700
id_91_Galatea_r19	CM017607.2	27888513	27888517	Intron (>1 Kb)	FBgn0205339	101	Full TE	1000	2000	With spread	Not expressed	ND	-	FBgn0283651	CG46301
id_30_Tiresias_r5	CM017605.2	4304831	4304886	Intron (>1 Kb)	FBgn0209666	101	Full TE	1000	2000	With spread	Not expressed	ND	-	No ortholog	-
id_80_Demodocus_r16	CM017607.2	18752167	18752180	Intron (>1 Kb)	FBgn0199175	101	Full TE	4000	6000	With spread	Not expressed	ND	-	FBgn0028879	CG15270
id_73_Demodocus_r15	CM017607.2	15032071	15032079	Intron (>1 Kb)	FBgn0197616	101	Full TE	3000	3000	With spread	Not expressed	ND	-	FBgn0031530	Pgant2
id_198_Penelope_r8	CM017608.2	13077991	13077992	Intron (>1 Kb)	FBgn0013111	1051.47	Full TE	6000	6000	With spread	Not expressed	ND	-	FBgn0000577	en
id_37_Snarf_r4	CM017605.2	23016690	23016700	Intron (>1 Kb)	FBgn0210674	1051.47	Full TE	3000	5000	With spread	Not expressed	ND	-	FBgn0000723	FER
id_52_Hecuba_r10	CM017605.2	29652443	29652445	Intron (>1 Kb)	FBgn0013080	1051.47	Full TE	3000	3000	With spread	Not expressed	ND	-	FBgn0001112	Gld
id_69_Hecuba_r11	CM017605.2	6497717	6497722	Intron (>1 Kb)	FBgn0211656	1051.47	Full TE	2000	3000	With spread	Not expressed	ND	-	FBgn0002306	sas
id_228_Snarf_r16	CM017608.2	6561888	6561898	Intron (>1 Kb)	FBgn0207070	1051.47	Full TE	3000	2000	With spread	Not expressed	ND	-	FBgn0004168	5-HT1A
id_1_Tiresias	CM017605.2	1019535	1019540	Intron (>1 Kb)	FBgn0201527	1051.47	Full TE	6000	6000	With spread	Not expressed	ND	-	FBgn0004863	C15
id_102_Galatea_r14	CM017606.2	22533119	22533124	Intron (>1 Kb)	FBgn0201099	1051.47	Full TE	2000	5000	With spread	Not expressed	ND	-	FBgn0004865	Eip78C
id_123_Galatea_r16	CM017606.2	833073	833077	Intron (>1 Kb)	FBgn0202660	1051.47	Full TE	2000	3000	With spread	Not expressed	ND	-	FBgn0005775	Con
id_202_Galatea_r34	CM017608.2	15180624	15180651	Intron (>1 Kb)	FBgn0207677	1051.47	Full TE	3000	1000	With spread	Not expressed	ND	-	FBgn0015721	ktub
id_234_Galatea_r35	CM017608.2	9535899	9535901	Intron (>1 Kb)	FBgn0209335	1051.47	Full TE	1000	4000	With spread	Not expressed	ND	-	FBgn0024836	stan
id_143_Hecuba_r20	CM017607.2	15008156	15008161	Intron (>1 Kb)	FBgn0197616	1051.47	Full TE	4000	6000	With spread	Not expressed	ND	-	FBgn0031530	Pgant2
id_161_Bishop_r13	CM017607.2	21611901	21611909	Intron (>1 Kb)	FBgn0201901	1051.47	Full TE	3000	2000	With spread	Not expressed	ND	-	FBgn0032151	nAChRalpha6
id_112_Alcinous_r11	CM017606.2	4115962	4115966	Intron (>1 Kb)	FBgn0199767	1051.47	Full TE	1000	4000	With spread	Not expressed	ND	-	FBgn0035756	unc-13-4A
id_89_Galatea_r10	CM017606.2	16825196	16825221	Intron (>1 Kb)	FBgn0200806	1051.47	Full TE	2000	4000	With spread	Not expressed	ND	-	FBgn0037153	olf413
id_113_Andromache_r4	CM017606.2	4503952	4503958	Intron (>1 Kb)	FBgn0199739	1051.47	Full TE	6000	5000	With spread	Not expressed	ND	-	FBgn0052320	CG32320
id_35_Snarf_r3	CM017605.2	2244386	2244397	Intron (>1 Kb)	FBgn0201716	1051.47	Full TE	3000	4000	With spread	Not expressed	ND	-	FBgn0083949	side-III
id_54_Rachael_r4	CM017605.2	30047526	30047569	Intron (>1 Kb)	FBgn0197513	1051.47	Full TE	4000	1000	With spread	Not expressed	ND	-	FBgn0083963	Nlg3
id_190_Penelope_r7	CM017607.2	6051724	6051736	Intron (>1 Kb)	FBgn0204876	1051.47	Full TE	6000	6000	With spread	Not expressed	ND	-	FBgn0243486	rdo
id_267_Phemius	CM017604.2	25763070	25763073	Intron (>1 Kb)	FBgn0206390	1051.47	Full TE	2000	4000	With spread	Not expressed	ND	-	FBgn0259162	RunxB
id_7_Hecuba	CM017605.2	12247901	12247906	Intron (>1 Kb)	FBgn0211310	1051.47	Full TE	2000	4000	With spread	Not expressed	ND	-	FBgn0260386	mtg
id_73_Rachael_r8	CM017605.2	8075239	8075242	Intron (>1 Kb)	FBgn0211565	1051.47	Full TE	3000	4000	With spread	Not expressed	ND	-	FBgn0261262	CG42613
id_212_Hecuba_r28	CM017608.2	19177057	19177119	Intron (>1 Kb)	FBgn0207886	1051.47	Full TE	4000	4000	With spread	Not expressed	ND	-	FBgn0261705	CG42741
id_139_Bishop_r10	CM017607.2	1379510	1379525	Intron (>1 Kb)	FBgn0203356	1051.47	Full TE	3000	3000	With spread	Not expressed	ND	-	FBgn0261871	dpr2
id_177_Galatea_r28	CM017607.2	27582007	27582008	Intron (>1 Kb)	FBgn0205221	1051.47	Full TE	5000	3000	With spread	Not expressed	ND	-	FBgn0261999	Ca-Ma2d
id_91_Hecuba_r15	CM017606.2	17139489	17139494	Intron (>1 Kb)	FBgn0200821	1051.47	Full TE	2000	5000	With spread	Not expressed	ND	-	FBgn0262593	Shab
id_10_Snarf	CM017605.2	12810914	12810926	Intron (>1 Kb)	FBgn0211283	1051.47	Full TE	5000	2000	With spread	Not expressed	ND	-	FBgn0262869	Gfrl
id_254_Hecuba_r35	CM017604.2	21588308	21588313	Intron (>1 Kb)	FBgn0205879	1051.47	Full TE	2000	3000	With spread	Not expressed	ND	-	FBgn0263132	Cht6
id_224_Ziggy_r13	CM017608.2	3841187	3841191	Intron (>1 Kb)	FBgn0208414	1051.47	Full TE	6000	6000	With spread	Not expressed	ND	-	FBgn0265182	CG44247
id_273_Bishop_r18	CM017604.2	28611010	28611015	Intron (>1 Kb)	FBgn0206272	1051.47	Full TE	2000	2000	With spread	Not expressed	ND	-	FBgn0267033	mamo
id_162_Rachael_r21	CM017607.2	2196045	2196046	Intron (>1 Kb)	FBgn0203324	1051.47	Full TE	4000	6000	With spread	Not expressed	ND	-	FBgn0267689	CG46025
id_62_Polyphemus_r6	CM017605.2	37052356	37052357	Intron (>1 Kb)	FBgn0282813	1051.47	Full TE	3000	4000	With spread	Not expressed	ND	-	FBgn0287185	nvd
id_280_Tv1	CM017604.2	8954399	8954404	Intron (>1 Kb)	FBgn0204048	1051.47	Full TE	2000	3000	With spread	Not expressed	ND	-	No ortholog	-
id_243_Rachael_r33	CM017604.2	16107173	16107176	Intron (>1 Kb)	FBgn0283375	1051.47	Full TE	5000	3000	With spread	Not expressed	ND	-	No ortholog	-
id_237_Galatea_r36	CM017604.2	10546806	10546822	Intron (>1 Kb)	FBgn0283292	1051.47	Full TE	5000	4000	With spread	Not expressed	ND	-	No ortholog	-
id_140_Galatea_r21	CM017607.2	13979042	13979046	Intron (>1 Kb)	FBgn0281909	1051.47	Full TE	2000	3000	With spread	Not expressed	ND	-	No ortholog	-
id_98_Bishop_r4	CM017606.2	21622286	21622293	Intron (>1 Kb)	FBgn0282494	1051.47	Full TE	1000	2000	With spread	Not expressed	ND	-	No ortholog	-
id_82_Tiresias_r5	CM017606.2	11861556	11861561	Intron (>1 Kb)	FBgn0283092	1051.47	Full TE	6000	6000	With spread	Not expressed	ND	-	No ortholog	-
id_48_Galatea_r3	CM017605.2	2704096	2704100	Intron (>1 Kb)	FBgn0201730	1051.47	Full TE	1000	3000	With spread	Not expressed	ND	-	No ortholog	-
id_45_Hecuba_r9	CM017605.2	26253616	26253619	Intron (>1 Kb)	FBgn0197987	1051.47	Full TE	5000	2000	With spread	Not expressed	ND	-	No ortholog	-
id_155_Telemac_r13	CM017608.2	8466556	8466562	Intron (>1 Kb)	FBgn0207206	140	Full TE	5000	6000	With spread	Not expressed	ND	-	FBgn0033913	CG8468
id_20_Demodocus	CM017605.2	19373259	19373266	Intron (>1 Kb)	FBgn0210479	140	Full TE	2000	6000	With spread	Not expressed	ND	-	FBgn0003117	pnr
id_190_Penelope_r10	CM017604.2	28239582	28239594	Intron (>1 Kb)	FBgn0206169	140	Full TE	2000	2000	With spread	Not expressed	ND	-	FBgn0015519	nAChRalpha3
id_100_Ulysses_r2	CM017607.2	13077731	13077736	Intron (>1 Kb)	FBgn0204488	140	Full TE	2000	3000	With spread	Not expressed	ND	-	FBgn0032406	CG14947
id_61_Telemac_r2	CM017606.2	12881683	12881689	Intron (>1 Kb)	FBgn0200604	140	Full TE	3000	3000	With spread	Not expressed	ND	-	FBgn0035708	axed
id_73_Telemac_r4	CM017606.2	19223450	19223456	Intron (>1 Kb)	FBgn0200929	140	Full TE	5000	6000	With spread	Not expressed	ND	-	FBgn0037171	CG14459
id_43_Snarf_r9	CM017605.2	32672583	32672595	Intron (>1 Kb)	FBgn0198329	140	Full TE	3000	1000	With spread	Not expressed	ND	-	FBgn0051176	CG31176
id_161_Alcinous_r10	CM017604.2	10022151	10022155	Intron (>1 Kb)	FBgn0204104	140	Full TE	1000	2000	With spread	Not expressed	ND	-	FBgn0259171	Pde9
id_172_Tv1_r2	CM017604.2	14996968	14996973	Intron (>1 Kb)	FBgn0202588	140	Full TE	2000	1000	With spread	Not expressed	ND	-	FBgn0261549	rdgA
id_6_Tiresias	CM017605.2	12886484	12886490	Intron (>1 Kb)	FBgn0211283	140	Full TE	2000	2000	With spread	Not expressed	ND	-	FBgn0262869	Gfrl
id_123_Galatea_r17	CM017607.2	9125574	9125589	Intron (>1 Kb)	FBgn0209139	140	Full TE	1000	5000	With spread	Not expressed	ND	-	FBgn0267428	DIP-lambda
id_41_Penelope	CM017605.2	31846798	31846812	Intron (>1 Kb)	FBgn0282218	140	Full TE	1000	4000	With spread	Not expressed	ND	-	No ortholog	-
id_97_Tiresias_r7	CM017607.2	1101160	1101165	Intron (>1 Kb)	FBgn0203369	140	Full TE	1000	5000	With spread	Not expressed	ND	-	FBgn0053179	beat-IIIb
id_185_Snarf_r14	scaffold_82	22026474	22026482	Intron (>1 Kb)	FBgn0210635	160	Full TE	3000	3000	With spread	Not expressed	ND	-	FBgn0001235	hth
id_3_Andromache	contig_36	1057932	1057933	Intron (>1 Kb)	FBgn0205234	160	Full TE	3000	3000	With spread	Not expressed	ND	-	FBgn0003255	rk
id_173_Tiresias_r8	scaffold_82	17633537	17633542	Intron (>1 Kb)	FBgn0013100	160	Full TE	4000	2000	With spread	Not expressed	ND	-	FBgn0003944	Ubx
id_56_Galatea_r7	contig_49	21059896	21059912	Intron (>1 Kb)	FBgn0207070	160	Full TE	2000	2000	With spread	Not expressed	ND	-	FBgn0004168	5-HT1A
id_136_Telemac_r7	contig_51	25432602	25432608	Intron (>1 Kb)	FBgn0064311	160	Full TE	1000	2000	With spread	Not expressed	ND	-	FBgn0004870	bab1
id_51_Snarf_r3	contig_49	18256385	18256397	Intron (>1 Kb)	FBgn0209342	160	Full TE	2000	4000	With spread	Not expressed	ND	-	FBgn0033033	scaf
id_64_Tv1_r2	contig_49	25594611	25594762	Intron (>1 Kb)	FBgn0204515	160	Full TE	4000	5000	With spread	Not expressed	ND	-	FBgn0040726	dpr1
id_78_Demodocus_r1	contig_50	10497390	10497402	Intron (>1 Kb)	FBgn0205802	160	Full TE	1000	2000	With spread	Not expressed	ND	-	FBgn0052816	CG32816
id_179_Snarf_r13	scaffold_82	20676235	20676250	Intron (>1 Kb)	FBgn0210544	160	Full TE	1000	4000	With spread	Not expressed	ND	-	FBgn0083975	Nlg4
id_19_Tiresias	contig_36	19383113	19383118	Intron (>1 Kb)	FBgn0204646	160	Full TE	1000	2000	With spread	Not expressed	ND	-	FBgn0264815	Pde1c
id_36_Rachael_r3	contig_36	1912041	1912044	Intron (>1 Kb)	FBgn0205217	160	Truncated/Partial TE	3000	0	With spread	Not expressed	ND	-	FBgn0013433	beat-Ia
id_68_Helena	contig_50	2059984	2059996	Intron (>1 Kb)	FBgn0206169	160	Truncated/Partial TE	3000	3000	With spread	Not expressed	ND	-	FBgn0015519	nAChRalpha3
id_93_Alcinous_r2	scaffold_82	17124386	17124391	Intron (>1 Kb)	FBgn0211025	160	Truncated/Partial TE	2000	3000	With spread	Not expressed	ND	-	FBgn0051481	pb
id_21_Helitron-2|Ziggy	contig_49	11766829	11766834	Intron (>1 Kb)	FBgn0208875	160	Truncated/Partial TE	3000	1000	With spread	Not expressed	ND	-	FBgn0085397	Fili
id_72_Demodocus_r6	contig_50	4258788	4258794	Intron (>1 Kb)	FBgn0206381	160	Truncated/Partial TE	1000	6000	With spread	Not expressed	ND	-	FBgn0259677	CG42346
id_61_Rachael_r9	contig_49	8419267	8419287	Intron (>1 Kb)	FBgn0207886	160	Truncated/Partial TE	3000	0	With spread	Not expressed	ND	-	FBgn0261705	CG42741
id_88_Snarf_r14	contig_51	7523001	7523002	Intron (>1 Kb)	FBgn0198855	160	Truncated/Partial TE	1000	3000	With spread	Not expressed	ND	-	No ortholog	-
id_23_Telemac|Ziggy	scaffold_82	16423444	16423445	Intron (>1 Kb)	FBgn0282387	160	Truncated/Partial TE	5000	5000	With spread	Not expressed	ND	-	No ortholog	-
id_116_Galatea_r31	CM017608.2	18025362	18025366	Intron (>1 Kb)	FBgn0208761	9	Full TE	6000	5000	With spread	Not expressed	ND	-	FBgn0000633	CG17716
id_169_Tiresias_r17	CM017604.2	8105838	8105839	Intron (>1 Kb)	FBgn0204018	9	Full TE	5000	5000	With spread	Not expressed	ND	-	FBgn0003380	Sh
id_161_Galatea_r41	CM017604.2	28250143	28250148	Intron (>1 Kb)	FBgn0206169	9	Full TE	4000	4000	With spread	Not expressed	ND	-	FBgn0015519	nAChRalpha3
id_145_Tiresias_r14	CM017604.2	15171210	15171215	Intron (>1 Kb)	FBgn0202376	9	Full TE	6000	2000	With spread	Not expressed	ND	-	FBgn0026411	Lim1
id_120_Hecuba_r12	CM017608.2	18720600	18720607	Intron (>1 Kb)	FBgn0208727	9	Full TE	4000	6000	With spread	Not expressed	ND	-	FBgn0035010	CG13579
id_19_Galatea_r5	CM017605.2	3080654	3080659	Intron (>1 Kb)	FBgn0201404	9	Full TE	4000	6000	With spread	Not expressed	ND	-	FBgn0038652	CG7720
id_89_Demodocus_r1	CM017607.2	22888753	22888767	Intron (>1 Kb)	FBgn0201285	9	Full TE	3000	3000	With spread	Not expressed	ND	-	FBgn0051708	DIP-zeta
id_73_Galatea_r21	CM017607.2	12945304	12945310	Intron (>1 Kb)	FBgn0210992	9	Full TE	5000	5000	With spread	Not expressed	ND	-	FBgn0051871	CG31871
id_157_Ziggy_r18	CM017604.2	26172586	26172588	Intron (>1 Kb)	FBgn0206077	9	Full TE	4000	4000	With spread	Not expressed	ND	-	FBgn0052499	Cda4
id_152_Agelaus_r5	CM017604.2	20463124	20463180	Intron (>1 Kb)	FBgn0206622	9	Full TE	3000	4000	With spread	Not expressed	ND	-	FBgn0053517	Dop2R
id_90_Tiresias_r11	CM017607.2	23774942	23774943	Intron (>1 Kb)	FBgn0205532	9	Full TE	6000	6000	With spread	Not expressed	ND	-	FBgn0085395	Shawl
id_77_Andromache_r2	CM017607.2	1548144	1548150	Intron (>1 Kb)	FBgn0203349	9	Full TE	4000	2000	With spread	Not expressed	ND	-	FBgn0085407	Pvf3
id_43_Telemac_r2	CM017606.2	13665353	13665359	Intron (>1 Kb)	FBgn0200641	9	Full TE	5000	6000	With spread	Not expressed	ND	-	FBgn0085447	sif
id_42_Hecuba_r2	CM017606.2	13626521	13626526	Intron (>1 Kb)	FBgn0200641	9	Full TE	4000	3000	With spread	Not expressed	ND	-	FBgn0085447	sif
id_147_Tiresias_r15	CM017604.2	16366802	16366807	Intron (>1 Kb)	FBgn0202426	9	Full TE	3000	2000	With spread	Not expressed	ND	-	FBgn0259108	futsch
id_81_Ziggy_r5	CM017607.2	18601351	18601352	Intron (>1 Kb)	FBgn0203225	9	Full TE	4000	5000	With spread	Not expressed	ND	-	FBgn0259213	side-II
id_121_Galatea_r32	CM017608.2	20356957	20356969	Intron (>1 Kb)	FBgn0207969	9	Full TE	4000	4000	With spread	Not expressed	ND	-	FBgn0259678	sqa
id_84_Agelaus_r2	CM017607.2	20619654	20619657	Intron (>1 Kb)	FBgn0202390	9	Full TE	5000	5000	With spread	Not expressed	ND	-	FBgn0259714	DIP-epsilon
id_159_Hecuba_r15	CM017604.2	26554629	26554634	Intron (>1 Kb)	FBgn0206098	9	Full TE	6000	4000	With spread	Not expressed	ND	-	FBgn0260971	CG42594
id_75_Laertes_r2	CM017607.2	1348628	1348643	Intron (>1 Kb)	FBgn0203356	9	Full TE	5000	5000	With spread	Not expressed	ND	-	FBgn0261871	dpr2
id_49_Tiresias_r5	CM017606.2	16062048	16062053	Intron (>1 Kb)	FBgn0199064	9	Full TE	5000	4000	With spread	Not expressed	ND	-	FBgn0262509	nrm
id_54_Galatea_r14	CM017606.2	21914836	21914894	Intron (>1 Kb)	FBgn0201061	9	Full TE	4000	6000	With spread	Not expressed	ND	-	FBgn0264001	bru3
id_44_Hecuba_r3	CM017606.2	13721976	13721977	Intron (>1 Kb)	FBgn0200650	9	Full TE	6000	5000	With spread	Not expressed	ND	-	FBgn0264002	MsR2
id_61_Alcinous_r1	CM017606.2	26580296	26580301	Intron (>1 Kb)	FBgn0198482	9	Full TE	2000	4000	With spread	Not expressed	ND	-	FBgn0264908	pHCl-1
id_74_Hecuba_r5	CM017607.2	13002384	13002389	Intron (>1 Kb)	FBgn0282992	9	Full TE	5000	2000	With spread	Not expressed	ND	-	No ortholog	-
id_50_Tiresias_r6	CM017606.2	16456040	16456042	Intron (>1 Kb)	FBgn0283192	9	Full TE	6000	6000	With spread	Not expressed	ND	-	No ortholog	-
id_86_Snarf_r6	CM017604.2	8309756	8309770	Intron (>1 Kb)	FBgn0204020	101	Truncated/Partial TE	2000	2000	With spread	Not expressed	ND	-	No ortholog	-
id_76_Rachael_r34	CM017604.2	15440098	15440114	Intron (>1 Kb)	FBgn0202567	101	Truncated/Partial TE	3000	4000	With spread	Not expressed	ND	-	No ortholog	-
id_37_Demodocus_r12	CM017607.2	10285905	10285907	Intron (>1 Kb)	FBgn0209807	101	Truncated/Partial TE	5000	5000	With spread	Not expressed	ND	-	No ortholog	-
id_247_Ziggy_r14	CM017604.2	1878738	1878744	Intron (>1 Kb)	FBgn0203140	1051.47	Full TE	5000	5000	With spread	Not expressed	ND	-	FBgn0000542	ec
id_119_Ulysses_r4	CM017606.2	5524957	5524958	Intron (>1 Kb)	FBgn0199692	1051.47	Full TE	6000	6000	With spread	Not expressed	ND	-	FBgn0053993	CG33993
id_28_Ziggy	CM017605.2	22297998	22298008	Intron (>1 Kb)	FBgn0210635	1051.47	Truncated/Partial TE	6000	6000	With spread	Not expressed	ND	-	FBgn0001235	hth
id_90_Rachael_r51	CM017607.2	13771827	13771840	Intron (>1 Kb)	FBgn0211522	1051.47	Truncated/Partial TE	6000	6000	With spread	Not expressed	ND	-	FBgn0003896	tup
id_40_Rachael_r19	CM017605.2	28295053	28295061	Intron (>1 Kb)	FBgn0043390	1051.47	Truncated/Partial TE	5000	3000	With spread	Not expressed	ND	-	FBgn0004652	fru
id_107_Rachael_r60	CM017607.2	3370218	3370220	Intron (>1 Kb)	FBgn0206735	1051.47	Truncated/Partial TE	1000	4000	With spread	Not expressed	ND	-	FBgn0011829	Ret
id_87_Rachael_r49	CM017607.2	10191431	10191437	Intron (>1 Kb)	FBgn0204626	1051.47	Truncated/Partial TE	5000	4000	With spread	Not expressed	ND	-	FBgn0028523	CG5888
id_108_Rachael_r61	CM017607.2	7022912	7022913	Intron (>1 Kb)	FBgn0204837	1051.47	Truncated/Partial TE	2000	2000	With spread	Not expressed	ND	-	FBgn0032025	CG7778
id_123_Bishop_r5	CM017608.2	4073943	4073956	Intron (>1 Kb)	FBgn0208221	1051.47	Truncated/Partial TE	6000	2000	With spread	Not expressed	ND	-	FBgn0033405	CG13954
id_71_Rachael_r38	CM017606.2	23427298	23427303	Intron (>1 Kb)	FBgn0201143	1051.47	Truncated/Partial TE	2000	2000	With spread	Not expressed	ND	-	FBgn0036782	CG7320
id_22_Penelope	CM017605.2	12547696	12547709	Intron (>1 Kb)	FBgn0211286	1051.47	Truncated/Partial TE	1000	3000	With spread	Not expressed	ND	-	FBgn0037766	Teh1
id_38_Rachael_r17	CM017605.2	27309974	27309979	Intron (>1 Kb)	FBgn0197660	1051.47	Truncated/Partial TE	2000	5000	With spread	Not expressed	ND	-	FBgn0039747	AdoR
id_116_Rachael_r66	CM017608.2	2008553	2008556	Intron (>1 Kb)	FBgn0204515	1051.47	Truncated/Partial TE	3000	2000	With spread	Not expressed	ND	-	FBgn0040726	dpr1
id_91_Galatea_r3	CM017607.2	154974	154980	Intron (>1 Kb)	FBgn0203400	1051.47	Truncated/Partial TE	2000	3000	With spread	Not expressed	ND	-	FBgn0051973	Cda5
id_80_Rachael_r44	CM017606.2	5591988	5591995	Intron (>1 Kb)	FBgn0199692	1051.47	Truncated/Partial TE	3000	3000	With spread	Not expressed	ND	-	FBgn0053993	CG33993
id_79_Demodocus_r3	CM017606.2	5587120	5587131	Intron (>1 Kb)	FBgn0199692	1051.47	Truncated/Partial TE	4000	2000	With spread	Not expressed	ND	-	FBgn0053993	CG33993
id_96_Demodocus_r4	CM017607.2	20633519	20633530	Intron (>1 Kb)	FBgn0202390	1051.47	Truncated/Partial TE	3000	4000	With spread	Not expressed	ND	-	FBgn0259714	DIP-epsilon
id_25_Rachael_r10	CM017605.2	17531828	17531831	Intron (>1 Kb)	FBgn0013066	1051.47	Truncated/Partial TE	5000	6000	With spread	Not expressed	ND	-	FBgn0260642	Antp
id_106_Rachael_r59	CM017607.2	28667926	28667937	Intron (>1 Kb)	FBgn0205272	1051.47	Truncated/Partial TE	3000	3000	With spread	Not expressed	ND	-	FBgn0263354	CG42784
id_92_Bishop_r4	CM017607.2	16541330	16541337	Intron (>1 Kb)	FBgn0283409	1051.47	Truncated/Partial TE	3000	1000	With spread	Not expressed	ND	-	No ortholog	-
id_73_Demodocus_r14	CM017604.2	1244002	1244015	Intron (>1 Kb)	FBgn0203174	140	Truncated/Partial TE	3000	2000	With spread	Not expressed	ND	-	FBgn0030716	CG9170
id_37_Rachael_r5	CM017606.2	19314419	19314421	Intron (>1 Kb)	FBgn0282473	140	Truncated/Partial TE	2000	1000	With spread	Not expressed	ND	-	FBgn0263036	CG43331
id_6_Galatea	CM017607.2	21065929	21065933	Intron (>1 Kb)	FBgn0200471	140	Truncated/Partial TE	5000	2000	With spread	Not expressed	ND	-	FBgn0264442	ab
id_78_Snarf_r10	CM017604.2	19198690	19198692	Intron (>1 Kb)	FBgn0205772	140	Truncated/Partial TE	5000	3000	With spread	Not expressed	ND	-	FBgn0265595	CG44422
id_1_Mistral	CM017605.2	3387109	3387114	Intron (>1 Kb)	FBgn0201767	140	Truncated/Partial TE	1000	6000	With spread	Not expressed	ND	-	FBgn0250908	beat-VII
id_46_Rachael_r22	CM017608.2	16294339	16294340	Intron (>1 Kb)	FBgn0208853	9	Truncated/Partial TE	1000	4000	With spread	Not expressed	ND	-	FBgn0013467	igl
id_33_Rachael_r14	CM017607.2	11766673	11766688	Intron (>1 Kb)	FBgn0204555	9	Truncated/Partial TE	4000	5000	With spread	Not expressed	ND	-	FBgn0031627	fipi
id_2_Helitron-1	CM017605.2	30205641	30205642	Intron (>1 Kb)	FBgn0198219	9	Truncated/Partial TE	5000	3000	With spread	Not expressed	ND	-	FBgn0037515	Sp7
id_6_Rachael	CM017605.2	13519335	13519339	Intron (>1 Kb)	FBgn0211241	9	Truncated/Partial TE	3000	4000	With spread	Not expressed	ND	-	FBgn0037546	mAChR-B
id_37_Snarf_r2	CM017607.2	12856010	12856017	Intron (>1 Kb)	FBgn0210951	9	Truncated/Partial TE	3000	6000	With spread	Not expressed	ND	-	FBgn0051721	Trim9
id_19_Mistral	CM017605.2	7824572	7824577	Intron (>1 Kb)	FBgn0209874	9	Truncated/Partial TE	6000	6000	With spread	Not expressed	ND	-	FBgn0085383	CG34354
id_36_Rachael_r17	CM017607.2	12647079	12647087	Intron (>1 Kb)	FBgn0282601	9	Truncated/Partial TE	5000	3000	With spread	Not expressed	ND	-	FBgn0250867	CG42238
id_23_Rachael_r10	CM017606.2	12666052	12666054	Intron (>1 Kb)	FBgn0200597	9	Truncated/Partial TE	4000	6000	With spread	Not expressed	ND	-	FBgn0261801	CG42747
id_90_Telemac_r6	CM017606.2	807785	807787	Intron (>1 Kb)	FBgn0202660	140	Full TE	0	0	Without spread	Not expressed	ND	-	FBgn0005775	Con
id_29_Snarf_r7	CM017605.2	25033105	25033116	Intron (>1 Kb)	FBgn0197786	140	Full TE	0	0	Without spread	Not expressed	ND	-	FBgn0013973	Gycbeta100B
id_39_Ziggy_r3	CM017605.2	30958967	30958971	Intron (>1 Kb)	FBgn0198248	140	Full TE	0	0	Without spread	Not expressed	ND	-	FBgn0024963	GluClalpha
id_142_Hecuba_r15	CM017608.2	20308790	20308795	Intron (>1 Kb)	FBgn0207967	140	Full TE	0	0	Without spread	Not expressed	ND	-	FBgn0027589	CG1688
id_118_Alcinous_r5	CM017607.2	3549355	3549360	Intron (>1 Kb)	FBgn0204975	140	Full TE	0	0	Without spread	Not expressed	ND	-	FBgn0028481	CG4341
id_117_Snarf_r21	CM017607.2	3527227	3527241	Intron (>1 Kb)	FBgn0204975	140	Full TE	0	0	Without spread	Not expressed	ND	-	FBgn0028481	CG4341
id_138_Hecuba_r14	CM017608.2	15403918	15403923	Intron (>1 Kb)	FBgn0082392	140	Full TE	0	0	Without spread	Not expressed	ND	-	FBgn0033159	Dscam1
id_58_Rachael_r1	CM017606.2	10496815	10496817	Intron (>1 Kb)	FBgn0199394	140	Full TE	0	0	Without spread	Not expressed	ND	-	FBgn0035199	tfc
id_44_Telemac	CM017605.2	33073222	33073228	Intron (>1 Kb)	FBgn0197365	140	Full TE	0	0	Without spread	Not expressed	ND	-	FBgn0037992	CG4702
id_34_Agelaus_r1	CM017605.2	27876674	27876691	Intron (>1 Kb)	FBgn0198085	140	Full TE	0	0	Without spread	Not expressed	ND	-	FBgn0038087	beat-Va
id_4_Ziggy	CM017605.2	12331462	12331496	Intron (>1 Kb)	FBgn0211304	140	Full TE	0	0	Without spread	Not expressed	ND	-	FBgn0038246	CG14853
id_17_Galatea_r3	CM017605.2	18154762	18154767	Intron (>1 Kb)	FBgn0210426	140	Full TE	0	0	Without spread	Not expressed	ND	-	FBgn0039396	CCAP-R
id_91_Galatea_r13	CM017606.2	8591506	8591511	Intron (>1 Kb)	FBgn0199532	140	Full TE	0	0	Without spread	Not expressed	ND	-	FBgn0052183	Ccn
id_82_Snarf_r17	CM017606.2	4474575	4474588	Intron (>1 Kb)	FBgn0199739	140	Full TE	0	0	Without spread	Not expressed	ND	-	FBgn0052320	CG32320
id_178_Galatea_r27	CM017604.2	20457189	20457192	Intron (>1 Kb)	FBgn0206622	140	Full TE	0	0	Without spread	Not expressed	ND	-	FBgn0053517	Dop2R
id_106_Rachael_r3	CM017607.2	19062708	19062709	Intron (>1 Kb)	FBgn0199293	140	Full TE	0	0	Without spread	Not expressed	ND	-	FBgn0085410	TrissinR
id_28_Andromache_r1	CM017605.2	24990876	24990882	Intron (>1 Kb)	FBgn0197931	140	Full TE	0	0	Without spread	Not expressed	ND	-	FBgn0086704	stops
id_179_Laertes	CM017604.2	2049690	2049736	Intron (>1 Kb)	FBgn0203131	140	Full TE	0	0	Without spread	Not expressed	ND	-	FBgn0259241	CG42339
id_67_Andromache_r3	CM017606.2	1459237	1459243	Intron (>1 Kb)	FBgn0202704	140	Full TE	0	0	Without spread	Not expressed	ND	-	FBgn0260657	CG42540
id_171_Snarf_r28	CM017604.2	14956256	14956268	Intron (>1 Kb)	FBgn0202588	140	Full TE	0	0	Without spread	Not expressed	ND	-	FBgn0261549	rdgA
id_69_Galatea_r10	CM017606.2	16085374	16085379	Intron (>1 Kb)	FBgn0199064	140	Full TE	0	0	Without spread	Not expressed	ND	-	FBgn0262509	nrm
id_63_Galatea_r9	CM017606.2	1294728	1294732	Intron (>1 Kb)	FBgn0202675	140	Full TE	0	0	Without spread	Not expressed	ND	-	FBgn0262870	axo
id_64_Hecuba_r5	CM017606.2	13105641	13105653	Intron (>1 Kb)	FBgn0200617	140	Full TE	0	0	Without spread	Not expressed	ND	-	FBgn0264606	Fife
id_5_Alcinous	CM017605.2	12686555	12686558	Intron (>1 Kb)	FBgn0210131	140	Full TE	0	0	Without spread	Not expressed	ND	-	FBgn0267336	Glut4EF
id_26_Rachael	CM017605.2	24078444	24078448	Intron (>1 Kb)	FBgn0283090	140	Full TE	0	0	Without spread	Not expressed	ND	-	No ortholog	-
id_47_Tv1_r1	contig_49	17030245	17030250	Intron (>1 Kb)	FBgn0207324	160	Full TE	0	0	Without spread	Not expressed	ND	-	FBgn0010482	l(2)01289
id_33_Hecuba_r5	contig_36	7809363	7809367	Intron (>1 Kb)	FBgn0202000	160	Full TE	0	0	Without spread	Not expressed	ND	-	FBgn0028704	Nckx30C
id_2_Galatea	contig_36	10477477	10477555	Intron (>1 Kb)	FBgn0199175	160	Full TE	0	0	Without spread	Not expressed	ND	-	FBgn0028879	CG15270
id_52_Polyphemus_r2	contig_49	18305145	18305146	Intron (>1 Kb)	FBgn0209342	160	Full TE	0	0	Without spread	Not expressed	ND	-	FBgn0033033	scaf
id_118_Telemac_r3	contig_51	12688877	12688883	Intron (>1 Kb)	FBgn0200696	160	Full TE	0	0	Without spread	Not expressed	ND	-	FBgn0036348	CG17687
id_196_Snarf_r17	scaffold_82	3617882	3617889	Intron (>1 Kb)	FBgn0201774	160	Full TE	0	0	Without spread	Not expressed	ND	-	FBgn0039584	beat-VI
id_105_Galatea_r17	contig_50	6060134	6060139	Intron (>1 Kb)	FBgn0206441	160	Full TE	0	0	Without spread	Not expressed	ND	-	FBgn0040877	CG12994
id_91_Tiresias_r4	contig_50	15041722	15041727	Intron (>1 Kb)	FBgn0202573	160	Full TE	0	0	Without spread	Not expressed	ND	-	FBgn0043865	SA-2
id_155_Tiresias_r7	scaffold_82	10730027	10730037	Intron (>1 Kb)	FBgn0211401	160	Full TE	0	0	Without spread	Not expressed	ND	-	FBgn0085376	CG34347
id_198_Hecuba_r18	scaffold_82	5937577	5937640	Intron (>1 Kb)	FBgn0211678	160	Full TE	0	0	Without spread	Not expressed	ND	-	FBgn0085386	CG34357
id_125_Galatea_r23	contig_51	18096691	18096696	Intron (>1 Kb)	FBgn0200359	160	Full TE	0	0	Without spread	Not expressed	ND	-	FBgn0260660	Mp
id_199_Telemac_r10	scaffold_82	6310844	6310853	Intron (>1 Kb)	FBgn0282085	160	Full TE	0	0	Without spread	Not expressed	ND	-	No ortholog	-
id_13_Rachael	contig_36	15730602	15730615	Intron (>1 Kb)	FBgn0283409	160	Full TE	0	0	Without spread	Not expressed	ND	-	No ortholog	-
id_100_Rachael_r16	scaffold_82	25040059	25040062	Intron (>1 Kb)	FBgn0197939	160	Truncated/Partial TE	0	0	Without spread	Not expressed	ND	-	FBgn0004573	5-HT7
id_32_Rachael	contig_36	12015617	12015619	Intron (>1 Kb)	FBgn0210951	160	Truncated/Partial TE	0	0	Without spread	Not expressed	ND	-	FBgn0051721	Trim9
id_41_Snarf_r6	contig_36	8756150	8756160	Intron (>1 Kb)	FBgn0199975	160	Truncated/Partial TE	0	0	Without spread	Not expressed	ND	-	FBgn0053531	Ddr
id_39_Rachael_r4	contig_36	5464096	5464243	Intron (>1 Kb)	FBgn0205532	160	Truncated/Partial TE	0	0	Without spread	Not expressed	ND	-	FBgn0085395	Shawl
id_46_Demodocus_r3	contig_49	17103811	17103828	Intron (>1 Kb)	FBgn0207321	160	Truncated/Partial TE	0	0	Without spread	Not expressed	ND	-	FBgn0085421	Epac
id_4_Penelope	contig_49	15387009	15387010	Intron (>1 Kb)	FBgn0207441	160	Truncated/Partial TE	0	0	Without spread	Not expressed	ND	-	FBgn0259145	CG42260
id_28_Snarf_r1	contig_36	10616748	10616751	Intron (>1 Kb)	FBgn0203225	160	Truncated/Partial TE	0	0	Without spread	Not expressed	ND	-	FBgn0259213	side-II
id_34_Rachael_r1	contig_36	15672598	15672602	Intron (>1 Kb)	FBgn0283409	160	Truncated/Partial TE	0	0	Without spread	Not expressed	ND	-	No ortholog	-
id_22_Ziggy_r3	CM017605.2	27411498	27411502	Intron (>1 Kb)	FBgn0198062	101	Full TE	0	0	Without spread	Not expressed	ND	-	FBgn0000024	Ace
id_134_Tiresias_r11	CM017604.2	19724690	19724709	Intron (>1 Kb)	FBgn0206647	101	Full TE	0	0	Without spread	Not expressed	ND	-	FBgn0000108	Appl
id_9_Galatea_r5	CM017605.2	17721719	17721724	Intron (>1 Kb)	FBgn0013100	101	Full TE	0	0	Without spread	Not expressed	ND	-	FBgn0003944	Ubx
id_96_Galatea_r20	CM017607.2	5453255	5453304	Intron (>1 Kb)	FBgn0204898	101	Full TE	0	0	Without spread	Not expressed	ND	-	FBgn0032857	CG10947
id_38_Rachael_r1	CM017605.2	9111251	9111259	Intron (>1 Kb)	FBgn0209933	101	Full TE	0	0	Without spread	Not expressed	ND	-	FBgn0038498	beat-IIa
id_151_Telemac_r7	CM017604.2	4536888	4536890	Intron (>1 Kb)	FBgn0203024	101	Full TE	0	0	Without spread	Not expressed	ND	-	FBgn0052532	CG32532
id_107_Snarf_r7	CM017608.2	15798439	15798441	Intron (>1 Kb)	FBgn0208875	101	Full TE	0	0	Without spread	Not expressed	ND	-	FBgn0085397	Fili
id_109_Demodocus_r20	CM017608.2	17382381	17382399	Intron (>1 Kb)	FBgn0207801	101	Full TE	0	0	Without spread	Not expressed	ND	-	FBgn0086604	side-VIII
id_141_Galatea_r34	CM017604.2	26546146	26546150	Intron (>1 Kb)	FBgn0206098	101	Full TE	0	0	Without spread	Not expressed	ND	-	FBgn0260971	CG42594
id_116_Galatea_r27	CM017608.2	22022466	22022468	Intron (>1 Kb)	FBgn0282876	101	Full TE	0	0	Without spread	Not expressed	ND	-	FBgn0262571	CG43111
id_63_Demodocus_r11	CM017606.2	6239712	6239721	Intron (>1 Kb)	FBgn0199649	101	Full TE	0	0	Without spread	Not expressed	ND	-	FBgn0263239	dar1
id_55_Demodocus_r10	CM017606.2	21852314	21852315	Intron (>1 Kb)	FBgn0201061	101	Full TE	0	0	Without spread	Not expressed	ND	-	FBgn0264001	bru3
id_7_Agelaus	CM017605.2	16004095	16004100	Intron (>1 Kb)	FBgn0210342	101	Full TE	0	0	Without spread	Not expressed	ND	-	FBgn0266801	CG45263
id_69_Snarf_r3	CM017607.2	13907520	13907521	Intron (>1 Kb)	FBgn0281909	101	Full TE	0	0	Without spread	Not expressed	ND	-	No ortholog	-
id_31_Tiresias_r6	CM017605.2	4345619	4345620	Intron (>1 Kb)	FBgn0209666	101	Full TE	0	0	Without spread	Not expressed	ND	-	No ortholog	-
id_20_Demodocus_r2	CM017605.2	2714945	2714955	Intron (>1 Kb)	FBgn0201730	101	Full TE	0	0	Without spread	Not expressed	ND	-	No ortholog	-
id_50_Demodocus_r19	CM017607.2	26125087	26125101	Intron (>1 Kb)	FBgn0205162	101	Truncated/Partial TE	0	0	Without spread	Not expressed	ND	-	FBgn0002023	Lim3
id_54_Rachael_r24	CM017608.2	10362013	10362016	Intron (>1 Kb)	FBgn0209300	101	Truncated/Partial TE	0	0	Without spread	Not expressed	ND	-	FBgn0003326	sca
id_85_Demodocus_r33	CM017604.2	8112887	8112889	Intron (>1 Kb)	FBgn0204018	101	Truncated/Partial TE	0	0	Without spread	Not expressed	ND	-	FBgn0003380	Sh
id_33_Snarf_r2	CM017606.2	849392	849399	Intron (>1 Kb)	FBgn0202660	101	Truncated/Partial TE	0	0	Without spread	Not expressed	ND	-	FBgn0005775	Con
id_19_Galatea	CM017605.2	5587279	5587284	Intron (>1 Kb)	FBgn0209737	101	Truncated/Partial TE	0	0	Without spread	Not expressed	ND	-	FBgn0016061	side
id_74_Snarf_r5	CM017604.2	13170926	13170931	Intron (>1 Kb)	FBgn0201985	101	Truncated/Partial TE	0	0	Without spread	Not expressed	ND	-	FBgn0029761	SK
id_53_Rachael_r23	CM017607.2	9959407	9959423	Intron (>1 Kb)	FBgn0204646	101	Truncated/Partial TE	0	0	Without spread	Not expressed	ND	-	FBgn0264815	Pde1c
id_1_Demodocus	CM017605.2	12701081	12701094	Intron (>1 Kb)	FBgn0210131	101	Truncated/Partial TE	0	0	Without spread	Not expressed	ND	-	FBgn0267336	Glut4EF
id_11_Rachael_r4	CM017605.2	21339349	21339352	Intron (>1 Kb)	FBgn0282330	101	Truncated/Partial TE	0	0	Without spread	Not expressed	ND	-	No ortholog	-
id_174_Penelope_r5	CM017607.2	27339564	27339565	Intron (>1 Kb)	FBgn0205217	1051.47	Full TE	0	0	Without spread	Not expressed	ND	-	FBgn0013433	beat-Ia
id_133_Hecuba_r19	CM017607.2	10966589	10966600	Intron (>1 Kb)	FBgn0204582	1051.47	Full TE	0	0	Without spread	Not expressed	ND	-	FBgn0028370	kek3
id_278_Galatea_r43	CM017604.2	8438454	8438458	Intron (>1 Kb)	FBgn0204022	1051.47	Full TE	0	0	Without spread	Not expressed	ND	-	FBgn0029746	CG15465
id_250_Galatea_r39	CM017604.2	20004387	20004391	Intron (>1 Kb)	FBgn0205806	1051.47	Full TE	0	0	Without spread	Not expressed	ND	-	FBgn0040370	CG13375
id_17_Galatea_r1	CM017605.2	16557373	16557377	Intron (>1 Kb)	FBgn0210366	1051.47	Full TE	0	0	Without spread	Not expressed	ND	-	FBgn0263995	cpo
id_44_Rachael_r21	CM017605.2	31128111	31128112	Intron (>1 Kb)	FBgn0198264	1051.47	Truncated/Partial TE	0	0	Without spread	Not expressed	ND	-	FBgn0038744	CG4733
id_9_Bishop	CM017604.2	13057052	13057061	Intron (>1 Kb)	FBgn0201993	1051.47	Truncated/Partial TE	0	0	Without spread	Not expressed	ND	-	FBgn0052683	CG32683
id_119_Rachael_r69	CM017608.2	23275532	23275537	Intron (>1 Kb)	FBgn0208111	1051.47	Truncated/Partial TE	0	0	Without spread	Not expressed	ND	-	FBgn0085400	side-V
id_114_Penelope_r6	CM017608.2	12235733	12235740	Intron (>1 Kb)	FBgn0207441	1051.47	Truncated/Partial TE	0	0	Without spread	Not expressed	ND	-	FBgn0259145	CG42260
id_140_Alcinous	CM017604.2	26026383	26026397	Intron (>1 Kb)	FBgn0206381	1051.47	Truncated/Partial TE	0	0	Without spread	Not expressed	ND	-	FBgn0259677	CG42346
id_23_Rachael_r9	CM017605.2	12844299	12844304	Intron (>1 Kb)	FBgn0211283	1051.47	Truncated/Partial TE	0	0	Without spread	Not expressed	ND	-	FBgn0262869	Gfrl
id_17_Chappie|Penelope	CM017608.2	21542962	21542968	Intron (>1 Kb)	FBgn0208022	1051.47	Truncated/Partial TE	0	0	Without spread	Not expressed	ND	-	No ortholog	-
id_9_Alcinous	CM017608.2	6574577	6574581	Intron (>1 Kb)	FBgn0207070	140	Truncated/Partial TE	0	0	Without spread	Not expressed	ND	-	FBgn0004168	5-HT1A
id_2_Mistral_r1	CM017607.2	11734353	11734358	Intron (>1 Kb)	FBgn0204555	140	Truncated/Partial TE	0	0	Without spread	Not expressed	ND	-	FBgn0031627	fipi
id_43_Tv1	CM017606.2	563688	563693	Intron (>1 Kb)	FBgn0203292	140	Truncated/Partial TE	0	0	Without spread	Not expressed	ND	-	FBgn0035475	CG10866
id_39_Snarf_r4	CM017606.2	2475295	2475304	Intron (>1 Kb)	FBgn0199908	140	Truncated/Partial TE	0	0	Without spread	Not expressed	ND	-	FBgn0035968	Slc45-1
id_17_Ziggy	CM017605.2	2261131	2261135	Intron (>1 Kb)	FBgn0201716	140	Truncated/Partial TE	0	0	Without spread	Not expressed	ND	-	FBgn0083949	side-III
id_45_Rachael_r8	CM017607.2	12625568	12625578	Intron (>1 Kb)	FBgn0282601	140	Truncated/Partial TE	0	0	Without spread	Not expressed	ND	-	FBgn0250867	CG42238
id_4_Snarf	CM017607.2	12617154	12617167	Intron (>1 Kb)	FBgn0282601	140	Truncated/Partial TE	0	0	Without spread	Not expressed	ND	-	FBgn0250867	CG42238
id_79_Telemac_r3	CM017604.2	19553033	19553039	Intron (>1 Kb)	FBgn0205793	140	Truncated/Partial TE	0	0	Without spread	Not expressed	ND	-	FBgn0265416	Neto
id_61_Snarf_r7	CM017608.2	19817274	19817276	Intron (>1 Kb)	FBgn0283320	140	Truncated/Partial TE	0	0	Without spread	Not expressed	ND	-	No ortholog	-
id_52_Rachael_r11	CM017607.2	27023139	27023151	Intron (>1 Kb)	FBgn0205356	140	Truncated/Partial TE	0	0	Without spread	Not expressed	ND	-	No ortholog	-
id_144_Galatea_r36	CM017604.2	13923992	13923996	Intron (>1 Kb)	FBgn0202050	9	Full TE	0	0	Without spread	Not expressed	ND	-	FBgn0029939	CG9650
id_166_Galatea_r44	CM017604.2	5897393	5897398	Intron (>1 Kb)	FBgn0203916	9	Full TE	0	0	Without spread	Not expressed	ND	-	FBgn0250862	CG42237
id_58_Telemac_r5	CM017604.2	6226952	6226958	Intron (>1 Kb)	FBgn0203847	9	Truncated/Partial TE	0	0	Without spread	Not expressed	ND	-	FBgn0040069	vanin-like
id_32_Snarf_r1	CM017606.2	4907526	4907539	Intron (>1 Kb)	FBgn0199724	9	Truncated/Partial TE	0	0	Without spread	Not expressed	ND	-	FBgn0262139	trh
id_15_Ziggy_r2	CM017605.2	22824497	22824501	Intron (0-1 Kb)	FBgn0210745	101	Full TE	3000	5000	With spread	Not expressed	ND	-	FBgn0003429	slo
id_142_Snarf_r13	CM017604.2	27182375	27182387	Intron (0-1 Kb)	FBgn0206344	101	Full TE	2000	3000	With spread	Not expressed	ND	-	FBgn0010240	Lcch3
id_115_Andromache_r8	CM017608.2	20302847	20302849	Intron (0-1 Kb)	FBgn0207967	101	Full TE	1000	2000	With spread	Not expressed	ND	-	FBgn0027589	CG1688
id_82_Agelaus_r2	CM017607.2	18887318	18887323	Intron (0-1 Kb)	FBgn0203138	101	Full TE	5000	2000	With spread	Not expressed	ND	-	FBgn0028888	CG4168
id_94_Ziggy_r8	CM017607.2	3429073	3429081	Intron (0-1 Kb)	FBgn0206758	101	Full TE	3000	2000	With spread	Not expressed	ND	-	FBgn0031939	CG13796
id_135_Tiresias_r12	CM017604.2	20587644	20587649	Intron (0-1 Kb)	FBgn0206617	101	Full TE	3000	3000	With spread	Not expressed	ND	-	FBgn0041626	Or19a
id_5_Galatea_r2	CM017605.2	15555328	15555409	Intron (0-1 Kb)	FBgn0210307	101	Full TE	4000	1000	With spread	Not expressed	ND	-	FBgn0259823	CG42404
id_110_Demodocus_r21	CM017608.2	17641648	17641659	Intron (0-1 Kb)	FBgn0208784	101	Full TE	5000	6000	With spread	Not expressed	ND	-	FBgn0004839	otk
id_79_Snarf_r4	CM017607.2	18701883	18701885	Intron (0-1 Kb)	FBgn0199123	101	Full TE	5000	6000	With spread	Not expressed	ND	-	FBgn0041713	yellow-c
id_41_Tiresias_r3	CM017605.2	24137422	24137427	Intron (0-1 Kb)	FBgn0016478	1051.47	Full TE	6000	6000	With spread	Not expressed	ND	-	FBgn0000014	abd-A
id_134_Telemac_r11	CM017608.2	12818802	12818808	Intron (0-1 Kb)	FBgn0207491	140	Full TE	4000	5000	With spread	Not expressed	ND	-	FBgn0003975	vg
id_175_Ziggy_r15	CM017604.2	17733098	17733100	Intron (0-1 Kb)	FBgn0205684	140	Full TE	1000	2000	With spread	Not expressed	ND	-	FBgn0003996	w
id_8_Galatea_r1	CM017605.2	13683205	13683210	Intron (0-1 Kb)	FBgn0210182	140	Full TE	3000	2000	With spread	Not expressed	ND	-	FBgn0004842	RYa-R
id_143_Telemac_r12	CM017608.2	20711618	20711624	Intron (0-1 Kb)	FBgn0208614	140	Full TE	3000	1000	With spread	Not expressed	ND	-	FBgn0020269	mspo
id_111_Galatea_r16	CM017607.2	25364282	25364287	Intron (0-1 Kb)	FBgn0205106	140	Full TE	4000	1000	With spread	Not expressed	ND	-	FBgn0083945	CG34109
id_81_Snarf_r16	CM017606.2	26544789	26544797	Intron (0-1 Kb)	FBgn0198482	140	Full TE	2000	3000	With spread	Not expressed	ND	-	FBgn0264908	pHCl-1
id_45_Snarf_r10	CM017605.2	3347824	3347834	Intron (0-1 Kb)	FBgn0201763	140	Full TE	1000	5000	With spread	Not expressed	ND	-	FBgn0023179	amon
id_152_Tv1	CM017608.2	4357397	4357399	Intron (0-1 Kb)	FBgn0208251	140	Full TE	2000	5000	With spread	Not expressed	ND	-	FBgn0054002	CG34002
id_197_Snarf_r31	CM017604.2	548490	548504	Intron (0-1 Kb)	FBgn0202752	140	Full TE	4000	4000	With spread	Not expressed	ND	-	FBgn0260658	CG42541
id_46_Galatea_r5	contig_49	16913716	16913721	Intron (0-1 Kb)	FBgn0207335	160	Full TE	4000	6000	With spread	Not expressed	ND	-	FBgn0011589	Elk
id_57_Galatea_r8	contig_49	21487457	21487461	Intron (0-1 Kb)	FBgn0209555	160	Full TE	2000	1000	With spread	Not expressed	ND	-	FBgn0028496	CG30116
id_14_Demodocus	contig_36	16134101	16134108	Intron (0-1 Kb)	FBgn0203849	160	Full TE	3000	4000	With spread	Not expressed	ND	-	FBgn0032373	Vha100-5
id_42_Galatea_r4	contig_49	15990525	15990529	Intron (0-1 Kb)	FBgn0209215	160	Full TE	1000	3000	With spread	Not expressed	ND	-	FBgn0033192	Corin
id_63_Galatea_r10	contig_49	24403440	24403445	Intron (0-1 Kb)	FBgn0202177	160	Full TE	5000	2000	With spread	Not expressed	ND	-	FBgn0034012	Hr51
id_43_Ulysses_r1	contig_49	16253651	16253675	Intron (0-1 Kb)	FBgn0207379	160	Full TE	2000	3000	With spread	Not expressed	ND	-	FBgn0035020	CG13585
id_149_Andromache_r7	contig_84	5695248	5695267	Intron (0-1 Kb)	FBgn0197513	160	Full TE	1000	3000	With spread	Not expressed	ND	-	FBgn0083963	Nlg3
id_88_Snarf_r6	contig_50	14038027	14038039	Intron (0-1 Kb)	FBgn0202426	160	Full TE	2000	1000	With spread	Not expressed	ND	-	FBgn0259108	futsch
id_89_Snarf_r7	contig_50	14457525	14457536	Intron (0-1 Kb)	FBgn0202409	160	Full TE	3000	3000	With spread	Not expressed	ND	-	No ortholog	-
id_23_Hecuba_r4	contig_36	2137355	2137360	Intron (0-1 Kb)	FBgn0283337	160	Full TE	2000	4000	With spread	Not expressed	ND	-	No ortholog	-
id_11_Ziggy_r2	contig_36	14910353	14910358	Intron (0-1 Kb)	FBgn0282900	160	Full TE	2000	2000	With spread	Not expressed	ND	-	No ortholog	-
id_84_Penelope_r17	contig_51	25165161	25165162	Intron (0-1 Kb)	FBgn0199972	160	Truncated/Partial TE	1000	3000	With spread	Not expressed	ND	-	FBgn0005658	Ets65A
id_70_Snarf_r9	contig_50	22249565	22249574	Intron (0-1 Kb)	FBgn0203769	160	Truncated/Partial TE	2000	6000	With spread	Not expressed	ND	-	FBgn0030887	CG6867
id_52_Snarf_r7	contig_49	25627666	25627679	Intron (0-1 Kb)	FBgn0204515	160	Truncated/Partial TE	3000	5000	With spread	Not expressed	ND	-	FBgn0040726	dpr1
id_58_Penelope_r9	contig_49	5788086	5788087	Intron (0-1 Kb)	FBgn0208039	160	Truncated/Partial TE	0	3000	With spread	Not expressed	ND	-	FBgn0264089	sli
id_14_Snarf_r2	CM017605.2	2121161	2121170	Intron (0-1 Kb)	FBgn0201708	9	Full TE	5000	6000	With spread	Not expressed	ND	-	No ortholog	-
id_168_Galatea_r46	CM017604.2	8103002	8103007	Intron (0-1 Kb)	FBgn0204018	9	Full TE	1000	5000	With spread	Not expressed	ND	-	FBgn0003380	Sh
id_148_Galatea_r37	CM017604.2	1667004	1667007	Intron (0-1 Kb)	FBgn0202792	9	Full TE	2000	1000	With spread	Not expressed	ND	-	FBgn0029994	Ldsdh1
id_115_Hecuba_r10	CM017608.2	17546568	17546573	Intron (0-1 Kb)	FBgn0208796	9	Full TE	6000	5000	With spread	Not expressed	ND	-	FBgn0034093	CG15706
id_12_Rachael_r5	CM017605.2	22818989	22818992	Intron (0-1 Kb)	FBgn0210745	101	Truncated/Partial TE	1000	6000	With spread	Not expressed	ND	-	FBgn0003429	slo
id_72_Demodocus_r28	CM017604.2	12653261	12653327	Intron (0-1 Kb)	FBgn0204244	101	Truncated/Partial TE	6000	4000	With spread	Not expressed	ND	-	FBgn0029866	CG3842
id_189_Tiresias_r7	CM017607.2	575806	575811	Intron (0-1 Kb)	FBgn0203418	1051.47	Full TE	4000	4000	With spread	Not expressed	ND	-	FBgn0011274	Dif
id_20_Agelaus_r1	CM017605.2	179353	179358	Intron (0-1 Kb)	FBgn0201566	1051.47	Full TE	4000	5000	With spread	Not expressed	ND	-	FBgn0017590	klg
id_14_Ziggy_r1	CM017605.2	1464630	1464634	Intron (0-1 Kb)	FBgn0201671	1051.47	Full TE	5000	2000	With spread	Not expressed	ND	-	FBgn0027930	MP1
id_252_Hecuba_r33	CM017604.2	21032756	21032761	Intron (0-1 Kb)	FBgn0205847	1051.47	Full TE	4000	5000	With spread	Not expressed	ND	-	FBgn0031002	CG14196
id_182_Rachael_r22	CM017607.2	2862525	2862527	Intron (0-1 Kb)	FBgn0206652	1051.47	Full TE	2000	2000	With spread	Not expressed	ND	-	FBgn0031306	CG4577
id_214_Hecuba_r29	CM017608.2	21687765	21687766	Intron (0-1 Kb)	FBgn0208564	1051.47	Full TE	3000	5000	With spread	Not expressed	ND	-	FBgn0033058	CCHa2-R
id_124_Alcinous_r12	CM017606.2	8431070	8431075	Intron (0-1 Kb)	FBgn0199543	1051.47	Full TE	2000	1000	With spread	Not expressed	ND	-	FBgn0035934	TrpA1
id_8_Hecuba_r1	CM017605.2	12566707	12566708	Intron (0-1 Kb)	FBgn0211286	1051.47	Full TE	3000	2000	With spread	Not expressed	ND	-	FBgn0037766	Teh1
id_26_Hecuba_r5	CM017605.2	19939230	19939233	Intron (0-1 Kb)	FBgn0210509	1051.47	Full TE	5000	2000	With spread	Not expressed	ND	-	FBgn0039196	CG17781
id_118_Rachael_r15	CM017606.2	5269813	5269887	Intron (0-1 Kb)	FBgn0199713	1051.47	Full TE	5000	3000	With spread	Not expressed	ND	-	FBgn0043865	SA-2
id_166_Galatea_r26	CM017607.2	22974676	22974680	Intron (0-1 Kb)	FBgn0201285	1051.47	Full TE	5000	0	With spread	Not expressed	ND	-	FBgn0051708	DIP-zeta
id_114_Andromache_r5	CM017606.2	4510146	4510152	Intron (0-1 Kb)	FBgn0199739	1051.47	Full TE	5000	0	With spread	Not expressed	ND	-	FBgn0052320	CG32320
id_276_Galatea_r42	CM017604.2	4519571	4519575	Intron (0-1 Kb)	FBgn0203024	1051.47	Full TE	5000	4000	With spread	Not expressed	ND	-	FBgn0052532	CG32532
id_126_Galatea_r17	CM017606.2	8621594	8621595	Intron (0-1 Kb)	FBgn0199531	1051.47	Full TE	3000	3000	With spread	Not expressed	ND	-	FBgn0085280	CG34251
id_168_Ziggy_r11	CM017607.2	23765100	23765112	Intron (0-1 Kb)	FBgn0205532	1051.47	Full TE	3000	1000	With spread	Not expressed	ND	-	FBgn0085395	Shawl
id_72_Bishop_r2	CM017605.2	8069086	8069097	Intron (0-1 Kb)	FBgn0211565	1051.47	Full TE	3000	3000	With spread	Not expressed	ND	-	FBgn0261262	CG42613
id_230_Penelope_r10	CM017608.2	7386331	7386339	Intron (0-1 Kb)	FBgn0209480	1051.47	Full TE	2000	2000	With spread	Not expressed	ND	-	FBgn0264339	CG43795
id_110_Hecuba_r17	CM017606.2	26566148	26566153	Intron (0-1 Kb)	FBgn0198482	1051.47	Full TE	2000	4000	With spread	Not expressed	ND	-	FBgn0264908	pHCl-1
id_188_Polyphemus_r10	CM017607.2	5652769	5652781	Intron (0-1 Kb)	FBgn0283132	1051.47	Full TE	3000	4000	With spread	Not expressed	ND	-	No ortholog	-
id_134_Snarf_r7	CM017607.2	11058606	11058619	Intron (0-1 Kb)	FBgn0204577	1051.47	Full TE	3000	0	With spread	Not expressed	ND	-	No ortholog	-
id_191_Laertes_r1	CM017607.2	7342202	7342207	Intron (0-1 Kb)	FBgn0204808	1051.47	Full TE	6000	6000	With spread	Not expressed	ND	-	FBgn0011676	Nos
id_236_Telemac_r1	CM017608.2	9838053	9838057	Intron (0-1 Kb)	FBgn0207289	1051.47	Full TE	6000	6000	With spread	Not expressed	ND	-	No ortholog	-
id_113_Rachael_r64	CM017608.2	10108888	10108890	Intron (0-1 Kb)	FBgn0207301	1051.47	Truncated/Partial TE	2000	3000	With spread	Not expressed	ND	-	FBgn0000448	Hr3
id_109_Phemius	CM017607.2	7334408	7334429	Intron (0-1 Kb)	FBgn0204808	1051.47	Truncated/Partial TE	3000	6000	With spread	Not expressed	ND	-	FBgn0011676	Nos
id_139_Rachael_r80	CM017604.2	24270234	24270251	Intron (0-1 Kb)	FBgn0206001	1051.47	Truncated/Partial TE	6000	5000	With spread	Not expressed	ND	-	FBgn0011758	B-H1
id_70_Rachael_r37	CM017606.2	22967683	22967686	Intron (0-1 Kb)	FBgn0201120	1051.47	Truncated/Partial TE	2000	1000	With spread	Not expressed	ND	-	FBgn0029091	Chs2
id_131_Rachael_r77	CM017604.2	13150922	13150927	Intron (0-1 Kb)	FBgn0201985	1051.47	Truncated/Partial TE	3000	3000	With spread	Not expressed	ND	-	FBgn0029761	SK
id_35_Rachael_r16	CM017605.2	26171626	26171637	Intron (0-1 Kb)	FBgn0197734	1051.47	Truncated/Partial TE	1000	3000	With spread	Not expressed	ND	-	FBgn0040601	CG13643
id_6_Hecuba	CM017608.2	5801813	5801818	Intron (0-1 Kb)	FBgn0209570	1051.47	Truncated/Partial TE	3000	4000	With spread	Not expressed	ND	-	FBgn0053958	CG33958
id_60_Galatea_r1	CM017606.2	15918442	15918447	Intron (0-1 Kb)	FBgn0199073	1051.47	Truncated/Partial TE	2000	5000	With spread	Not expressed	ND	-	FBgn0264006	dysc
id_144_Rachael_r82	CM017604.2	6096229	6096230	Intron (0-1 Kb)	FBgn0203851	1051.47	Truncated/Partial TE	4000	2000	With spread	Not expressed	ND	-	FBgn0264386	Ca-alpha1T
id_135_Polyphemus_r4	CM017604.2	18763054	18763055	Intron (0-1 Kb)	FBgn0282275	1051.47	Truncated/Partial TE	2000	1000	With spread	Not expressed	ND	-	No ortholog	-
id_77_Rachael_r42	CM017606.2	4007604	4007607	Intron (0-1 Kb)	FBgn0200105	1051.47	Truncated/Partial TE	5000	5000	With spread	Not expressed	ND	-	No ortholog	-
id_18_Penelope|Tiresias	CM017604.2	28136585	28136590	Intron (0-1 Kb)	FBgn0206168	1051.47	Truncated/Partial TE	5000	3000	With spread	Not expressed	ND	-	FBgn0015558	tty
id_60_Penelope_r10	CM017608.2	19482330	19482331	Intron (0-1 Kb)	FBgn0207911	140	Truncated/Partial TE	2000	1000	With spread	Not expressed	ND	-	FBgn0033697	Cyp6t3
id_26_Telemac_r2	CM017605.2	6621721	6621726	Intron (0-1 Kb)	FBgn0211641	140	Truncated/Partial TE	2000	3000	With spread	Not expressed	ND	-	FBgn0051547	NKCC
id_31_Penelope_r2	CM017606.2	13835863	13835869	Intron (0-1 Kb)	FBgn0199190	140	Truncated/Partial TE	1000	3000	With spread	Not expressed	ND	-	No ortholog	-
id_24_Telemac_r1	CM017605.2	35571789	35571795	Intron (0-1 Kb)	FBgn0282602	140	Truncated/Partial TE	5000	6000	With spread	Not expressed	ND	-	FBgn0058470	CG40470
id_18_Hecuba_r1	CM017605.2	30348731	30348736	Intron (0-1 Kb)	FBgn0197502	9	Full TE	6000	5000	With spread	Not expressed	ND	-	FBgn0037525	CG17816
id_150_Galatea_r38	CM017604.2	17614968	17614972	Intron (0-1 Kb)	FBgn0202481	9	Full TE	4000	3000	With spread	Not expressed	ND	-	FBgn0040355	CG3526
id_40_Ulysses_r4	CM017606.2	11126330	11126335	Intron (0-1 Kb)	FBgn0200485	9	Full TE	6000	4000	With spread	Not expressed	ND	-	FBgn0044028	Notum
id_28_Ziggy_r2	CM017605.2	4771583	4771635	Intron (0-1 Kb)	FBgn0211730	9	Full TE	4000	5000	With spread	Not expressed	ND	-	FBgn0051140	CG31140
id_158_Rachael_r5	CM017604.2	26183321	26183336	Intron (0-1 Kb)	FBgn0206077	9	Full TE	3000	5000	With spread	Not expressed	ND	-	FBgn0052499	Cda4
id_122_Demodocus_r3	CM017608.2	2076694	2076703	Intron (0-1 Kb)	FBgn0205896	9	Full TE	4000	6000	With spread	Not expressed	ND	-	FBgn0053137	CG33137
id_5_Galatea_r1	CM017605.2	16454766	16454770	Intron (0-1 Kb)	FBgn0211063	9	Full TE	6000	4000	With spread	Not expressed	ND	-	FBgn0053547	Rim
id_17_Tiresias_r1	CM017605.2	25682191	25682196	Intron (0-1 Kb)	FBgn0197957	9	Full TE	3000	6000	With spread	Not expressed	ND	-	FBgn0085382	CG34353
id_154_Andromache_r6	CM017604.2	25487393	25487399	Intron (0-1 Kb)	FBgn0206059	9	Full TE	1000	2000	With spread	Not expressed	ND	-	FBgn0085387	shakB
id_83_Hecuba_r6	CM017607.2	19038812	19038817	Intron (0-1 Kb)	FBgn0199293	9	Full TE	4000	3000	With spread	Not expressed	ND	-	FBgn0085410	TrissinR
id_53_Telemac_r3	CM017606.2	19845434	19845440	Intron (0-1 Kb)	FBgn0198854	9	Full TE	5000	5000	With spread	Not expressed	ND	-	FBgn0259099	DCX-EMAP
id_162_Tiresias_r16	CM017604.2	28431178	28431183	Intron (0-1 Kb)	FBgn0015214	9	Full TE	3000	6000	With spread	Not expressed	ND	-	FBgn0285944	para
id_62_Agelaus_r1	CM017606.2	3582782	3582799	Intron (0-1 Kb)	FBgn0282653	9	Full TE	3000	5000	With spread	Not expressed	ND	-	No ortholog	-
id_56_Rachael_r26	CM017604.2	22712914	22712920	Intron (0-1 Kb)	FBgn0206514	9	Truncated/Partial TE	1000	3000	With spread	Not expressed	ND	-	FBgn0031159	CG11566
id_39_Galatea_r2	CM017607.2	21487100	21487101	Intron (0-1 Kb)	FBgn0200693	9	Truncated/Partial TE	2000	5000	With spread	Not expressed	ND	-	FBgn0032981	CG3635
id_17_Rachael_r6	CM017605.2	3372543	3372545	Intron (0-1 Kb)	FBgn0201767	9	Truncated/Partial TE	3000	5000	With spread	Not expressed	ND	-	FBgn0250908	beat-VII
id_129_Hecuba_r10	CM017608.2	10743125	10743130	Intron (0-1 Kb)	FBgn0207335	140	Full TE	0	0	Without spread	Not expressed	ND	-	FBgn0011589	Elk
id_176_Galatea_r25	CM017604.2	19498737	19498745	Intron (0-1 Kb)	FBgn0206653	140	Full TE	0	0	Without spread	Not expressed	ND	-	FBgn0030494	Cpr12A
id_157_Alcinous_r9	CM017608.2	9789032	9789036	Intron (0-1 Kb)	FBgn0207283	140	Full TE	0	0	Without spread	Not expressed	ND	-	FBgn0033524	Cyp49a1
id_79_Penelope_r3	CM017606.2	25989854	25989855	Intron (0-1 Kb)	FBgn0198523	140	Full TE	0	0	Without spread	Not expressed	ND	-	FBgn0052085	CG32085
id_54_Penelope_r1	CM017605.2	7695063	7695071	Intron (0-1 Kb)	FBgn0209872	140	Full TE	0	0	Without spread	Not expressed	ND	-	FBgn0085391	trv
id_149_Polyphemus_r6	CM017608.2	2765240	2765241	Intron (0-1 Kb)	FBgn0202200	140	Full TE	0	0	Without spread	Not expressed	ND	-	FBgn0261545	CG42663
id_187_Hecuba_r16	scaffold_82	22804352	22804362	Intron (0-1 Kb)	FBgn0210674	160	Full TE	0	0	Without spread	Not expressed	ND	-	FBgn0000723	FER
id_168_Andromache_r9	scaffold_82	16191926	16191932	Intron (0-1 Kb)	FBgn0211075	160	Full TE	0	0	Without spread	Not expressed	ND	-	FBgn0004841	TkR86C
id_159_Telemac_r9	scaffold_82	12190265	12190271	Intron (0-1 Kb)	FBgn0210110	160	Full TE	0	0	Without spread	Not expressed	ND	-	FBgn0039873	Smvt
id_182_Hecuba_r14	scaffold_82	21069865	21069870	Intron (0-1 Kb)	FBgn0210854	160	Full TE	0	0	Without spread	Not expressed	ND	-	FBgn0051087	CG31087
id_36_Galatea_r3	contig_36	9556264	9556268	Intron (0-1 Kb)	FBgn0199582	160	Full TE	0	0	Without spread	Not expressed	ND	-	FBgn0051646	DIP-theta
id_103_Galatea_r16	contig_50	3202851	3202855	Intron (0-1 Kb)	FBgn0206116	160	Full TE	0	0	Without spread	Not expressed	ND	-	FBgn0259110	mmd
id_138_Ziggy_r12	contig_51	26105878	26105882	Intron (0-1 Kb)	FBgn0202675	160	Full TE	0	0	Without spread	Not expressed	ND	-	FBgn0262870	axo
id_153_Galatea_r27	scaffold_82	10004546	10004548	Intron (0-1 Kb)	FBgn0282933	160	Full TE	0	0	Without spread	Not expressed	ND	-	No ortholog	-
id_98_Rachael_r15	scaffold_82	22784688	22784692	Intron (0-1 Kb)	FBgn0210674	160	Truncated/Partial TE	0	0	Without spread	Not expressed	ND	-	FBgn0000723	FER
id_55_Rachael_r7	contig_49	3841547	3841567	Intron (0-1 Kb)	FBgn0208151	160	Truncated/Partial TE	0	0	Without spread	Not expressed	ND	-	FBgn0003091	Pkc53E
id_74_Rachael_r10	contig_50	8663067	8663068	Intron (0-1 Kb)	FBgn0206562	160	Truncated/Partial TE	0	0	Without spread	Not expressed	ND	-	FBgn0030360	CG1806
id_20_Boreas	contig_36	22119191	22119205	Intron (0-1 Kb)	FBgn0204813	160	Truncated/Partial TE	0	0	Without spread	Not expressed	ND	-	FBgn0032297	CG17124
id_45_Demodocus_r2	contig_49	12212173	12212182	Intron (0-1 Kb)	FBgn0082392	160	Truncated/Partial TE	0	0	Without spread	Not expressed	ND	-	FBgn0033159	Dscam1
id_83_Snarf_r13	contig_51	2130437	2130445	Intron (0-1 Kb)	FBgn0201246	160	Truncated/Partial TE	0	0	Without spread	Not expressed	ND	-	FBgn0052082	IRSp53
id_65_Penelope_r12	contig_50	17380711	17380720	Intron (0-1 Kb)	FBgn0201993	160	Truncated/Partial TE	0	0	Without spread	Not expressed	ND	-	FBgn0052683	CG32683
id_40_Snarf_r5	contig_36	8635014	8635025	Intron (0-1 Kb)	FBgn0202390	160	Truncated/Partial TE	0	0	Without spread	Not expressed	ND	-	FBgn0259714	DIP-epsilon
id_57_Andromache_r3	CM017606.2	2409751	2409757	Intron (0-1 Kb)	FBgn0199909	101	Full TE	0	0	Without spread	Not expressed	ND	-	FBgn0004244	Rdl
id_42_Galatea_r10	CM017606.2	12162806	12162810	Intron (0-1 Kb)	FBgn0200563	101	Full TE	0	0	Without spread	Not expressed	ND	-	FBgn0036678	CG11905
id_10_Galatea_r6	CM017605.2	1803607	1803612	Intron (0-1 Kb)	FBgn0201481	101	Full TE	0	0	Without spread	Not expressed	ND	-	FBgn0037427	Osi17
id_19_Galatea_r8	CM017605.2	25649353	25649357	Intron (0-1 Kb)	FBgn0197957	101	Full TE	0	0	Without spread	Not expressed	ND	-	FBgn0085382	CG34353
id_103_Galatea_r23	CM017608.2	12176330	12176336	Intron (0-1 Kb)	FBgn0209166	101	Full TE	0	0	Without spread	Not expressed	ND	-	FBgn0259179	CG42284
id_111_Snarf_r8	CM017608.2	18826857	18826868	Intron (0-1 Kb)	FBgn0207873	101	Full TE	0	0	Without spread	Not expressed	ND	-	FBgn0259210	prom
id_2_Rachael	CM017605.2	13301579	13301583	Intron (0-1 Kb)	FBgn0211251	101	Truncated/Partial TE	0	0	Without spread	Not expressed	ND	-	FBgn0053110	CG33110
id_75_Alcinous_r7	CM017605.2	9190862	9190866	Intron (0-1 Kb)	FBgn0209934	1051.47	Full TE	0	0	Without spread	Not expressed	ND	-	FBgn0038494	beat-IIb
id_13_Agelaus	CM017605.2	14437105	14437110	Intron (0-1 Kb)	FBgn0211191	1051.47	Full TE	0	0	Without spread	Not expressed	ND	-	FBgn0039089	beat-IV
id_167_Alcinous_r17	CM017607.2	23214023	23214027	Intron (0-1 Kb)	FBgn0201457	1051.47	Full TE	0	0	Without spread	Not expressed	ND	-	FBgn0051619	nolo
id_125_Rachael_r16	CM017606.2	8556048	8556051	Intron (0-1 Kb)	FBgn0199532	1051.47	Full TE	0	0	Without spread	Not expressed	ND	-	FBgn0052183	Ccn
id_80_Rachael_r10	CM017606.2	10920206	10920209	Intron (0-1 Kb)	FBgn0200474	1051.47	Full TE	0	0	Without spread	Not expressed	ND	-	FBgn0085411	CG34382
id_4_Polyphemus	CM017605.2	11583438	11583439	Intron (0-1 Kb)	FBgn0211341	1051.47	Full TE	0	0	Without spread	Not expressed	ND	-	FBgn0086608	CG34112
id_272_Polyphemus_r14	CM017604.2	27868390	27868391	Intron (0-1 Kb)	FBgn0282603	1051.47	Full TE	0	0	Without spread	Not expressed	ND	-	No ortholog	-
id_33_Rachael_r14	CM017605.2	25176471	25176474	Intron (0-1 Kb)	FBgn0197780	1051.47	Truncated/Partial TE	0	0	Without spread	Not expressed	ND	-	FBgn0010015	CanA1
id_136_Polyphemus_r5	CM017604.2	20948969	20948971	Intron (0-1 Kb)	FBgn0206599	1051.47	Truncated/Partial TE	0	0	Without spread	Not expressed	ND	-	FBgn0030769	CG13012
id_103_Penelope_r4	CM017607.2	24025654	24025661	Intron (0-1 Kb)	FBgn0205525	1051.47	Truncated/Partial TE	0	0	Without spread	Not expressed	ND	-	FBgn0051814	DIP-kappa
id_34_Rachael_r15	CM017605.2	25858348	25858349	Intron (0-1 Kb)	FBgn0197966	1051.47	Truncated/Partial TE	0	0	Without spread	Not expressed	ND	-	FBgn0266579	tau
id_37_Ulysses	CM017605.2	27130629	27130638	Intron (0-1 Kb)	FBgn0197673	1051.47	Truncated/Partial TE	0	0	Without spread	Not expressed	ND	-	No ortholog	-
id_81_Rachael_r22	CM017604.2	23962050	23962053	Intron (0-1 Kb)	FBgn0206462	140	Truncated/Partial TE	0	0	Without spread	Not expressed	ND	-	FBgn0030796	CG4829
id_32_Rachael_r4	CM017606.2	13930936	13930942	Intron (0-1 Kb)	FBgn0200665	140	Truncated/Partial TE	0	0	Without spread	Not expressed	ND	-	FBgn0035308	CG15822
id_41_Penelope_r6	CM017606.2	25097005	25097018	Intron (0-1 Kb)	FBgn0198576	140	Truncated/Partial TE	0	0	Without spread	Not expressed	ND	-	FBgn0041096	rols
id_4_Helitron-1_r1	CM017608.2	11441698	11441700	Intron (0-1 Kb)	FBgn0207389	9	Truncated/Partial TE	0	0	Without spread	Not expressed	ND	-	FBgn0020521	pio
id_7_Telemac	CM017605.2	1453541	1453546	Intron (0-1 Kb)	FBgn0201670	9	Truncated/Partial TE	0	0	Without spread	Not expressed	ND	-	FBgn0041605	cpx
id_126_Telemac_r6	CM017604.2	11967693	11967699	Promoter	FBgn0203601	101	Full TE	2000	4000	With spread	Not expressed	ND	-	FBgn0029700	CG15576
id_89_Rachael_r7	CM017607.2	26864692	26864695	Promoter	FBgn0257405	101	Full TE	4000	4000	With spread	Not expressed	ND	-	No ortholog	-
id_60_Telemac_r2	CM017606.2	26491857	26491863	Promoter	FBgn0198487	101	Full TE	6000	6000	With spread	Not expressed	ND	-	FBgn0040323	GNBP1
id_32_Agelaus	CM017605.2	27154671	27154676	Promoter	FBgn0020453	140	Full TE	3000	3000	With spread	Not expressed	ND	-	FBgn0003510	Sry-alpha
id_181_Tiresias_r11	CM017604.2	21372103	21372108	Promoter	FBgn0206577	140	Full TE	2000	3000	With spread	Not expressed	ND	-	FBgn0266431	CG45061
id_102_Snarf_r20	CM017607.2	16639557	16639572	Promoter	FBgn0198388	140	Full TE	1000	3000	With spread	Not expressed	ND	-	No ortholog	-
id_44_Hecuba_r7	contig_49	16808698	16808703	Promoter	FBgn0207336	160	Full TE	3000	5000	With spread	Not expressed	ND	-	FBgn0003140	PpY-55A
id_148_Laertes_r3	contig_84	4360340	4360361	Promoter	FBgn0198274	160	Full TE	3000	3000	With spread	Not expressed	ND	-	FBgn0038847	CG12278
id_181_Rachael_r4	scaffold_82	21000976	21000982	Promoter	FBgn0210565	160	Full TE	1000	6000	With spread	Not expressed	ND	-	FBgn0265048	cv-d
id_193_Snarf_r16	scaffold_82	26600714	26600727	Promoter	FBgn0282600	160	Full TE	4000	6000	With spread	Not expressed	ND	-	No ortholog	-
id_190_Snarf_r15	scaffold_82	25492062	25492067	Promoter	FBgn0282850	160	Full TE	1000	3000	With spread	Not expressed	ND	-	No ortholog	-
id_120_Ziggy_r9	contig_51	12841143	12841230	Promoter	FBgn0257173	160	Full TE	3000	6000	With spread	Not expressed	ND	-	No ortholog	-
id_5_Ulysses	contig_49	18982976	18982981	Promoter	FBgn0209403	160	Truncated/Partial TE	5000	5000	With spread	Not expressed	ND	-	FBgn0050095	CG30095
id_31_Snarf_r4	contig_36	11295016	11295023	Promoter	FBgn0203500	160	Truncated/Partial TE	4000	3000	With spread	Not expressed	ND	-	No ortholog	-
id_14_Andromache	scaffold_82	15163952	15163953	Promoter	FBgn0211147	160	Truncated/Partial TE	3000	1000	With spread	Not expressed	ND	-	No ortholog	-
id_155_Demodocus_r27	CM017604.2	8765370	8765386	Promoter	FBgn0203753	101	Full TE	3000	5000	With spread	Not expressed	ND	-	No ortholog	-
id_45_Demodocus_r16	CM017607.2	23465656	23465671	Promoter	FBgn0205543	101	Truncated/Partial TE	3000	2000	With spread	Not expressed	ND	-	FBgn0260000	CG17570
id_15_Rachael_r6	CM017605.2	29563338	29563341	Promoter	FBgn0198190	101	Truncated/Partial TE	3000	3000	With spread	Not expressed	ND	-	No ortholog	-
id_248_Penelope_r11	CM017604.2	18830360	18830370	Promoter	FBgn0206673	1051.47	Full TE	4000	0	With spread	Not expressed	ND	-	FBgn0030581	CG14408
id_169_Hecuba_r23	CM017607.2	24582316	24582319	Promoter	FBgn0205498	1051.47	Full TE	2000	2000	With spread	Not expressed	ND	-	FBgn0032840	sNPF
id_197_Rachael_r25	CM017608.2	11048668	11048669	Promoter	FBgn0209261	1051.47	Full TE	2000	4000	With spread	Not expressed	ND	-	FBgn0033484	CG2269
id_120_Hecuba_r18	CM017606.2	5827377	5827382	Promoter	FBgn0200180	1051.47	Full TE	2000	4000	With spread	Not expressed	ND	-	FBgn0035280	Cpr62Bb
id_122_Bishop_r7	CM017606.2	7945720	7945732	Promoter	FBgn0200276	1051.47	Full TE	3000	2000	With spread	Not expressed	ND	-	FBgn0036259	CG9760
id_66_Rachael_r6	CM017605.2	5355029	5355032	Promoter	FBgn0211705	1051.47	Full TE	4000	2000	With spread	Not expressed	ND	-	FBgn0038198	Npc2b
id_145_Andromache_r6	CM017607.2	16775262	16776486	Promoter	FBgn0203879	1051.47	Full TE	3000	1000	With spread	Not expressed	ND	-	FBgn0039787	CG9702
id_244_Ulysses_r7	CM017604.2	1722327	1722332	Promoter	FBgn0282470	1051.47	Full TE	2000	2000	With spread	Not expressed	ND	-	No ortholog	-
id_8_Polyphemus_r1	CM017604.2	12301551	12301552	Promoter	FBgn0203571	1051.47	Truncated/Partial TE	4000	0	With spread	Not expressed	ND	-	FBgn0025631	moody
id_11_Rachael_r5	CM017604.2	15474880	15474892	Promoter	FBgn0202388	1051.47	Truncated/Partial TE	1000	2000	With spread	Not expressed	ND	-	FBgn0030928	CG15044
id_31_Rachael_r12	CM017605.2	24436827	24436834	Promoter	FBgn0197832	1051.47	Truncated/Partial TE	2000	2000	With spread	Not expressed	ND	-	FBgn0039670	CG7567
id_124_Ziggy_r1	CM017608.2	4854818	4854822	Promoter	FBgn0208355	1051.47	Truncated/Partial TE	2000	3000	With spread	Not expressed	ND	-	FBgn0085332	CG34303
id_124_Ziggy_r1	CM017608.2	4854818	4854822	Promoter	FBgn0208354	1051.47	Truncated/Partial TE	2000	3000	With spread	Not expressed	ND	-	No ortholog	-
id_10_Rachael_r4	CM017604.2	13749350	13749356	Promoter	FBgn0281963	1051.47	Truncated/Partial TE	5000	5000	With spread	Not expressed	ND	-	No ortholog	-
id_69_Ulysses_r5	CM017608.2	5561977	5561982	Promoter	FBgn0207005	140	Truncated/Partial TE	2000	5000	With spread	Not expressed	ND	-	FBgn0033464	CG1441
id_7_Ulysses	CM017605.2	16807932	16807939	Promoter	FBgn0282618	9	Full TE	6000	6000	With spread	Not expressed	ND	-	FBgn0038575	CG7208
id_129_Agelaus_r3	CM017608.2	3703964	3703969	Promoter	FBgn0208423	9	Full TE	5000	4000	With spread	Not expressed	ND	-	FBgn0039621	CG14518
id_58_Galatea_r16	CM017606.2	24503300	24503304	Promoter	FBgn0201182	9	Full TE	6000	5000	With spread	Not expressed	ND	-	FBgn0259236	comm3
id_170_Galatea_r47	CM017604.2	9010402	9010406	Promoter	FBgn0204050	9	Full TE	2000	5000	With spread	Not expressed	ND	-	FBgn0267001	Ten-a
id_1_Boreas	CM017605.2	26846612	26846613	Promoter	FBgn0015675	9	Truncated/Partial TE	6000	5000	With spread	Not expressed	ND	-	FBgn0000276	CecA1
id_27_Ulysses_r2	CM017606.2	21076950	21076955	Promoter	FBgn0198761	9	Truncated/Partial TE	4000	4000	With spread	Not expressed	ND	-	FBgn0052220	Csas
id_7_Andromache	CM017605.2	1311212	1311215	Promoter	FBgn0201655	140	Full TE	0	0	Without spread	Not expressed	ND	-	FBgn0000527	e
id_35_Galatea_r6	CM017605.2	28219712	28219730	Promoter	FBgn0043390	140	Full TE	0	0	Without spread	Not expressed	ND	-	FBgn0004652	fru
id_165_Ziggy_r14	CM017604.2	13224744	13224748	Promoter	FBgn0201983	140	Full TE	0	0	Without spread	Not expressed	ND	-	FBgn0010014	CanB
id_150_Ziggy_r13	CM017608.2	2945169	2945175	Promoter	FBgn0202181	140	Full TE	0	0	Without spread	Not expressed	ND	-	FBgn0034716	Oatp58Dc
id_99_Galatea_r14	CM017607.2	12682769	12682792	Promoter	FBgn0282601	140	Full TE	0	0	Without spread	Not expressed	ND	-	FBgn0250867	CG42238
id_140_Agelaus_r2	CM017608.2	18818783	18818788	Promoter	FBgn0207873	140	Full TE	0	0	Without spread	Not expressed	ND	-	FBgn0259210	prom
id_186_Galatea_r29	CM017604.2	26145106	26145110	Promoter	FBgn0206381	140	Full TE	0	0	Without spread	Not expressed	ND	-	FBgn0259677	CG42346
id_105_Hecuba_r9	CM017607.2	17375940	17375949	Promoter	FBgn0198468	140	Full TE	0	0	Without spread	Not expressed	ND	-	No ortholog	-
id_35_Paris_r5	contig_36	8568623	8568626	Promoter	FBgn0202365	160	Full TE	0	0	Without spread	Not expressed	ND	-	FBgn0011722	Tig
id_27_Rachael_r2	contig_36	28034989	28034991	Promoter	FBgn0203356	160	Full TE	0	0	Without spread	Not expressed	ND	-	FBgn0261871	dpr2
id_86_Helena_r2	contig_51	3208919	3208961	Promoter	FBgn0198634	160	Truncated/Partial TE	0	0	Without spread	Not expressed	ND	-	FBgn0036417	CG7906
id_86_Helena_r2	contig_51	3208919	3208961	Promoter	FBgn0201159	160	Truncated/Partial TE	0	0	Without spread	Not expressed	ND	-	FBgn0085273	CG34244
id_74_Phemius	CM017607.2	16670669	16670670	Promoter	FBgn0198389	101	Full TE	0	0	Without spread	Not expressed	ND	-	No ortholog	-
id_7_Rachael_r1	CM017605.2	17219555	17219657	Promoter	FBgn0211027	101	Truncated/Partial TE	0	0	Without spread	Not expressed	ND	-	FBgn0004781	Ccp84Ac
id_67_Rachael_r30	CM017608.2	7865607	7865612	Promoter	FBgn0207165	101	Truncated/Partial TE	0	0	Without spread	Not expressed	ND	-	FBgn0033724	CG8501
id_57_Snarf_r3	CM017608.2	12067287	12067296	Promoter	FBgn0207432	101	Truncated/Partial TE	0	0	Without spread	Not expressed	ND	-	FBgn0034387	Cyp12b2
id_23_Rachael_r9	CM017606.2	16329053	16329058	Promoter	FBgn0199056	101	Truncated/Partial TE	0	0	Without spread	Not expressed	ND	-	FBgn0037206	CG12768
id_28_Rachael_r12	CM017606.2	24437463	24437469	Promoter	FBgn0283238	101	Truncated/Partial TE	0	0	Without spread	Not expressed	ND	-	FBgn0260777	CG42571
id_4_Boreas	CM017605.2	14887323	14887358	Promoter	FBgn0282271	101	Truncated/Partial TE	0	0	Without spread	Not expressed	ND	-	No ortholog	-
id_223_Polyphemus_r11	CM017608.2	24518667	24518668	Promoter	FBgn0283330	1051.47	Full TE	0	0	Without spread	Not expressed	ND	-	FBgn0260223	CG42497
id_33_Galatea_r2	CM017605.2	2203110	2203115	Promoter	FBgn0201712	1051.47	Full TE	0	0	Without spread	Not expressed	ND	-	No ortholog	-
id_32_Rachael_r13	CM017605.2	25039579	25039600	Promoter	FBgn0197786	1051.47	Truncated/Partial TE	0	0	Without spread	Not expressed	ND	-	FBgn0013973	Gycbeta100B
id_26_Penelope_r1	CM017605.2	19276938	19276946	Promoter	FBgn0210942	1051.47	Truncated/Partial TE	0	0	Without spread	Not expressed	ND	-	FBgn0014380	RhoL
id_85_Rachael_r47	CM017606.2	9646775	9646782	Promoter	FBgn0199474	1051.47	Truncated/Partial TE	0	0	Without spread	Not expressed	ND	-	FBgn0036282	Smyd4-2
id_66_Ulysses_r4	CM017606.2	19980126	19980131	Promoter	FBgn0198846	1051.47	Truncated/Partial TE	0	0	Without spread	Not expressed	ND	-	FBgn0036926	CG7646
id_50_Rachael_r27	CM017605.2	6173570	6173577	Promoter	FBgn0209766	1051.47	Truncated/Partial TE	0	0	Without spread	Not expressed	ND	-	FBgn0038530	AttD
id_50_Rachael_r27	CM017605.2	6173570	6173577	Promoter	FBgn0257148	1051.47	Truncated/Partial TE	0	0	Without spread	Not expressed	ND	-	No ortholog	-
id_65_Demodocus_r12	CM017608.2	24529053	24529061	Promoter	FBgn0208440	140	Truncated/Partial TE	0	0	Without spread	Not expressed	ND	-	FBgn0033353	CG13749
TE effects on gene expression.
